# Supplementary material for: A Long Noncoding RNA Derived from lncRNA–mRNA Networks Modulates Seed Vigor
Source: Int J Mol Sci. 2022 Aug 22;23(16):9472. doi: 10.3390/ijms23169472 (PMC9409430; doi:10.3390/ijms23169472)
Supplement: Supplementary file 1 [file ijms-23-09472-s001.zip › Supplemental Table S1.xlsx]

## Sheet: Supplemental Table S1
Supplemental Table S1. Statistics of the sequencing data in 15 libraries.
Samples	Total Clean Reads	Mapped Reads	Uniq Mapped Reads	Multiple Mapped Reads	GC(%)	Q30(%)
0h-1	113600298	106,927,819(94.1%)	101,174,885(89.1%)	5752,934(5.1%)	51.42	95.2
0h-2	108006132	101,312,957(93.8%)	96,292,924(89.2%)	5020,033(4.7%)	50.97	95.25
0h-3	114077280	107,212,468(94.0%)	101,954,974(89.4%)	5257,494(4.6%)	51.14	95.61
NT-Ⅰ-1	114387858	105,408,664(92.12%)	99,140,679(86.7%)	6267,985(5.5%)	50.05	95.19
NT-Ⅰ-2	138342230	127,669,797(92.3%)	118,642,390(85.8%)	9,027,407(6.5%)	50.36	95.43
NT-Ⅰ-3	122072010	112,572,161(92.2%)	104,632,269(85.7%)	7,939,892(6.5%)	49.85	95.39
NT-Ⅱ-1	120275620	109,553,041(91.1%)	101,963,709(84.8%)	7,589,332(6.3%)	49.95	95.35
NT-Ⅱ-2	146571674	132,457,543(90.4%)	122,796,488(83.8%)	9,661,055(6.6%)	49.88	95.65
NT-Ⅱ-3	124553770	113,859,871(91.4%)	106,292,085(85.3%)	7,567,786(6.1%)	50.37	95.73
LT-Ⅰ-1	110859116	99,975,582(90.2%)	94,073,143(84.9%)	5,902,439(5.3%)	49.72	95.32
LT-Ⅰ-2	111336588	101,158,954(90.9%)	94,239,229(84.6%)	6,919,725(6.2%)	49.67	95.3
LT-Ⅰ-3	128949886	118,403,430(91.8%)	110,891,522(86.0%)	7,511,908(5.8%)	49.92	95.31
LT-Ⅱ-1	134187136	124,180,681(92.5%)	115,736,247(86.3%)	8,444,434(6.3%)	50.23	95.49
LT-Ⅱ-2	112828526	103,112,747(91.4%)	95,493,330(84.6%)	7,619,417(6.8%)	49.29	95.55
LT-Ⅱ-3	109530822	100,525,462(91.8%)	92,808,754(84.7%)	7,716,708(7.0%)	49.27	95.48
