# Supplementary material for: A Long Noncoding RNA Derived from lncRNA–mRNA Networks Modulates Seed Vigor
Source: Int J Mol Sci. 2022 Aug 22;23(16):9472. doi: 10.3390/ijms23169472 (PMC9409430; doi:10.3390/ijms23169472)
Supplement: Supplementary file 1 [file ijms-23-09472-s001.zip › Supplemental Table S2.xlsx]

## Sheet: Supplemental Table S2
Supplemental Table S2. FASTA sequence of the identified lncRNAs.
>MSTRG.109242.11 chr05 22192589-22197234
GCGCCCACCGCTCTCCACCGCGTCTCCGCCGCCCATCGCTCTCCACCGCGCCGCCATTGCGCCTACGCCCTCCCTCTCTTTCAGGTCGCCTCCCCCGCCGATTACCTCGCGATTCCCAACCCTAACCCCCGCCGCCGGCGCGTAGCGCCGCCGCCGCCCCTGCTGCCCAGGATCCCCCCGCCTTTTCTCCTTCCGCCCACCTGCCACCGACGCCGCCACCCCTGGCAGTGACTCCTCCTCCCCGCCGCCAACGCCACCGCCGTCGACGCCTACTCCTGTGGCAGTGTGGAGGACTGCTGCTTCCCTGTCTCCATCAGAAACCTGTCGAATGGGAGGCACCATCATAATTATATGATCTAATAATATGAAGTAACCATCAACTGATCTGAGTGTGGAGGT…
>MSTRG.77896.10 chr04 2735803-2780564
gagcgattctcctgtagccctagccgccgcacctcctgcgctctgccgccgccgctgctgttcctctcttcgccggcgccgccgctggtgcagccatcgccggtcgccacagccgtcgtcgtccgcagccggtcgttggaaggagggagagaaggcagagaagaacaggaaggaaggaaagaaggggaaatttgatagaagaagggaaatttggggaatttggtgaatatttccaaattcttcattttccttatacattagtactgctaggtgtggagggttccaacgttggaggagttgagtcggagtatcgaatgagttaaggcaagtacaagacggacttatgtgatggacaaaactgagttgttttgtttggctttacttgcataattattattc…
>MSTRG.150913.1 chr07 26454102-26455562
AAATAAATTTACATTCGAAGCAACAGCGAGTTGGAGACATTAAACATGATATATTGAATCTATAAGTTAATTTAATTTTAGGATATAAAAAGAAAATACATAGACCATATGTGTTGATAAAAAGTTGGTTTTAAATGTATCAATGGGATGTCTTACCTTTAATAGTTTAATAGTCCTATTACCCAAATATTAAGGAtTATTCTAAACGGTAAATCTAATTGGAGAGGCA
>MSTRG.99635.2 chr05 5320572-5321668
tgatccgacaaggccttatccgctctgggcgtccccagccgaagttcccttaggttcctcagaggccttgtcaggacggcgtaaagggacatgaggataggtttcaactctaggtgtcgtcgtggtaagggatctctgggtaaaacacttggcgatattatgtacctgatatcaactttgttggagtagaggtaatgagagaatcgctacgccactggtcgaaaaccagttgtagccccaactcgaccacttgaagcaaaggtagtgggagaatcgctacaccactggtcgaggaccaggtagtagtcgtaactcgaccacttaaagtgaaaatagcgggagaatcgttacacctctggtcgaggaccaggtagtagccgtaactcgaccagttaaagt…
>MSTRG.108466.1 chr05 20984808-20986470
GCTCCTGCAGTCTTGCTTATTCATAAGGCCTGAGATATTCTCTTCTCTGCTTCGCTCTCTTCTCCTAGATATGAGATTAGGATTCGCTCATTTGAATGATGTCTCCCATTTTGTCCTTGACTCTTAGAGGAAATAATAGAGTAGTAAATACCAATTTAATTATTGTCACTTGACAATGATGCAGGCCAGCAAGAACCGGATTAGACGACAGATTACATCATTCTGAAAACTAATACAGATGAGGGGGAATGTGATGACAGTTTTGGCACGCTCCTGCAGTCAAAATCATGGCACTATCAATTCCCAGGTGTCTTTGTTACTTGTTAACATCAGTGAAACGACCTGATGTAACCTCAAGATACGACCTCTGAAATACGATCATTATTGGAGCAGCAATCT…
>MSTRG.50709.37 chr02 34505599-34508704
GCGCAGCCTCACCCTCCTCGCGCCGCCTCTCCCCGCCCCACCGATGCCCTGCAGCGCCGCTCCATCCTCCGACGCCTGTCCTGGCCCCGACACCGCCGTGCGTCGCCGCATGTCCTCCACTGCCTTTCTCTCTCTCTCTCCTTGCTGCCGGTGCCGCTGAGCTCGAGCTCGAGCTCAATGGTGAGAGGCTCAGTACGTCGACAACGAGTCGGTCGATCCAACATTCAATCGGGTTAGGTCTTCGTCCTTCTCACTACCTCGTCGTCGATTTACCTGTCTACTCAATACAAGCTCCACGCTGCCTTCCGATCTGGTGGTAGCTGCCGTGCAGCGATCGGATCTGGCGAAGGGAGGAGGAGCGCACGGCGGCGTCGACCTGAAGTAGGTTGCTGGCGGCGT…
>MSTRG.192504.2 chr10 22049934-22054085
AAATCACCTTGTGTCAAGTGCTTAGGATGCTGACAAATGACAATGACTGCCATCAAGCGGAAACTAGGCAGAGTACTGATGATGATGGCGTCTAATGGAGAGTGCGAGGCACATGCAAATGTGCAATGGAGTTGACACAGATGAGCAGCACACTCACTCGATCCATGGATAAGTAAAGGCAAAATTATAGAGAGAGAGAGTTGCAACTGCATGCGAAAATACGACATGACAGTATAATACTTCATCCGTCCAAAaatat
>MSTRG.38523.3 chr02 14965765-14967434
caaacagcgccgccaacaccgacgctctccctcaggccggctgccacgccccactccggcgatctccctagcagctgcccctgcagtgatttgatccccctagttcccacaaactcatatcctgctttacctccatcctctactaccacctctcctctctcaaggaatctgagcattgttgtcctccatggctattggtactcaactcctgtgatggtcgccgtggagacggccaatgcctcaaatggcaactctgccggccacaaccctcaccagtaaatggttgactactaggtgactcacctactaaggttttactagtggtctccctgtttgacacctaagcatggtttattcggtggaggctcagcataatttttcacagatttgcaattaaat…
>MSTRG.34670.1 chr02 7074211-7074596
CGTCGGATCACTCCATGATTCAATAATATTTTAGAATTGCTAAAAATGCATTCTCTCCTGGAATATTCGAATTTCTGAATGTCTGATTGCTTTAACATTCGGGAGACCATACGAATTTTAGACCGTCGGATCACTCCAAGATTCAATACTAATTTTTTAGAATTGCTAAAAAATGCATTCTCTCCCAGAATATTCGAATTTCCGACTGTCTGATTTTCTTAACATTCGGGTAAAGAAAATAATAGTCGCAAGCACGTGTAGGAGCGAGG
>MSTRG.52715.1 chr03 1380576-1392472
ttttttgaataagacgaacggtcaaacatgtgataaaaagtcaacggcgtcaaacatttcgaaatggatggagtaTTAAAATACAATATGTACAAAATATTTACAGGTTATATTACAACAAAGAGTATTTCCACCTCTTTTGCTCTGTGCGTATGGAAAGGAAAGTTTTCCTTGAAATCCTTTTTCCAAAGAAAGAAAGAGATCTGAACATCATGGAAAATTAGAGCATATCTTCTAAACCAAATATTCCAGCAATATATTCATAAAaCTTCTGCAAAGAAGGGATGTCCGAACCGAAGCTTAGCTGATCGAATCATATTTTTCAAAAAAC
>MSTRG.87564.2 chr04 23400960-23407221
agaccaaatcataataaaataaataacattcatataatcattttcataaaataaaatatcaaacTTattgttaacacctaaatttgacatctagaagaaaaataggaaaacatggccagatttaaaaagtactcaagccatctatgtggggccagtctgatcattggcacgaggttggtccgaccggcggcacaagggcagtcagaccgcagttgttcggccagttagctagaccggcggccctgagtccaagtccaattaagacaattttgtgtatttccttgcttgaatccgagatttcttaagtcctaattgatcttttttaaaggctatgccatttcgactctaaccccgaccacaatcattacaatatatcgaatcgttcttttacctctactt…
>MSTRG.191981.1 chr10 21375367-21381561
GAGGCGGCGGCGGCGGCGACCGGATCATGGCGCTTCTCCTGTCGGTGGACGGCCGCATAAGGTGTGGGGGTGACATCGCGTCGGTCGAGCTCGACGGCGTGCGGTGACCTCCTCGGCGGCGCGTTCTCCCTCCTCCCTCTCCTCGAGTGGGGCCGCGCGGTTTCGTCGTCGTCCGCGACCACGCCGTTTCCAGGCACGTGCTATGCGAGAAAGGGGCTCGTCGCCGAGGTATCCGAGTTCCTCTTCGGTTCCGGGTTTTCCACCGCCTAGGACGCGCTCTGGAAGTGAATAGATGAAAGTACTACGTCAAGCTACAAAACCAATTCAAGGCTAAGTAAGGTTAATATGGAGTACTGACAACTGGTCAAATATACTATGGTGGCGCTTACTTTGCTGTAT…
>MSTRG.63789.1 chr03 16602449-16603212
aggggtggcaaccggagacacgatggttgggaaccatcgcgtccgttgctaaggagcgccTATCCATCCTTTTATATGGATGAGATCACCCTGTTGTTTTGTAACAATCACAACGTAGACATACATCATTGCCTGCAAGGTTAGAGGTGGCAATTTCCAGTTAAGGGTGGAGACCCGTCCCTACGGGGCCGGGGTCGGGTCTAATTATCCACTCGTGAAGTAATCGGGGTAGGGCCATGTTCTTGAGTTGGGCTGCGGGTGAGTTTGCAGTTTCACTCACGGGTGAACCAAGGGGTCCGAAAATGCAAAATAAAAAAACCAATTAATAACCCATTTCAAATGAAAGCCCACTGGGCCCAACTCATTGGAGCACTTATACATCACAAGTAACCATAGATC…
>MSTRG.102449.1 chr05 10062660-10444439
gtcgccctcgtcctcgtcctttcggtgtcgccccgtacccgttgtgcggctgtcgaccccggtacccgtgtaccggtgtcggtagtcgttcgcttgtgcgtgtggagaccgtgttagtgtgcccgctcgatagccacgtggtttctacgtgtgcagcccgcgtggtgtctggtggagtccgtttgtcggctactcgcctcggttgacacacggggtccgcttccgtcgacccgcggaccgtctctgtgtacccggtccaccgtggtcccttaggttgacatgtggagtctgcatgtcaacaagcgcagccttcctgtcttttccaggttagcacttacacatgttttataattgcgaaaccaaatcacaataatccgtaaatcttcatataacagcatt…
>MSTRG.92979.13 chr04 31255950-31256277
GGGGAGGTGGGTGCTGAATACTGATGGCTTGACGATCCATGCCATGATGAAAATGTTGAGTGGACTTCTGACAGAGATTTTGTAGGTGATGTTGGACCAGATAAGAACTTAGGTGTTGAACCAGGAGTTAATTTAGGAGCTGTGTATGGTGTGACTGAGAACTGATGTTCTTGGGCTGATTCAGTCATTGTGGATCTGCTGGAACTATCTGCAGAAGTGCGACTACTTGAAACTTC
>MSTRG.178130.1 chr09 15957007-15958714
GTGTTTTGTTTTTTTCCCTCTTTTGTTTTTTAAAGACGATTATGGAACGGAATATCACACCAAAATCAATGTGGGAACTGATCAGCAGTGTATCAGACCCCATTTTGATCATACACATCGGGGTATCTCTAAGTTTGTCTTAAATGACTTTTTCTTCGTTTCAGGGTTTTATGACATGGTTCTACGAAAATCCAAGAGAACAATAACGTGAAGTAaaaaaaaatctatgaagcttccatatacacctaagatatgagatactctgtattggacaaccatacaaaaTTTTGCGATGAAACTTAAATTCATAGCATGATATTAAAATGACAAACAACAAACAAAAATACAGAAGCCAGGATTAATAATGtactccctcttcaaaaatataagagattttgg…
>MSTRG.139234.4 chr07 8681714-8683084
ACCCTAGGCGCCGCCACCTCGTGCCCCCTTCCACCGCGCGCGCCTTTGTCGCCATCCACCGCACGCGCCGCCGCCTCCTCCGCCAAATCCACCGCGCGCGCCCCCGCCACCGCGCACCACCTCCTCCGccaaatccggcgcccctcgcctgctcgctcctctcccaccacgcgccgcctccaccatgcagccccctccgcctcacccacaccgccccacgccgccgtcgactccaccggccggccgccgctactccctaactccgactccactcaaaccctcccctcctccccacctccgactcgacctgcatgccggcttccgcagttgactccaccctcttccccacctcctccgccgcctccccatcgcctccgcctccggtgcctgcctccacct…
>MSTRG.192436.1 chr10 21950550-21950812
agaggagaagcggcctgtaaacttacagtcggcttgtggcttggacacaagaaccaagaaacactgtgagtgagacaagtgggccttgtattaattgtaaatagctgactattatatgggtagagtgagagaatgctaaaaaaaccttatagccaacaggtcggatgtattattagccttgctcTTAGGTAACTGTTTCTCCAGAAATTGAGGTACTCAATCACTATTTTGAAAAC
>MSTRG.192862.1 chr10 22587921-22592037
GCTGGTTTATTTATTTGTTTGTATATATAGGCATAGCATCGATCGACATGAGTAGATCGAGATCGATACTTTAATTTTAGATAATGAGATCGAGATCGATATGGTCTTCGATCATGCAGTAGCACTGTATGTAGCAGAGAGATGGAGTGTGGGTCATGGTCATGGCGAGCCTGCTCCAGGAGGGCATCTGTAGGGTCCGCGGCATCCCCGGCCGCCGGTGTAAGACCCGCCGGGGGTCGTCGGCGGCGTGTAGGTTGGATCCAATACTGAACCCTTCCCACCCCCACCAATTGCCGCAGCCGCTCTCCCTGCATCCATCACAACAATACTCAGTGGCGGAGCCAGGATCGTCGTCGAGTTAGATATGACTAATTAATAGTGTTTTATAACGATCGACTA…
>MSTRG.222661.1 chr12 26443239-26447692
GTTCGGTATGACGATATAAGATGGAGAAGAGAAGGTGAGGTGACAGCCATCATCAAGCTGAGTGAGGCAGCAGCCGGCGTTGGCGTTTGGAGATGACACGCGCCAATATCAACCAAATTAAATCTATCCAGTCCATGGAGTTTTACTTTGGCCCAGCAATGATTCCGGCATGCAGCTAGCCAGCTATTGACATCGCTCCATATAAATACCTGTGTGTGGCAAGGAGAAAAGCCGGCCGGGCTTGAAAGCTGAATTGAAGATGAGCATGAACCACTACTGTAACACACACAGAGTTTTGCCTTGGTGGGGAACAAGAGGATATAGTGCCATCACCATGCATATGACTATCTTCATAGTACAACACCACCAGCAGCTATTTGTTGCAGAGCTGTTTGGATT…
>MSTRG.22983.3 chr01 33920486-33920955
TTTGGTTCCCTTGCCTAGCTAGCCTTGCTAGGCAAAGGCAAACCAACTCATTGCCTGCTTGCTGGGTTTGCCGTACCCGTCCGTTTGGTTCATTTGCTATCTGCATTCATCCATGACTGGAAAGATGGAGTGATTTAACAAGAAGATGGCAGCGAAATAGATACACGATCTGCTAGCCCTATAGTTCGGCAAGAATGAAGCCTGGTTGTTGAAGAAAGTCGCACGTGAGAAGTTTGCCGTCGGAGGCGAGCCGATTTGGCTCTCCCTCGTGAGCCAGTTTTTTCTCGCCCCTGCAGGCTAGCTCGCCCTCAAAAGTTAGGATTTTTTCACGATTCCAAACACCTGGTCTTGCCTGGCTAGGCTAGGCTTGATCTAGCCTTGGATCCAAACGCACCCTAA…
>MSTRG.154365.1 chr08 1779802-1781167
TCATCTTCTAATGCGAGATTACTCATTTACTCTGTTGCTTCAGCCTTCATTATAGTGCTCACCTAAGCAGCATCTTAATATACCAACCACTACTGTTATGATTTTGCAGATAAAGGTTGTTTGTTCTTGAATCCATTGTATTGTATATTGATTATTTGATTGAATGGTTGGGAGCAGGGTCAGTTTGCAAGACGGTGGCATGCGCGAAGAGTGGCATGCGCGAAGGGGATCCGCATGCCGGCGAAGGGGTTATCGGTGTTCAGGTGCGACATTGTAGCAGACGCACGTCGGTGACGTCAACAGCTGACTGCGCTGAGTCACCCCGAAGCGTAAGGTTTCATATACCGCTCCTTCTCAAATGGATTGAAATATGAACTATGAATATTATCTCAAAAAGGC…
>MSTRG.164469.1 chr08 23229690-23230056
GGCCATTAGAGGGAACTGGGACATTTGGGTCCGGCTAGCTGTGATATGTGACTGTTAGCAAGGTGGGATGGGTGAGTGAACAAAGAAACCAAAAAAAAAAAAAAAAACTCACTGAAACCAGTGAGGATTCAGGAAATAATGCTACTAATCAGATCCCGTGGCGTGGCAACCGCCATCATAGACtaagaccctgtttagatgggactaaaacgtagactattaataaaacccattatataaccctggactaattcgcgagacgaatctattaagcctaattaattcatgattagcctatgtgatgctacagtaaac
>MSTRG.109043.1 chr05 21709015-21709442
CTTGCATTTCCAGTTTCCAGCAGAATGGTTAATCATCAGAAATGCTCAAGAACAGATGGCTTTGGTGCAACTCACCAAGTACAGCAAGGGCAATTAGTAGTACTGTTGCTAAACGGACTTGAAGATGCTTGTGATGTGTAGAGCATTTAAATTTACTTAATCTCCTCTTGATAAGCTCAGGCCAGAAATACATAGCCTGCAAAAAAAAAGGTTGTTAGTTATTACGTGAG
>MSTRG.42390.2 chr02 20433396-20433716
ctccagcaccgtctccaccttaggctcctgcaccgactcctcctcaggctcctacaccaactcctccgcaagctcctcttccggcaccttccaagtcaagggccccccaagctccaccgcctgcccccacaagggcaacgaagaaggcgaaagttgacgccaccaagaacaaggacccggggtacgattgcacgcaagaggagcttgaagcttacgtggcatcagaagtcaagagacaattcaagcctcgaagtccagaaaagaagattcctatagacccgagtgtcaggaacttct
>MSTRG.52481.2 chr03 1044951-1045313
gctccctgttcgtccgtgacggctcgtcttcctcttcgctcgcgtgctgcgtgccttcgtagacgcctgcgaaaagtttcgaccgaacagccggtctttccgccacctcgGGACAGTACTCTTATATGCGTTAGTGGGACTTGGGGCCGGGGGTGTCCAAGAAGAAAGGGAAAACACCTTCGATCATAGCGTCTCTCTCCAGCAC
>MSTRG.217691.1 chr12 15338644-15339852
GTGTGGGTTGCCTCTTGGTATGGCAACCACGTATGACGCCGGACTGTACTCCTGATGGAGTCAGGCCTCCTTCTTCCAAAGCCTTTACACATAGGCAGTGTTTAGTTCCCTTCAAACttctaacatcaaacttttgtacatatgtataaaacattaaatgtagataaaaaataacgaattgcacagtttgcatgtaaattgcgagacgaatcttttgagcctaattataccataatttgacaatgtgatgctacagtaaatatttgctaatgacggattaattagacttaataaattcgtctcgcactttacatgcggaatctgtaatttgttttgttattagtctacgtttaatattttaaatatgtgtccttatataaaaaattttttggcacacga…
>MSTRG.98118.1 chr05 3148438-3149434
ccatctatctccacttttcatccaatcatagcatttccccatttaattttatatactttcttaataattgtgtctaaccttaaaaattcttatattctaggccggacgtagtaGTACAGGAGTACAAATTGTACATTGTACTGTGCTATTAAGATTAACTGATGTGATCACAGATTAGTTCAATATAATTTATTTTCGTGGGGCTAGCTGATAGAGTTTATTGCAACATATAtatatatatatatacacacacacacacactttttatcattcaaaagattaatggGAGTTCTATGATGGAAATTTTGGACATTTAATTTAACAGGTTCATTGACAGATGAATAAAAAAGAAAGATGGTGGGCGCACAACTTTGCATCCGGCCCGGCCCTCGCCTATAA…
>MSTRG.94066.4 chr04 32888491-32892503
CTTTCAAAGTCCCCTTCTTTTAGTATTAGGTAGTAGAGGGCATCGCCACTCAGAGattctacgataacccgcatattctaccttttgttccccttcctctggccccagaactctgtttgtccctagtagcactcccgTCTTCTTCCAAGGATGAAGCCTCAATGCCATTCCCTCTTTCTCGGGCATTAGATTTTGCTTGCTTGTACTAGAAGTTAACATCTTCATTACTCGATGGTGAAACCTACTCTGGTGGGGTCCGAGAACATAGCTAGCCCAGAAAGATTGAAGTGAGAGATTTGCCTGGAAAAGAAAGGTTTAGTGCTGCCTGGGTTGAGCCATTCCTAACAACTCATCCAGCTCGACTAGCTTGCATTAAGAGTAGTTCATTTCCTATAAAGT…
>MSTRG.19769.1 chr01 27381649-27382152
ggacaaggtcgtttacctcctccaaggaagtgattggatttaacagagatagccaatgattgttgttcagatcagcatgtagactattactttttctctttgcaagcctaaaaattgtcggagctagatccttgggtgtttggccatccaaccaattgtctaaccagaaagagggtcctctcccttccaaagaaaggcacgtctgaaacgatcaattttcttgaaaacccatttcatttgtggcagtaccgtgaggtggt
>MSTRG.10113.1 chr01 13802453-13802796
GTGGGTGTGTGAGCTGAAGTTAGCATCAAACCATTTGTAAGAAGTTTGAGACTTTCAGGCTGTTTCTGATATGTATATTTTTTTAAGCAATGAAAACTACAAAAGGGTGTTTGTGTTTTCCTCGAAGACATAGAAGCACATCTAATATCAATTTTGAGTGTGGAAATTGTAGTTATAGAACCTTTTGGTCAGATATTATATCGATGTTAAAATCATTATATCTGGTACAAGGCTTAATGGCCAC
>MSTRG.109159.2 chr05 22000875-22002272
ctattttcttaggcataccaaaatttggcttcaaaccaaataaatactaagcactatttaaattgctaaatattagtaagtctaatttagatttcaaatcaaaccagcccCTCGTCTCCTCGTGTTGGCCTTGGCATCTCCAGGGGGACCAGGCGAGAGTCGAGGCGCCAACGATCCGACGACAGCCGTCCTTATCCCCTGCTCTGCTCTGCTCCCCGATCCGTCGAGAGAACTCCGTCGCCAGCTTCCACCTGCTGCGCCGCGCCCCGGTTTTCCACCCCCGCCTTATCCTCCCCGCACATTTCTTACCGTCCGCGTACGCAACGTGACGCGCGCCTCACCGTAGCCGTAACATCTCGCCGCTATCCGTTCCGCGCGCGCGGGCGATCGGGCCGGCCG…
>MSTRG.158054.1 chr08 11647979-11654326
gagcgcgctgcactgcgttacatgcggcgtgacgcgctcgtccaaaccgcaataaatgcggttaggtgagccccgttgtgctcacctaacccatacacgcggcgcaaaacccacaaggggtcggggcgcctcagccctcggggccgaaacgggagcggtccgacccctcggggagacaaagaggggggcggccacatcaccctcgggcccgacccccccccgagggggtcaggccacgtgggtgattgctcctgctcaagcctctagtcatgatactcccggtcccatgtcacc
>MSTRG.169834.1 chr09 2113589-2113911
TTCAGATCTATGCATGGATAATGAACAAGGATTTCAAGTGATGCACCCACCAAAGCCGACTCCCGAGGGCCCTGGGCAAACTCGACGTCATGTGCCCCTAAAATTACATCCTTATGTATATGTATTTCATTTTATCATGATCTTGCTCGTAAGGATGTAAACTGTTTGGGGGCTAAAGGTTCTGAAAGCGCTGTAACTGCTAGATGTTGGAAGCTTCCCAGACATGACAAAATTAAATTATAAGTCTTAGGTATGATCAGCTGTTACTATTCGTTTTTCCCGACCGCATCTTACAGCAAC
>MSTRG.141429.2 chr07 12229423-12230405
tgtagtgtattgggtgcgttcgtagcagaaactcacttcgtgattcgagcggcgtacatttgtcaattaatgccaatattggcatatattggcacacacgggtgcgatgtttttgaccgaaatgaaaaaaaattcaaaaagcaccaaaacatgagttttgggcatattggagtgtattgggtgcgttcgtggcaaaaactcacttcgtgatacgcgcgacaaacttttgtcaattaatgctaatattggcatttattggcacacacgggtgcgatgttttcgaccgaagtgaaaaagttcaaaaagcaccaaaatatgatttttggacatattggag
>MSTRG.168992.6 chr09 912417-915174
aaacggaggaagtaGTAAATTTCACATGTCTCAGCTGCAACAAGAATGCAATAATATTTAAAGTTTTTAGTTATGCTTTTTCATTGATCTTGAGCTATTCTTTGTATGCGATAGACATCATCGGTTTTTCCCTATTTATTATCCTCTTTGTGTGGGTCTTTGTATATCGTCTTGTCATTCTGGAGGTGAAAATGGGCTGGTAGTGTAAGTTGCAGCCTTGCAGGTAAAACATTACTTATATGATATTGTTTCCCCTGCTTCCGTATTTTATTGTGAAAATTGCACATAACCTGTATATGATATTCTTGTTTCTTCTGTTCTAATCCGCAGTTTCTTTTTCATATCTTTATCCATGAATCTTAAAAGTTGATGGTGTTCTCAATCAATTTTTTCAGTGTC…
>MSTRG.103265.1 chr05 13221299-13222687
agagagagagagggagggactgggccgagccggcccaagaaggaagggggggggagaaaaagaacttcttttagggttttctttttataaaacctttttaactttgtttatttcttttcaattattatttgtgctctgaaaattccactaaaatttgtttaagcattttaggcttttaggaaatatacaaaaatcctccaagcctcatttgacttttacatttgcacattttaattgttggaggctttcacatgaattttaattattctttgcacaatttcg
>MSTRG.82715.1 chr04 16798670-16799328
GTTGAGAGTGAGCTTTTTTTTTTAGATCTTTTTATTTTTTTTAATTTTAATAATAGACATTTTCAAAAAATAAATAGGGCTGGCGTACGCGTGACAGGCCAGCACTGCTACACCAGCTGCGTGTGGTACGACAGACTTATATGGCCACGCCAGGTGGACTGGCGTGGCCAAAAGGTTCGGATTGGAAATTATTTTTTGGAAAGGTCAATTAATAAAACTGAAAATAGAAAAGGTCTAAACAATAAAAAAAATTCGTTGAGAGTAGAGGATGGTTCGGGCCTTAGGTAATGTTGGTTGAAAAATCGAGGATGGTTAGTTGAGGAAAAGAGTGGTATAAACTCCATttcgttttataaaaaaatatgtattatttatgttgctataatttactgttgcatt…
>MSTRG.16596.1 chr01 23274721-23278973
gttctgatttgcttattgatatttgccgatcgatgtacgcatgacatcggcttgaaataaatgatatgtcatcggcacctagccgatcggctatcatttataggattaactgtggtttctttgttctatttcttgttgattgtaggatcaaatcaactggcacgctcatacacccgaaggagagttttggacctgcactggagttaagcagatctcccaggcctcgtgttttctgtcaacaccccctacctggcgcgccACTGTCGACGGGGGATACCCGTAGACCGGATATAGAGGGTACTGGGGTACGCTGGTACGAGGATCTACGTAATACGGCATGCGCGCGGGCCACCTTCCTAGTTTTATCTAACGATGTATAATATTGGATCCACCAATTTA…
>MSTRG.5328.1 chr01 6807607-6808068
GCTACTACAAGTTGCCCGCACACACGTCGCCTACATGTCCCCGGCTATCTCTCTCCCGTTCCCGTAGCTGCCTATATAATACCCCTACTCCACTGCTTCATACTAGTACTCATATATACAGTGTACGCATATGCAAGGTGAAGAGCATGCATGCAGTGTCAGCGTGTGCGTGCAGTGGGCGCGTCCAAAGCCGGGGCTTGTCCAGGCAGCGTGCACGCTCTCGGCGCCCGTGCGCGCGGGCAGAATTAGGCCCGTAGAGCTTAGGCTCGCCACCACGCTAGTGCTAATAAGCTAAAGCGGGGCAGCAAGGCGCGCGCGCGGCATTAGCGACAGGGTCAATGGATCACCGCCCCCTAGATGTTCCTGCGTGGCTTTGCTTGCCCCTG
>MSTRG.46542.1 chr02 28566809-28568915
TAGAATTAACTGGATTTACTAGCTTTCTTACTCTTCAAATATGCCCTCTCTGAGAAATCACATTTACATATTTATACCGAGCTAGTTACATGGGAAATTACACTTGTAGCCTGCCTAGATCCTACTAGATTGACCGATAGGTGGGCCCTCCTTGAGGGGCTTCCAGTAATATCCCGGGGACAGGGGCGCGGGCTGCGGGCTGCGCccattaaggcgacggtatggcgcgcctagggttcccggctccacgctattatccggataatgtcattttccaaataatagcattcttcggtctccgtctcgccgaccgagccatggtgtcagaggtggttgatggatgcttggtgcgctttaatggcgtcccatgctccaccatgtcctccggcttgGGCTCCA…
>MSTRG.201155.1 chr11 11201222-11201666
CTCCGCCCCCGCCGCCGATCCTGCATTCTTGCTGTGCTCCGCCCCCGCCGCCATCGCCCTCACGAGCTCGGCGCTCTGCGATCGCTGTCCCGTCTCCGAGACGAGCCCTACTGGCAGGCATCCTGCCCATTCATCTTCTCCTCGCTCGGCGCCAGCTACTGCACGACAGGCAGCGGCGACGCGGCAGACACACGCAAGGCCGAGAGACCTGCAGACCCGCCGCCGACGGAGCTTACCGGCGGTGCCACAGCCGGCGGACGCGCGGAGGTAGCGGCGCCATGGATGATTAATAATTCTGCATAGCATGATGTCTAAATTCAAAAGCAGTTGCTTCCTCGTC
>MSTRG.15623.1 chr01 22092954-22093618
ctatctagattcatagtactagggtatatctcatccaatcaaaagttgctatattttgggacgaagtgagtaTATGTTTTTGGACAGAAGGGGTGTTGTTGTAAGAATGTGAAGAACTACTACATTGTGTTCTATTTATTTCTTTTATCAGAAAACCATTATACTACACGATTTCATATTTCTTCTATTCAAGGATTGATCATACATGATTTCCTATTCATCTATTCCAGGGTTGATCTTCTAATCATGGAGACAATTTACAACAAGAAAATATTTGTGAGAATTGGATTCATATATTGTTTGACTCTTCTTCATCTCCATGTGATTATTACTTGTACCATTAGTATGTTGTATTTTAATTTCTCTTTTGTGGAGTAGGCATATGCTCCGGCCTTCCTT…
>MSTRG.56139.2 chr03 6404067-6404631
GGGAGCTGCTCCGGTCGCTGCACCGCCTGGCACGCGACCTGTCCGCCGTCGACACACCCGCGCCATTCCTGCGCGCCTCGTTCGCGTCCATCTCGAGGCGGTCTAAGCTACTGGCGGCCGCGTTGGATGACCTGCGGGGCGCCGCGGTTTATCTTTTCTTTCTGGTTGGGGAACCAATATCTCTGTGGTGTCACCATCTTTGCAAGAAGGGGATAGATCGACGCGTCAAGAAATCATTTCTGTTGCCATGGCTCCAGTAGGCAATACGATTGTTGCTTGCGTACAATTTTTTCTTGATGCAGACTAGTTTCTTTTCTTGTACCCTGTTTTAGAAAAATCTCACTCTTCTCTGTTTATATCTGTTCTGTTCATGCACAGTGCTAACCCCGGGCTTGTCGG…
>MSTRG.217733.2 chr12 15440322-15442374
GGCAATTACTTCTCTGTTCAGTCACCTCTGTCCGGACGCCGGGTCTTTCCCAACAAGAACCTCCTCGAGGAGCATCTTCTGCTACATCAGCTAGGGACTTCTGTTTGCTGCACCAAGAATGTTATTGTGATGTACCTGAGAAATGTGCTGTTAATTGAGGAACTTTACAAGTAGATATTAATGATTTAGCTTCAATTTATGTAATTTAATCC
>MSTRG.12910.9 chr01 18022167-18026011
GACGGCGCCGGGGTGGTATGCCCTTTCCCTGGACTAGCTGCGGCACACGCCATTCTGGTCTGCGACTCTCCTCCTCTGAAGTCACTTTGATCCCCTTCACAAGCCTGAGCAACCCATGTGAAGGACGACGCCTCCGGCTACATCGCCTCCAAGCCGTCGACTGCGGCCGGTATACTGGAGGTGATGAGGAGACCAGAGGATAGGTTTGTGGTGATTTCTTCCCAGGTTGCAGGCTATTTCATTGCTGCAGCCCACTACTCTTCTAGCTCTGCCGACAACCACACCTACAAGAGCTACAACTGAAGCATCACATAGGGCAGATGAGGCATCACATGTCTGGCTTGGATTCAATTTGATGTTGCACTTTGTATAACTATATGCAGTTTCAGTTTCATCTTC…
>MSTRG.88559.5 chr04 24981806-24986294
ctcctccaaaccgacctccccctcctataaataaaccggcaacaccccttccttttcccaaatcaaaccgagctttctctctcctcccatgccgaccaccaccttgccactggccgatctcctcttccacagctctacaagccaagcccttgcgccatcgtgtttgcctcgacgaggtgaactcatttttccccttttcccctatcttttagccaccacagcaagccaccaccgccactccttttattgctatggtcaagctcctgccgtcgccgttccggcctcctccctctccctctccgccagctactgccttccccggatacgcgacgctcgggaacacgcgtggcctccgacgtcgccgccctccagccaccggagcgccgccaccccgctccc…
>MSTRG.52741.16 chr03 1415085-1417084
AGAAAGTGCTTTTCAAAATTCAATGAAAATGCCTCTTTTTCTGCAAATAAGAGAGCGAGAATAAAACCTTTGATATCACCCTTTTTCTATCTGTAATCACTATGCCCGACCATTAGTAAAAAAGAGGTTGTTCTGCTCAAAAGTTTTGATCGATTCTCTTTCACCTGCAGCTGAGGTTCTTTTTTCTAGTGGGCGTGGCCCATGGAATGCCTCAACTTTGATCTTTATAACAGCTTAGATGCTTAACAGCGACAAATCCTTTGCGTCAGGCAAAATAAAACCAGCATACCAATTTGCGTACTAATACAGTAAACGTCAAGCAATGTACATGTACAGCTTCAGGACGCCACATGTAAGTATGCATCGATGCATTGTCAACTCATTTTTATCCGTGTAGAT…
>MSTRG.114783.29 chr05 29803674-29828933
agggtccacaactggttttcaacgaggtggttagtataggaatggcacataggacgttagggtggatagcctagacgatgtcggtgtcaagcgcgtcgactaaccacgccgttaaggtaggctggcgggcgcgacactgtggaatgcagatggagaattatgggcgaaattaaaaccttgataactttgccttccggtcatggaatcgagctaggttttttttgacggctgcagaatcacgggcctcaccctagagagactggatttggagagttggacccccagagatttttctagaaattacttaccataggccacgaagcagcggttgtttcgacgaaacgtcgaatatctgagggtccacaactggttttcaacgaggtggttagtatagggatg…
>MSTRG.201798.24 chr11 12270752-12304582
cgaacgcacccaatacactccaatatgtccaaaaatcatgttttggtgctttttgaactttttcattccggtcaaaaacatcgcacCCGTGTGGGGCAATATTGGCATTAATTGACAAAAGTTCGCCGCGCGAATCCAGAAGTGTGTTTTTGCCACGAACGCACCCAATACACTCCAATATGCCCAAAAATCGTGTTTTGGTGCTTTTTGAACTTTTTC
>MSTRG.98.7 AP008246 75564-166594
TCTTTTTCCCGATTTTCTAATAGATTAAAACTTCGGAAAATCATAACTAAATAACCGTAGATCCGTTTCAGGTGGTTCAAGTTGCTAAATTTTTCTAAAATTGAGATCTACATGTTAAAAATATCCACATGTACTGTTTATGCTTGTTTTTGTACTGTTTTGTTGATTTTCGTTTAATTGCTTTAGTTTCCGACGTTCCGGAAGAGAGCGTTTCCGTTGAGGAAGGTTCCGAAGCGTTTGTGGAAGTCCAAGGCAAGTCACACAGATCCCAAACAACCCTTTGAGCATGTTGATCCCGTTTAAAGCTATTATTTTATTTCAACTGTGCATTGTTTTCGAATGTCATCGGGTGGTGAACCTTTCCCAGTTATTATTGGCCGAAGTTGACTTTATTTTCCT…
>MSTRG.78172.1 chr04 4456490-4457036
CGATCATGCTTACTAGCGCTTTAGATCACTGGAGGCATTTTCAGCAGCTGAGCTCATGATGGCTACTTGTGTTTGGAGCAGAGGAAGGATGAACACAGCTGAGCACATAATTTCCTTTGCAAAACTGGGGAGCATACACCTGGGAGATGTTTGCCCATTTGTGAAGATTTCCAGAACTCCATGGTGTGAGACTATTTAGTTCCAAAAGACTGGAGAATGGAGATAAATTATATACGTGATTGATGCGGCATCCTGCTAATGCCGCAACAAATGTTTCTAAGGATGC
>MSTRG.35146.1 chr02 7716270-7719045
AGGGAAGGAGGGAAGAAACAAACAAATGATGGCACTGGTCCTAGACAACAGTATTGGTAGTTGAGAAAATTGAGCATGCAGAGAAATGCCAGATTGGTATCGAGTCCCATAGTGCAATTTGGTTTGGATATTGAAGCTACAGAGGGTGATAAGGTAGACAATGAAATCTGGGGACGGTGTGAAATGAAGAAGTCATCAAAGCAGCAAAAATAAAACAACACTGTATGTATATGCTTTGTTTACAGACTTCTATAAGTTTGTAGCCTTCCCATAGTCAACAGCAACTGGAAAAAAAATAGCTATAAAAGATTAATAGAGCAGGTGTGTCAGCATGATGATAATAAAGCAAATAAATAGTGTTCTGCTCAACCACACTAAACAGACAGCATCTCTATTGAT…
>MSTRG.169612.1 chr09 1830380-1846850
ATGAAATAATAGTTGTCGGTGATATGGGCCCGAGGTTACCCACGTTAGGGGGAAGGAGCGGAGGAGCCCTTCCTCCTAGCCACGTGTAAGTAGCCGAGAGACGCCCCACGTCCACCTaggggcctcggggtaccccgtcgcacccctcggtcccgacgggttgcgccaccccgaggcccccgctcagctgccactcggcggctaagtgggtggaggagggggcgccgctggcgcatttatgaacggcgtcccaaccacccacgcaacgcacgtcaatcacttggaccggtctgtgaccggtagcagatagatgggacgggtggcagc
>MSTRG.111548.1 chr05 25455565-25456577
AGCATCTTTTCCATCTCAGGCGTCAACTGATTGAAAGACAAACATGTGAATAGTTCATTCTATGGGAAAGGGAGAAAACACAACATAGACAACTCCAATAGTTAACAACAGGCACTTACAGGTGCTTCAGGGCGAGCCGAATGGATACCACCAATTCCTTGGGTCATCTGTCCGGGCAAGCCAGGCAAATGCCCAGGGAAATGGGTGCCAGCTGAAGAGGCTTCTGCGTTACCACGCCCCCATGGAGTTGATCTATCCATTTGCATACTTTGAGAATTGTAGTGTGAGGCAGCATGTGAACTACCCTGGTATAGCTGGGGTGGTGGCTGGTTAGGCAATGGCGGTGGCTGGTTAGGCAATGGCGGTTGACCTGTAAGGAAGGAAGTTTGTGGGTTCCCA…
>MSTRG.197499.1 chr11 5808001-5813368
AGTCATTGAAACATAATCCTCCTGACGACCCCATCTGTCAGGCTCCTTCGCTTGACGAAACAGTCCGAACCCAGGACTACTCATCGTCAAAATATACCAGAACCAAAGGTGACATGCACTATGAAATATGAACCCAGGACTGATCTTCATCGTCAAAACAGCAGCGCCGCCATAATGAAGGTAGCACGTGCTTGTCGCGCGGGCATATTTGCTAGTATATTTAGAAAAGTCCAAATTAACTTAATTCAGGAAGTCAAAGAAAAATATCCACGTAACAAATGTAGAAAGAAATGTTTGGCACGAAGATTCCATAGTACGGAAAGGAACGGCCCCGTCCCACAAGAAAAACGGGACTGAATTCACACGTCATCCCGAACCGGGTCGCGCGCAGAGGGGAAT…
>MSTRG.111648.1 chr05 25564301-25565420
CCCATAAGAGATGTCACGTTGCATTAGACATTATACAGTGATCAAGAGAATTGTTAGCAGGTTTGAGAGACCAACATATATATataccttgaggaagacagcgtctgccggtggcacactctcaaacatgtcgccgacttgagagccatggacttgatgacggcgaaggtgttccagtagagctcgagctgagcGTCCAGCAAGCTAACTTCTTGCCCGCCATCGCACTTACTCTCAGTGAGCTCCATGCTCCCGTAACACTGTCTTCCTTCGGATAGTGAGGACACACACCATATATATAGATCGTGGACATGccagctgcatccaatgtcatcacctaggcggtgtttgaatttcctgaaaataaagataaaaattaagtgttttacgtaaaaagat…
>MSTRG.215717.1 chr12 6551033-6556592
tgttggaaatttggtcataattcggcatattttaatccaaaataacaagataataaacatgatatttacaatgggatttgatccagtgataatggtgaatgtaatcaacatgagcatgcttaacgttgaataagcatcaacaatcacataatgacacaatgttgacattgcgatgaacattaacagtaaaacttctaattgaaataatgtaataaggttataccccaagaatggtcctcc
>MSTRG.207163.2 chr11 21113662-21114252
TTCTATCCGTTGCAGCATATGCCTTGCCACATCTGGTTTACTACACTTGTGTCATCGCCAAACCAGATGTGGTGTGTGGTTGGTTCAACTAAAAGAAATGGATACCCGCGAGCATATGCCATCGCGCAACTAAAAGAGATGGATACCCGCATGCTCGAATGATTTCTATCCGTTGCCACATCTAGTTTAGAGAATTAAACTACTACTCAACTACACTTGTGTCATCGCCGAATGATTTCTATCCGTTGCCACATCTGGTTTAGAGAATTAAACTACTAC
>MSTRG.65687.39 chr03 19178357-19182580
ctttttttgggacggagggagTATGTGCAGATGGTCTAGCAACTAATCTGTCCCCAGTAGTTCACATATTTCATCTCCATTCTGGGTAATAGTTGCTTGCAATCTGCTTTATTCCTCCTGTGAAGTATTTACTGTCAGCAGCACACCATATTTTTTGTTGtcaactaataataatcttgtgtcacaagcaacataacctgctatagattttctggttataaatatcctatgaccagtataaaccaaacactataaagatttttctccatgaatattctggtctctcacatgcacattgtagcacttaattgttcatgactatttaacaactttgcaaatGAAATACTCCTGGCTGGTTCATTAAGTTAGAAATAGACTTTTCGAATACTCATCAAAGAA…
>MSTRG.185892.7 chr10 3737649-3743903
ccgagctcttcgagctccgtctctcttctcccatggccgatcgtcgacgccgtcggtcgatctcctcatccgtagctcctcttcccttctcctcgcaccaccggcatcgcctccatccgtcgagtccgtttttccccctttcccctctccctccacctctaagtcaagtcaccaccgccatcatccatgccggctcaaggtgagcccttgccgccgccgttccggccatctccctcacttcctccacctgccaccaccctccctcacttcctccacctgccaccaccctcctcgggagtgcatcgctcgggaacgcggtttgacgccggtgtcaccgcctccccaccactggagcctgggcgccccctctcctcctcctctctgttcgaccgaagagaa…
>MSTRG.168408.19 chr08 28425310-28428069
cctatggtaagtaatttctagaaaaatctttgagggtccaactctccaaatccagtctctctagggtgaggcccgtgattctgcagccgtcaaaaaaaacctagctcgattctatgaccggaaggcaaagttatcaaggttttaatttgcacagaattctccatctgcattccacagtgtcgcgcccgccagcctaccttaacggcgcggttagtcgacatgcttgacaccgacatcgtctaagctatccaccctaacgtcctatgtgccatcccaatactaaccacctcgttgaaaaccagttgtggaccctcagatattcgacgtttcgccgaaacaaccgctgcttcgtggcttatggtaagtaatttctagaaaaatctctgggggtccaactct…
>MSTRG.105871.3 chr05 17700300-17708406
gaccggtctgtgaccggtcacataccgcgactggtcacggaccggataagcatgcgctgcgccgtattgaatacggcgcggcgcgctcgtctaacccgctataaatgcggttaggtgagcgccgctgtgctcacctaacccacacacgtggcgcccacaccacaggggatcggggcgccccagccctcggggccgaaacgggagcggcccgacccctcggggagacagagggaggggtggccacgtgggtgatcgcggttacccaagcctcttgtcacgatacccccggccctatgtcaccgacaTACTTCTAAATTGTATTTCTATATTTGTATTTCTATATtgaccttaaatttttcttcccatgtttttcttaatttcgaattttagttatttgaa…
>MSTRG.189579.5 chr10 16828231-16828645
gtgaggcaggaggcaggaaagttcaagagccaactttgtgtatgctgaatgtctttggagagttcctcccagatggattcccacaaactctttggtgttgaggataactctgagatagtacctttctccacttgccggatgggcattgtagattctgccaattttctttcttccttttcgccttacccatttcttcactttgttaaccc
>MSTRG.82744.1 chr04 16825823-16827861
ctccccgcgcttgctgactccgccattgccgagaggagagagagtgtgtgtgtgagagagagataggagagagagagtgacatgtgggtcccactttttttttataaataaaatgctgattgaactgccacgtgtacgccatgtagtccaaaaccaccgcggattgggtcgaggggggtaattcatccggtttgcatagtttgaggtgaagaatgtccggttttgtggttcaggagggtaattcggacgaacacgatagttcggggggtgtcattcgtactttttcttataaaaaacTGTAGCCAGAGCGAGGATGAGTAACGTGCAATTTCAGGCATGGTGTTGTTTCTATAGGTGATGCTTTCTCAGTTCTCCTGTATGAGCTGTGTGTTGTCATTC…
>MSTRG.158012.2 chr08 11595976-11600771
gaatgcggcgtggcgcgctcgtctaacccgctataaatgcggttaggtgagcgccgctgtgctcacctaacccacacacgtggcgccaacaccacagggggtcggggcgccccagccctcggggccgaaacgggagcggcccgacccctcggggagacagagggaggggtggccatgtcgccctcgggcccgacccccccgagggggtcaggc
>MSTRG.77740.2 chr04 1942123-1942762
cgttgccgtcgccgccgccaggtcgtccccgccgccaagtcgtccccgctaccgccggctcctccccgaagtcgccccgcccctcaccgtcgccgacgccgctgccaggacttctaccccctcgccgttgccgtcgctcggtaacatttacttttaaaaaaagaaatgtgaaatgtgcaattgtggattgtggattgtttaattgtgcatcgtggattgtgatatgtgcaattgtggattgtttaattttgagaaggtttaattgtggattgttaaatggagatttatgtttaaattgggacttatgttaaattgggatttatgtataattgggacttttgttaaattggcacctatgttaaattgtgacttatgtttaaattgagacttatgttatat…
>MSTRG.79723.1 chr04 10033746-10044139
aattttaataatacaaagaaccttttagtaattatccacatattaaattaatcattaaatggtctgattataatattgttaagtactttgagtgtccaagtattttcaggatttttcttgaaattatttgagcattggaagtatttttaacaattcaaagatcattttagtgattaatttaattggaaaattaattaaaattccccttttccttttcgggctgaaactggaaaagtctatctgtcatcctcagcccatctccctctctttcccgaagtccagtttctatccttccttcaatccggccatcaagaagaagcccagccggaagtctgtttgtcctccctgtcgctacagtggcatcttcaacctccagccagccatccagagcccctgttc…
>MSTRG.158448.1 chr08 12568673-12591118
aataaattatacctttgctttgatcaatgcccactttggattttgacttgatgttcatcgaagaaccaaatcctcttgatcctcggcattccatcttgcggtcttcttataattgatacggattactcatagcttcaaatggcctcgcacggtccaccacgaccatcatgacaaagccttcactcgcccttcaccaccggattcggtccatcggcgccaagcctcttgcttgaccttcaccccacgcatggtccattgtagcggagccttgcttgcccttcaccgttttgccataaatagCCACTTCATACTCCGCATCATCAATGCCTTCACTTACTCCTCATTAAGGTATAATGTCCATCTTCTAGCTGAGCCTTTCTTTCTCTTCACCGGTTTGCC…
>MSTRG.185831.3 chr10 3386808-3389976
gaaaattcctgaaaattcactaatttcattgtgtatctatgtttctaaccttgctttatctgtcctatgggcccagttcgacttactgacctggccggttccatatctcctagatcacctcttgggcgtgcaaccccacctcaggaacttaagacagcaagaaaaacccttcatcttcctcctcctccctttccattgctagccactttacgttcttccttaggctgagctccctccccactttctcccccaaaatcttcttcaaacatccaaaaccaaaccctgcatgtcacacctttggatccctggggctctaggttttccatccatccaaatatcttgcacatgcatggccatttgagagagatcgggaaggaggaacagcaaggagctgcaggc…
>MSTRG.158664.1 chr08 12973699-12979444
gccactcgtgggtgcgttgtttttaaccggaacgaaaaagttcaaaaagcaccaaaacatgatttttggagatattggtgtgtattgggagcgttcgtggcaaaaactcacttcgggactcgcgcggcaaacttttctcaattaatgccgatattgccacacgtgggtgcgatgtaatataccggaatcaaaaagttcaaaaagcaccaaaacatgatttttggacatattggagtgtattgggtgcgttcgtggcaaaaactcacttcgcgactcgcgcggcgagcttttgtcaattaatgccgatactgcc
>MSTRG.20135.1 chr01 27931115-27933536
GGATTTTTACGGTACAATATACTGCTAGTATATACTGTAAGTATATATGATCTAACGGTGTAGATTGATTTAATTTTTTTATTTAATTAGATTGCAGTATAAAGTTTGAAAGGATAATTTTATCTTTTCTTCGTTATTCTATCATCAAATCGTGCTATCGTCACGTGCTTTGTCATTAAATGGCGCTCAGGATGCTCCTCTCCTAGTGCACGATAAGATCCAGGAACCAGGCTGCGATAGGTACAGATAACAAGAGGCCTTCCAAACTACTCCATCCATGTCAACAACCTCTTATGAATATAAAGCTGCACCTGCTACTGAAGACTAGCTCCTTGACTTAAATTTGATTTCCAACAATTTTGTAAGTAGTCACTGATCACCCAGTACCC
>MSTRG.10701.2 chr01 14587932-14588913
CTGACAGGACTTCAAGCTTAGGACACTCTGAAATAATTATAGTTCTCATGGATGAAGGAAGAGCAAGAACCTCTACCAAGCTTACACAATATGCTATTCTTAGATCTAAGCTCAGGGCAACTCCAAATGTGTATTTCCTTCAGATATAGGGGAAAATTGAGAAGCACTACTAAGCTTTGACAACTTATCACTGTTAGAGACTCCATACAAGGTAAATGTGTATTTGTTGCCAAAGGTGCATCTGCAGAGGATACTAGGATGCTATAAGATTCTGACCTCAAATCATCTTTGTTTTCAGCATACCAACTCTTATTTTCAGTGTCCTTTTGACCCCATATGAACTCGAGCTTACCACATCTCTCAATATATATTTCCCTTAGAGATGAAGGAAGGATGAGA…
>MSTRG.54603.1 chr03 4295576-4295931
gatattcggacgcatatcatgtagtcatatcgccctgggcgcagctctgcaattggagtgatattcatctgcaaattataagcaatggaaaatgttagtactatattttttgtttgtgttgcacatgtcccatcttcattttctattagaatttttaaacctttactattgcttactcgtgagattgcgacatataattggccatgtgtaaagactggtttttttagatataaaccaacattagataaagtttgtccttggcttttatttatagtc
>MSTRG.56376.1 chr03 6709568-6709986
GAAACTCCATTTCTCTCCCCACTTTGCCCCTCGTGTTGGCGAAATCTCAATTTCTCGGAGCAAAAAATACGCTAATTCGAGGAACAAAGAATCACAACGAAAGTGAAGCCATTGTTCCACTATTCCAAAACCGAACTAAGCTAACCAGTTAATAAGCATCCAGCGAGCGAAACATGATCTGAAGATGATTCGGTGATACCATTTCATCTATCTATCTACCAAC
>MSTRG.18056.1 chr01 25127596-25128243
GTGCGGGTCCCCCTATTGCGCGATTGATCGCTGGCGCATGCGGCGAGCGATCGGGGGAAGGACCCACCTGCACCTCCACGCGCTTTCCTTTTTCGCATCTGCGCGCTTCCTCCTGTTTCCGGTTTCCCTTTCGCGCTTCCTCCACGCGGGCCGGTTGTTGGGCCTTGCAGTTTATATTCATGGGCCTTCTCCCGTTTCACTTTCGCGCGCGATTCCCTTTCGGGACGCGGGCCGACGGTCCAACATCCTCCGTTGGGCCTTCCAGTTTTAGCCCATCAAATTACATATTTTTCCCTATTATCTTTCTGGGATGTGGTAAGTAGGGATAAGTATAGGGTGGGGAGATCAATGAAAGTAACTTTTAAATAAATGATAAAAATTGTAGCTTTCTTCGTCAAT…
>MSTRG.89592.3 chr04 26392675-26393255
TGCGGTGAAGTTCACCATCCAAGCCACATACGTGATGATTCTGTACGTAGAGATTAACAGTAGTTTGTTGGATGGTGTCTCTCGTCTATCGTCAAAAACCTGAAAGTGCCATCGATCCCCTACAACTGCACTACTACCATTAAGTACACGGATGACGGATCAGTACATATAGGGGTAGTACTAAAAGTACTGGTATAGTAGTAGCTCGTGCAGTTCATCGATCATTCACGTGGAAGAAACATAGAAAGTAAATTGTGGAGAGTTAACATCACGACGAGGAACAGGAATGGGTATCGATCGTGAGGTGAGGCCCCGGGGCAACCCGCGGAATGGAATCTCGGTACAAGGGAGGAAAATCTAGCAGGTGGGCACGCATTTCTTGCACTTGACAACGCACTT…
>MSTRG.173629.2 chr09 8732951-8734004
ATACTCCCTTGCAGGGAAAGTTGTAGATTGTCCTGATCAGGGCCCTGTTTGGAAGATTAGCTCAAGGCTAATTTTGAGAGCTAATGTTTAGTCATAAATTGGTAGGCTAAACATTAGCCTAGGGTGGTATGTTTGGATCCATGGACTAATTCAAGGCTAAAAGGTGGAGAGAGAGTAGAAAGAGAggagagagaaggagagaaagagctgtttttttatggtccccacacaaaattagccccattagcaccccttggaggggctaatgttttgaagggggctaattcacattagctcaaaattagcccacctatttggatccttgagggctaatttgaggctaaaagatgagggctaaacattagcccatggaatcaaacagggccCAGCTATGAGAGT…
>MSTRG.77160.1 chr04 724809-729115
tatgcctttatatttattcgataatgatagaatccggtcgaccgggtggagggagcaaaaatcggatgctctccgccttcgccccccgcccgcggtgcatgccgctgggccccaccacagtgcttgcccccacctgcaacaaatcaactacatattttggaaactctctattaagggaatttgatttattttttattccatcaaaaaatgtttcacctagtgtactcacaatgtttcactatgtatagatctaatgttacagtgaactgaaatattccattacaataaaaaaacccacatattttagaaaccccctattaagggaattcgttttatttcttatccaccgaaaaatgtttcacctagtgtacttataatgtttcactatgtatggatcaa…
>MSTRG.16768.1 chr01 23502773-23503135
cttgaagcatgtgtggtggagagaagaggggaaacacacgcgcgctcgctcgcctcgcctggcagggcaggcagcgcgcgtgcacgacgtacgcgtcgaatggtccgaaaaattggctcctcacccttgcgcagatgcagcctccttttgcagttttgttttgctgcaaattcggattcgttttgttttggaaacgttccgaaaaatccggtgcgtgcaaacggcgtggagtccggataagttacgcgcgacttatccggttcggttacgcgcagtagagatcgtgcgggcgccctgatcaagcgacccttctctatataaaccgacccgccgtcttcacgca
>MSTRG.178345.1 chr09 16265948-16266430
cccattataagtgcagccataagtttccgtaccaacgtttaaccgtccgtcttatttaaaaaatttatgaaaaaattttaaaagttaagtcacgcataaagtactattcatatgttatcatttaataacaataaaaatactaatcataaaaatatttcaaataagacggatggacggatggtcaaagttggacactgaaacccacaactgcgtttattgtgggcgctaattatggggcagacggagtaTCCTACTTTGATTCGTCTTATGTTTCACCAAATATAAAATTAAAATCAATTAGGAGGTCCATCTGAATGCATGGTTTTTATAGATATCAAACTAGCTCATGGACTTTCAAATTTAAATATCTATGTTGTAGATGAACTCACGGGCCATAAA…
>MSTRG.68688.2 chr03 23392146-23398144
GCCGGCTAAAGTACGAAACCTACCCTAATCCACGACGGCCGCCGCCTCCCACCCCAACTCGTCGCTGGCCGTCGCCTCTAGTTCCACCTGCGCCGAGCGAGGCTGGGCGCCGTACGTAGGGGCGCACCTCGCCATCGAGAGGATCTGAGGCCGTACGTCTGGATCTTCGATCTGCCCTTGTCGACACCAACATGATCGATCTCCACCTGTTCTCCTCGATCTCTAGTCACCACCCTCCCCTTGctctctgaatttacaggacttagatgaagctagttggtgacaaagcattcctcattccttgagcaagaagtgaatggaagtgatgcgtacttaaaatgacatcataagagaatcaatggtgagacaatgagaacggtgcatctgaagacaatacct…
>MSTRG.102811.2 chr05 12135934-12136205
tggggggaatcactccccgtgatcccctctctctctcgcgttcaaacgggcggatttgcccccgcaaatctcgccggcgccattgatggcggccggacctcccgcgccggtttcctcccttccccggccaccctctctcgacccggctctatttaaaccctccccgctcctcctccgtccgtttccgcctctcgccgcccttcctcctcgccggaatcgagctcgcgccgtcgctctctctctccg
>MSTRG.65928.5 chr03 19707994-19717715
CTCATCCGCGCCGCCGCGCGTCTCCCCCCCGATCCCCTCCCCTCCTCCTCTCTCTCTCGCACAACCACCGCCACCACCACCCTCTATGCCCCGCACGCACCCCTCTCCCCTCCTCTCTCTCGCACACCCACCGCCACCGCCGGCGTCGATCTGTCGTCGATTCCCATCTCCAGATCGACGCCACTAGCGCCCCCTCACGCCGCAAGAACGCTGTCGCCTCGGCTCATCGATCTCCGACAACGCCGCCGCGCGCCGCCGTCGATCTCCGCCGCAAGAACAACGTCGCCCCGCCTCACCGAGCTCCTCCGACGATATTCCGCGTCAATTAATCTTCAGAGCAATAAGGTACCCATGCCATGAGTAATTTGCATGTTCGACTGTAGCGTTTAATTTGTCAAA…
>MSTRG.102471.1 chr05 10281396-10294146
gtcttccgtctgtataccgtggtggtatgtggcacgtggttgcacgtgaggaagatgtgtcttgtgggtaaagatgtacacctctgatcagagtataatctattcgaatagccgcgccctcggttatgggcaagccgagcaatgtacccaagttagtgttttaattcttaaaacctgcttaacaactaaaatgtggaatggttggcctgggttggcttgggacgagctgggacccagggtagggttgccaattcagtctgaatcatcgtaggccttgggttaaggcaggttcgtgtgggttcacggccttgattaataatcttgtatagctctaggatcgtctttataaaatatctttgggcaactaagtgtcttttaaatcctgtttactgcaaaccc…
>MSTRG.149396.3 chr07 24456087-24456855
ACACTAGACACAAGAAGCTTTACCCGGTTACCCCGCCTGGGCATCAGTCTTCGTCGAAAGATGAAGATAGTAGGTTTCCCATGTGATCTAAAGGAGGATCCGTCCTTGACCTCATCGGCACCCACTGTTTCTCCTCGAAAGTGACGATGGGTTTGTTGATGTTCTTCTCGGCATCAGCCCTCAGAGAGGTCGCCAAAGTAATAACGAGCGAAGGCTGCCGCTGAGCTTCTCAAGAGCAGAGATCAAGGATGCCCAGGTGCTGTCGTCATCAACAAACATCAGTAC
>MSTRG.207325.1 chr11 21303976-21317553
ACTCGAGCTGCGGCCCGGTAGTCGAGATGTCATGGCACAGGGCGGGTGTCCTGCTGCTAGGGGCTCAGTCCTGCCTACctgtcccgggggttccggccgtaggtggggttgggtcggtactcttgtctatggctaggatgggttggaaactatgtcacgtcttccgttcgtataccgtggtggtatatggcacgtggttacacgtgaggaagatgtgtcttgtgggtaaagatgtacacctctgatcagagtataatctattcgaatagccgcgccctcggttatgggcaagccgagcaatgtacccaagttagtgttttaattcttaaaacctgcttaacaactaaaatgtggaatggttggcctgggttggcttgggacgagctgggacccagggtc…
>MSTRG.130114.1 chr06 24765275-24765544
ggtgaaaaccttgcttcggttccgaacgagcgatggcggcgatccacgtcgcatcctccttggggcaccgctttggagaaacctcttcgtgcaaggatattgtcattccacattttgttttgcttttctcagtttgggtcctctcttctcttgtttggtgtgttcaacttgtcttgaactacactctcttctgaagtggatctttgtaataattg
>MSTRG.211090.1 chr11 28659269-28660674
AACTAAGCGAGAGTAGAAAGGAAACACAACAAGGTCAGGTTTGAAAGCGAGCTAGTTTGAAGGAAGAATGCGGAGGAGCGCTGCGGTTGCGTTCTTCATTTGGGCCATAGCCATGGTGATCTTCATGGCTGCCCTCCTTGCACAAGCTGATGTAGCATGCGGTTGCGCTAATGCTTTTTGCGACGCGGTATCCCAATCTGAATCTGATTGCTATGTCTGCTGTTCAAGATAGTGTTAGTTTCCCCTCTGAGCTAATAAGCCAATTGGTCCCCAAGATTCATGGAGACTTACCCAAATACATCAATATTCATCGTGTGTTGTAACAAAAAAAATGTGTGCTTTGTCCAAACAGGCGGAATCCCATCTCATAGAAGTGAGGTATTATCGCAATCCCtatct…
>MSTRG.5522.1 chr01 7103542-7103994
cacggatatttaaaaaatagatagagataattgaaggaggattgtgattggtcgaaaagataaagtaggtaaagagaatagttgtgattggttgagagtagatggtaggtggagaaatagcttcatttggaacaagtcaatgtgctagaaataactatattttAAAAATAGAGATAGTATCTTCTTAATAAGTTGGGACGGGTGTAATACTTTTTGTTTGTAAAAGGGATTTGATGAGTTGCTCACTTTGGATTAAAAGGTCTTAAATATCGAACCAACCACACCATCAAGTGCTGGTTAAGAAATGAAAAAAACAAGTGCTTGCAGTGGCAGAGCTAGCATCGCCATCGAGCTCGAACGATTAATAGCGTTTTTCAGTAATATTTTATAGGCATCGAT…
>MSTRG.79002.1 chr04 6267938-6268544
GCGGGATACTGGAGTAATGTGAGTGTGCGACCCGGACAGTGAAGGGGACGGACCGTAGGTGTGGTATGAGGCGACGTTGGCGTACCGGGTGCAGTCACAGGGGTGACGATCGAGGAACCAGCCACCCGGACATCATCATGGTTTCCTTCTACGTACGTACTCGACATGGGGTCCGTCCACCCACACCATACTGCCCATGCCTACCTTCTACGGCAGCTTCGCCAAGCATGAGCGGATGTGTGCTATGCTGCCATAGCACCAACGAGGT
>MSTRG.117542.1 chr06 3971056-3971584
cgtgtcttttttaaataagtatattttccttccctcctctttgggttatatatatatatatatatatatagctaaataagtctattttacgtccctattctttctactgtgtcatataatatgtttatttttactccctgttgtttatgtatcgtgccgtgccgggccggcccaacgtgccggtggaggggcccaagcacggcccgatggtcgggccggatcggcacagacccgacccctgtcgggccgtgccgtgcttggaccgggccaaaatgttgtgccgtgggccgggccatcgggcctcgggccttttggccatctataccgATGGGACTCACGTTTCTCTTATTTCACATTAGAGAAGTTGCTTTCCCACCTAGCCATATATGACAGAAAAAT…
>MSTRG.130089.1 chr06 24719946-24720205
TTGGATATTTAAGGGAAATCTCTGCCTCCACTCAAGTGGCCGGCCGTTTGTTTCCGGTGCCTTTGCAGATTGCAGCCTGTCCACGGGAGAATCATCGCCCTGTCACCGGCCTCTCCATTTCTTCTGCATTGATCTCTCCTAGCAGGCAGTGGCATCAGGCCAGGTGTTCACATTTCTCCATTCTGGCCCATGCCAACACTATCTGTAtttttgttttactagaaaaagtgcccgtgcgtt
>MSTRG.194334.8 chr11 1445265-1449399
CTCTACGCCCCGCGCCCCCTCCTCGCCGCCCTCGACCCCGCGCCGCCCTCGACCTGCGCCGCCTCCTCGAACACCGACGCCCCGCGCCACCCTCGACCGCCGACGCCCCGCGTCATCTGAAGGTATGTATCCCCTCGTGCCCCACCATGACGCCCGACGATATGGCCGCCACATGTTCGATGAAATGTCCAGTAAGTAGCTCAATCCGTGGTGTGATTTTGAGCCAGCTGTTATGATTAACCTGGCTCTAGGAAATCTGCTGATAATATTTATTTTCTGAATCATCTATGTGATGACGTAGACCATGCCTGCGCACCTGGCCAACTCCTGGTTTCTACTCCTTGATTTCCATGTATATACAGCTTGAGATGGTTTGATTTTCTTTTTTGATCAAGCCAT…
>MSTRG.12151.24 chr01 16912523-16914212
cgagtgtgcgatgttttctactggaatcaaaaagttcaaaaagagccaaaacatgatttttggacatattggagtgtattgggtgcgttcgtggcaaaaactcacttcgtgattcgcgcggcgaacttttgtcaattaatgccaatattggcacacgagggtgcgatgttttctactggaatcaaaaagttcaaaaagagccaaaacatgatttttgtacatattggtgtgtatcgggtgtgttcgtggcaaaaacacatttcgtgattcgcgtggctaacttttgtcaaataatgtcaatattggcacatattggcccacacgggtgcgatgtttttgaccggaatgaaaatgttcaaaaagcaccaaagcatgatttttggacatattggagtgtac…
>MSTRG.105614.1 chr05 17354027-17354259
GAATAATCTACTCACATGCACAGAGGGGACAATTTCAGTCTGGCAATGTTGGGTTGGTGGGCTTTTTCAATGAAATGTTTTATGGGATGAAATATCAAAACAAGAGCGACAATTAAGGTGGTTTGTATAATTTTACCTTTAATCCCAATTACCAGGCCTATATTACATACACTTTCCCTTTGATACTAATGCCATGGAGCCTTGTTA
>MSTRG.189482.1 chr10 16491430-16492591
ggcacttcccgaaccacttcctgagccactaccatatccgctgccgcctggaccactctgtccaccaccgccgccgccaccttggccaccagcctgagcatatccaccgccatacggtccataccctccggcttgaccgtaccctgaaccagagccggaaccatatccagatccaccattttgtccaccaccgccaccctggccaccacctcctccctgagcatacccaccaccatatggtccagacccaccagcttgcccatacccagacccagaaccggaaccatatccggaaccaccattctctccaccgcctccaccgcctccttctccacctccactagcatatgatccatcaccgcccgcctggccatatcctgagccagagccagatcccca…
>MSTRG.37630.1 chr02 12654265-12654680
gccgttgtagacttgatgtagtacctcgctagtcatcgggtaaaggacttggctcacttggacacgaagaacagcgccagcaccagctcccagccagctcggcatttctccgaacacctggcaggcgcctccagtgaaaccacctccaatgcttggatctagcctctggacgtcactgctgccactgtgtgtcatccaccttgccttctgggtgatacataagtatttggggatacaaatggaggaaatggaatcaagactgagaatcagcagtaggttggag
>MSTRG.192253.1 chr10 21730726-21730997
cgtcattcggagccaaccaagagttgccacgcggagggtggagatgaggggtgccgaaggcggttcggctgaaccctcgacaccacctctcttcaccgccttttcaccagggactgataggtgagcctctacgatgatttccggtagtttggtcccactataggtcggtttgaGTTGaaaattttcaaaatcagactgaacattccgaaatatcattgtaaactaccacataagtcgctcgtcttaaac
>MSTRG.91079.3 chr04 28691842-28692524
ccttgatgccgagagacatgtggattcgtcggggtggtgtcggggaggacccctgggcttcctagcacagtatggtctgggacctaacctgttgtcggtctgggacccctctcgtcggcatatggtaaacctgtgtcggctttcgaaatgccttgtcatgaaagcttggaggtctcccgacgtggctgatccccacgggttgggtgatccgggttagtaatgtcgtgtgggtaaagtgtaccccctctgcagaggttaacaaactgttcgaacagccgtgcccacggtcatgggtggatgtgaggagattcctagcgtagttttgtttgcctactgtttgtgaaattgctgttgtggaaaggggatcgatgtttggaaaatctgcagctgatgggatca…
>MSTRG.158354.1 chr08 12342287-12342708
CAGTGGGAGTGGGTGGATCTCGCATCGCGTGCTTGGGATGTGGTGGGGGCTTGAAGATGTGCGTTGAATATCTACATTGCCGGTTGGCTCGTTGCTTGCGATGGGTACGGAGGAAAAGGATGCGATGGTAGCATTTATTGGTTCGTGTCACTTTGCCGGAGGGGCCACGTTTTCGTGGCGACAGATGTCAGTGGAaatagcacgctataagccagctgcaaacatattttaaagagataaatgaggagagaaaagggcaacgggctataaatttgtagccagctatagcacggactccaagacacatattatgtatgacaggtgggaccagatattaatagtgtagtatgtaactattatatgaatgagctgttagattagctatagatgaattgaag
>MSTRG.114784.44 chr05 29804181-29829330
cgatattcgacgtttcgctaaaacaaccgctgcttcgtggcctatggtaagtcatttctagaaaaatctctagaggtccacctctccaaatccagtatctctagggtgaggcccgtgattctgcagccgtcaaaaaaaacctagctcgattccatgaccggaaggcaaagttatcaaggttttaatttgcacagaattctccatctgcattccagtgtcgcgcccgccagcctaccttaacggcgcggttagtcgatgcgcttgacactgacatcgtctaagctatccaccctaacgtcctttgtgccattcctatactaaccacctcgttgaaaaccagttgtggacccttagatattcgacatttcgccgaaacaactgctgcttcgtggc
>MSTRG.77881.1 chr04 2630787-2643488
ctctgatcagaggtgtaccactgtacccacaagacacaaccccacatcatgtcaccatgtgcctcagtaccaccacgatacctcggaaaggagtcgtcgtgacaatacccctcgcataacacaattcaccacagtgcaccgtacctggatcataatcacccccttataaacaaggcatggactccccagcgacccccatggacttctcgccacttctcagtctggcgcactataatgaatcacgctatacaaaagataaagccgttgcccacgctggcttgtggttggcacgataaatgtttcacaacagtagctcgcgaaccggtccttaattgtcatgagcacaaccatcaaaaccatatgctcacaacccaccttaaccaggttttaattatcaat…
>MSTRG.79555.2 chr04 8337836-8338254
tttttttaaaaaaatcctgtttaatttaatcattttgggagtcgtcttttccttaatttctgcagtcaacttgaatcagattccccagggagctgaggatgatggcgtttgccataggatatggcgttgctccggagtatagccaaattccccatgaccgtaacgaggagagtgtcgtgttcacgtgacgctgatcagtgatcgtgaagaccttccgtcaatgatgtttgaagctggaggaagaaactatctgcacactcgttaggaggcagctttggtggccattggagagcttcgtcaccgctttgatgaggagttggaGCTCG
>MSTRG.79501.1 chr04 7801463-7804788
gccgagtgggctgcaggggaagaggagAGAGGGGGAGGGAAGTGGGCCGAGCCGGCCCAAGAGAGTGAGGGAGGGTTTTTTGAAGGTTTTTCTTTTTATAAAATCATTTTAACTTTGTTTATTTCTTAATAATTATTATTTGTGCTCTGAAAATTCTACTAAAATTTATTTACACATTTTAGGCTTTTAGGAAATATACAAAAATCCTCCAAGCCTTAATTGACTTTTAACTTTGCACATTTTAATTTTTGAAGGCTTTCACAAGTATTTTAATTATTCTAGGCATAATTTAAAGGATATATTTTAGGGTCGTTTTGGGACGCGA
>MSTRG.31537.11 chr02 2511950-2513268
tgctagaaagtcttataatatgaaacggaggtagtaTTATTATTCAGCAATATAAACTGACAATAACTTGGGTTTACTTTCAAGTAAAAAAATCTTGTGCTCAATGTATCTGAAATTTTCATCTTTTATCTTATTTGACAGTTCAACATCTGGTGGGATACTCGATAGAGCTATAGATGCAGAAAATAGGAAACATGGTGGATTCTTTAGATTGGTAATTACCATAGGCTGTAGTACAATAGAACTTACTTTAACTGGTAGAGTACAGTATTAATGGTCTGTTATTTGTCTGTAACAGCGAAATATCTTGGAATATCTGTCGATTGCTCAGGATCATGTTGAAAGAATATCTGGAGTTGGTTGCAAAGACAATCATTTTTTGTGAAATCCTTGTCCAGG…
>MSTRG.217218.2 chr12 14281245-14281714
aaatggtatcagagccgactctcgcggtttcacaggcgcgtgtgtcgcagttgcgcaggcgacgggggcgtcgatctctcttaagggggtgagggtgtaacatcccggcctagggcttaataagattaatagaatactcatatcaacaagttgcaacttcttttccggaagccaatctccaaagaactccagggttaagcgtgcttggcctggagcaatttgggatgggtgaccgaccggaaaattcttcccgggtgcacacgagtgaggacaaagtgttgcagaaaagacatgtgttagtttgtgagggcagtctatgacctatgaaagctgccagatgtaagtgggcccggtctggg
>MSTRG.113865.1 chr05 28600232-28600850
AATCCCAAAACAGAACAAGAATGTGCCACATCATCTAATGAATAATAGCCGTTAAATCAATAAACAAACAAAACAGGTAGAATAAATCTTAGCCATTGGATAAAAGATGGTGTTCTAGAGCTTTCCGGTGTCTCCTTGATATGTGGGAGAGAGATATAGAGCAAAGAAAACACACATAAGAAATATAGAAAAAAAATAAATGTTTGCATGGTTGAGAGAAATGATAAAGCCATTTATTCTTGAAACAAACATATATTTTATATATTTTTCACAATAAATATTTTAGTGACATA
>MSTRG.180044.2 chr09 18478042-18478552
gatctacacatatgtgctgtgtgctacagatctgctaaaatatatggaactaaaactaaaacgcaacatatgtactcaaacgtaatatattagtacaaatgcaaaagatgtatgggagcatacctgtgatgaagtgagcgaaccagcagggcttcgccgctccccttctgctgccctcccctctctctctctttcgttttttttggatttttagtgaatataatgaaatttcataggggaggggctgggctttataggggggaggcaaaaatcgccctcccccagggcggcaagggggctgcctgcaaaattccatgccccctcgccgcccatttgcaggcgggccccacagtacaaaatcgccctcgcggagggcggcaagggggccgcctgcaaatt…
>MSTRG.161386.1 chr08 17870135-17870683
gaggagagagagtatatataataggtaggccccaccatgttttaaaaaaagaaaatgctgaccgggttgccacgtgtacgccacgtaggataaaactgctctgaattaggtcgaggggggtaatttgtccggtattgaaagttcagggttagtcatgtctggttttcgggtttagggggaaattcggctgaccgcgatagttcggaagggggggagggaggggtgagttgtactttttccttTTcTTTTTTTATCCAACCTCAGTTGAGCGGATTTTGAGTATTGGAGTTATCCATCTCTTCTCATTAGATTACAAGTGAATTACACTTTGAACTATCTTTCGTTACCTTAACTTCACTTTAAACTATCCCTAGTCCAATCTTTTTTACTTTAGATTAA…
>MSTRG.114801.24 chr06 20022-77673
gtccaactctccaaatccagtctctctagggtgaggcctgtgattctgcagccgtaaaaaaaaacctagctcgattccatgaccggaaggcaaagttatcaaggttttaatttgcacagaattctccatctgcattccagtgtcgcgcccgccagcctaccttaacggcgcggttagtcgacgcgcttgacaccgacatcgtctaagctatccaccctaacgtcctatgtgccatccctatactaaccacctcgttgaaaaccagttgtggaccctcagatattcgacgtttcatcgaaacaaccgctgcttcgtggcctatggtaagtaatttctagaaatatctctgggggtccaactctccaaatccagtctctctagggtgaggcccgtgattct…
>MSTRG.156985.1 chr08 5845665-5846063
GTTACTTGTgttaggaaacgataagcgaacaaacgataaagaacaatagttcaatcacagaagacacgagatttaacgtggaaaacctttccaaaacaggagagaaaaaaccacgggcgccagccagcaaaattcttcactatatctggggtgaggttacatcgccgcacggcggcttacaggaggtatatatatagtggaaccctaaaagggattatgatccgctacggcagaagctggcctttattaagtgtaaataaatttggatcacaactcaacaaCTTGAAAAGTTGGCAATCATAGAAACCTGAATGTTTAAG
>MSTRG.141426.1 chr07 12221625-12238577
cacgaacgcacccaatacactccaatatgtccaaaaatcatgttttggtgctttttgaactttttcacttcggtcgaaaataacgtaccctcgtgtgccaataatggcattaattgacaaatgttcgccgcgcgattcacgaagtgagttttcgccacgaacgcacccaatacactccaatatgtccaaaaatcatgttttggtgctttttgaactttttcacttcggtcgaaaataacgtaccctcgtgtgccaataatggcattaattgacaaatgttcgccgcgcgattcacgaagtgagttttcgcgacgaacgcacccaatacactccaatatgtccaaaaatcatgttttggtgctttttgaactttttcactgcggtcgaaaacatcgcacc…
>MSTRG.121554.1 chr06 9212367-9214181
TAGGAGGGCCGTAAATCGGACGACAACCAAACCTGTGGGCGGGTTGATCAACACGACGTCAGCCCACGGGCCGAAGCAGATGCGGAGCTGGCGGGAGAAAAACTAGGCCGAGCGCTCCACGTCTCTGACTAGGCCAGCCCAGTGGATTAGTCAGCAGTGGGCCTTATTGGGGTTGAATATGTCAGTCAAACTTTGTAGGCAAAGGATTAG
>MSTRG.115658.1 chr06 1211690-1213215
GGAGCAGATGCTCCGACATTAGGAGCCGTCGATGGTGTGCTGCGATCCGTGCACAATGGCCAGGACGGAACGGGCGCGTAGCTCTGTGGATGAAGAAACATGGGCAGCAAGCCAGCAAGGCTGACGGTACTGTGAGGATTAGAGGACGATTTTACCATAATACCCCCATACTAGTAGCATATACATGCACTCTCTTTCTGTCACCAATGATTCCTCACGTCCATTTGCTCATTTTCTCACTGCTTTAATCAGAGCAGCCATTTGCAGTCGAGAGCATCAGCAGGCGCGGATAATGGCTTCAGCCGCTCTTCCTCATCCCAGGCGTCTCGCCTGATGGTCATCGGCGTGGGGAACGAGACCAGCAGCCGCCCGTGTTTGAGATCCGAACAGAAGATTTCT…
>MSTRG.171468.2 chr09 4533343-4534614
GACGCTATGGATCAGATGCTCGATCTTTTAGACTAAAATCTAACGCTCTGTCTTTCCTTTTATTTAGCTGCCTATGTGCATGATTTACTTTAGTTCTATCTCTTAGCTCAGAGCACTTACCACACATGCTCTCATCCTCTCAGCTCAGAGCACTTACCACACATGCTCTCATCCTCTATCTTTAACAGACTTAGGTTGTATTTGGCGCCCCTTTTTCCCAACCCATCTCTCTCAttttccacacgcacgcttttcaaactactggtgcgtttttttcaaacaagtttctatacgaaagttgcttaaaaaataaaattaatccattttttttaaaatggtaatacttaattaatcacgtgctaatggaccgtttcgttttccgtgtagaggagatgggtt…
>MSTRG.66708.1 chr03 20897138-20897851
GGTGATAGCCCCATCCTTCAAAGTCAgtgttaacgaccaaatttggcaatgccatgggccggattcaaagctggggtcaaagctgatttggagagatttcgttcgagaaggcagagtacgcatcggctacaaacaacatcggctgtcgcatgaatcggctacaggcagtatcggctgccgcatatcggctagcaccaaatctgacggagtcaagccgatgctaccagactcgaaaaaggcggtcccacatttgtcaataggattagtcaaagcacttcatagtcattgccatgcgaggattggagtcctaaagaaggacaattgtatttattaattaggacattttctgtttccttagagatatgtttgataagagtccacctaaaggactttttcgta…
>MSTRG.186622.1 chr10 7784896-7785714
tataggcaggtatgacggttgtaaccgctgtgaaatgtctgaagtaccccgcaatcaccatcaggagaagatctggagcgtccctgccaaaccccacatccaacgttgaagagggaggttcgtcatggttcggccgaaccaggggccggcctaacctggcccaaaatcggcaggtggcctcttccgttgcttcacttcgaagacttgtgaattttggcccaattcatcatgtcaattttgagttcttggcctattcacacataagtctgattctcgacatcgtccaattgatttatcgtccgagttgatgtcgattctcctcc
>MSTRG.61545.7 chr03 13471385-13471828
acattagctcactaatgggatgaatcatatataccacattattatttatggttatatttaatggtagctcacgctggttaatcgtgttatgataattaattggtaattaaaatatgattaatggtgggttgtgagcacatggttttgaaggtcgtgctcatggcaattaaggaccggttcgcgagctactgttgtgaaacatttatcgtgccaaccacaagccagcgtgggcaacggctttatccatgggggtcgctggggagtccatgccttgtttataagggggtgattatgatccaggaacggtgcactgttttgagttgtgttgtgcaaagggtattgtcacgatttccccctttgcaatgccgtggtggtatttcggggcatggc
>MSTRG.139160.1 chr07 8574669-8587725
gccaaagtctccctctcctccctctctttttccttccctctctctctcttgggccagcccggcccatctccctccactctccctcctctccccgcggcctactcggcctctccccgcgcgcgcgccgctgacgagcgggcccgcccgccaccctcgctgacgggtggggcccacccgtcatcccctacctcccgccgctcccgccgcctcgcccgtgccctagcgccgccgccgccgcgaatcccgccgctcccgtccgtcccgcgtgcaatcaagaggggggaaatattccccgtgattccctccctctttccccccccccatttttccctccctctctccctcggattcgtttggaaactcctcccctaacctcgccggcgcatcaatggcggccgg…
>MSTRG.41633.1 chr02 18948907-18949493
CAATTCCTGCTCAGTACTATCGATCCTCCATCCCTATCTCCCTGCAGTCGTACCGCTAGCGGCGCCGCCGCCGACCAACAAGGCAAAGGACGACGGAGCCTCGATCTCCACGTCTATATGTTTATGATTCACTAACGAATATTGGCTATAGCCGACTGGGGGTGCCTGACGAGATATGGCCGTTGCACTGCCATCACACATTCACACCAGCTTCGACATGAACAAAGCTGCAGAGTATTGAAAGCTGATTCTGTGATTCGTTTAATTTGTACTACTAATTTATTATATGAGCTAGGCAAAATCACATAGCATTTACATACATGGTTTTTTTTATTCGTTTACGTGCTATTTGCCATTTTGTAATTAAATCTGTTAAGCGAAGAACCACTTACATGGACA…
>MSTRG.104143.1 chr05 15014656-15019968
ACTATGAATATTATCTCAAAAAGGCATCAATGTTTGGGATCCGTCAAATACCCAAGTAGTATCTAAATGATTTAATAAGGGGAAGAGAGCATAGTTAGGTAATTGTGGTAAATGTTCGACATATAATCCATTTATGTCGTGGTTGGTAGCAGTGGACGATCTTTAATCTTGTTCAGTTCGGAGTTGATCAAAATTCCGGCTAAGGCCTGTCGAAATGTTTTCACATCCTTATGCATAATGTAAAGGGAGTGCATTTTAAATTGTTTTTCGAAATGGGAAGCATTGGTGCAAAATATGAATAGAGGTCGTTGTAGTTGCCTGTATTTGAATTTCTGGGAGATAAGATCCGCTCCAAAGCTCCATGAACTTAAGGGTGTACAGGCCACATGAGACGCTACA…
>MSTRG.158453.1 chr08 12594857-12598368
gtttgaaatacgtccatgaaccaatataaatcacaatatatggttctagtggctaaactcactcgatgctataataggaccaaatatggtcaatataaattttcatgtgaattttgagatcaaataatttCAAATCATTTATCATATAAAATAGATATAAATACCAAAAAGATTTGAAATGACCAACTCTAGTGGCTTGTCAAAAGGATTATTTGCAAAAACCTTTTCAGATACATTTTGACATAAACACACTTTAAAAGCAAAAACAAGATCTTAGCATCTAGATTTAGAGGCTAAAATCATTttCTTGCCAAAACTCATTTTTGTTTGAATCAACTTTTAAAATACCTCTCAAT
>MSTRG.40948.1 chr02 18087078-18088034
GCATGGCATCGGTGGTGCGGTGTCAGCATTGGCGGTGCGTTGTTCGGTGGTGCGACAGTGTCGGCATCAGCTGCGTGCGGCGATGATGACGTCGGCGGTGATTTGTATGTGGATGGTTGGTAGTGACGGAGGGATCGAGGGAATCTCCTTGCCTATTGTTGCTTTTTTTATTTGAAAGATGAATTGAATGTAGTACTTGTGTAGTTGTGTAAGGGTATTTTGGTCTTCAGCAGCCATCGCTAAAACTACCTCGGGCATCTAGGAATCGGTATTTTTTGGAACAGAGGGAATATGTTGTGGAGACCAATATATGATCTACAAAGACAAGTAATTCTTCGAGGATGAATTAAGGAGTAACATGTAAATGAATGAGAGAGAGAGACAGAGGGGGAATAAAGG…
>MSTRG.174787.3 chr09 10472987-10477063
ACCACATCTTATTTAAATTTATTTTCATCTTAATTACCCCAACCACCCTCCCACACTTCTAATCACCCTTTCTTTAATGAGGAACATCTAAATATTATTTTTCTTTCCTGATAGTTTATTAGCTGAATCGTAGGTATTATAGTAATTTTGGGACTGAGAGGGAGCAAATTTTAAATCTATATTATCTCTACTACTAAAGGCTAAGATTGCTCGAAGGATCCTCCCATTGCATCCAACGATCCACGCTCCTCCTCTCATCTCGTATCGCCGCGCTCCTCCTTTCGCTCGCCTGCTCTCTCCTTTCGCTCCTCCTTTCCTCTTTCTCGTATCGCCGCCGCCACCCCACATCCGCCGCCCTCGCTGCCCCAACCCCACCTCCGCCGCCCTCGCCGCCCGACC…
>MSTRG.217751.1 chr12 15545628-15557295
tccatcaaccacgtgcatcaactctagcctaagtatcccgcatgatctctgaccaccacggacgtcgtcttatccccaagccgactcccggtccatcaccgcaaatactctcccgagacatcgagtcacctatacatggaacaaacaaagaaaccatattccgagaccaagctatctccaacttgactcattagcagcaaacaacagtattacatacgtataatatccatctagaagtcataatcatgaaataatcacgaatatacaaacaaacaacccgaaaccgaaaccgacacagagtcggctggtcagaccgcgggctggccggtccgaccgctcgatcaccgccggtctgaccggcatacacagcccggtctgaccggtcacataaaatgatag…
>MSTRG.169492.12 chr09 1670543-1712574
TCTCTACTCACACTTCACCCCAGAGCCAAGAAATCAAAGTGGGAGAGTTTCCCCTTGCTCTCCTCGCCTTCATCTTCTTGCTGGCCGTCGGGATGACTCCATAACTGCCGCCCAAtgggtcatcgtcatcgccatttttctttcgttcccgactcaccgcagcacgccatagcctctgctctgatttcgccccgtttcttgcagccgatccccaggaacaccgacctcgccacgggagctctggagcgtggccacaccgtcgtcaaagcgcagccgtgggatcatgtcgccattcccgtcgccttaagctgaatccggctgagttgctgcgccactgattttgcctcatcgtcttctacaaaatgccccaagaatctcacggatctatgcagcgaggag…
>MSTRG.114800.62 chr06 51504-82850
TTggacccccagagatttttctagaaattacttaccataggccacgaagcagcggttgtttcggcgaaacgtcgaatatctaagggtccacaaccggttttcaacgaggtggttagtatagagatggcacataggatgttagggtggatagcttagacgatgtcggtgtcaagcacgtcgactaaccgcgccgttaagttaggctggcaggtgcgacactgtggaatgcagatg
>MSTRG.172666.7 chr09 7240875-7242827
GGAAACCAATAAGATTTCATAGAAATGAGATGTCACTGCATTTTATTGTAGTAACAAGTATAAACCTGAATAAGTGCAAACATTTCTGGAATGCTTTCGATTAGTCCCTCCGAAATAAGTAATACACCATGGTACTTCTCTGAAAAATTATATCCAATATATTAGATTGTCACAAAGTTACCTCATGTTTCTATTTAATTGATATATGCACAATTCAGTCTTTAGTGAGAATTCATCAACTTAAGACAGCCAATGAATTGTAGAGACCTTGTGCTGCCCTTGCTTGCACTCCATCACATATCTTGCTTATAATTTCCTTCAAAGTGAGCTTGGAAAATGCCACTTCTTCCCCTAAAATAACCTGCATGTGAAAATGTACAATTATAAAAATAATTCTAC…
>MSTRG.77793.1 chr04 2181772-2195205
agggcggcgggcgggcccgcctgtcagcggcgcgcgcgcgcgggggaggccaatgggccgcgggggaagagagagagagagggagggactgggccgagccggcccaagaagggaaaaggggagggggaaaagacttttagggatttttctttttataaaaccccttttaactttgtttatttcttttcaattattatttgtgctctgaaaattccactaaaatttatttacacattttaggcttttaggaaatatacaaaaatcctccaagcctcatttgacttttatctttgcacattttaattgttggaggctttcacatgaattttaattattctttgcacaatttcgaggatgaattttagagtcgttttgggacgcgacagta
>MSTRG.59893.1 chr03 11289331-11289802
GAGAACATTATACTGAAAATTATGATCAGGCTAACCCTGAAAAAACAATGAGATTTTACCTGTTGTGGTGTTTCTGGGAGCTGGTTCCATTGGCTGATGTAGTTGGTACGGAAGGCACTGTTGCTCGTACGCTTGTGGGCTCCGGCGGCCCCCCGCGACGGGCTCCGGTGGCAGCGCGGTTTAGGCTTTAGTACGATGCGATATCAACCAGTGCCTTTGATCTGTTGCATTTTGATCAGTGATGTTCATTTAATGAGTTGTTAGCTGTGCTAGATTGCTAGAATGCTCAATGGAAAATTTTCAGTCTTGATAGCTGCAGCACCTAAACCAGTTCTACATCATCACTGGGTAATGCATTCTGTACACTGATAACTCAAAATTTTAAGGCCTTATCGGACC…
>MSTRG.160011.1 chr08 15314856-15317452
ggcgtttaaagcttttacgtaaatgaggaagctagactttttggatattccaaactattttcggatatttccatattatttttggatattctgaaaatctcagatttacgagcaagctagtaaagcaagcaaaaaagtgtagtggtacaagtaaggaaatgattgcacaaacaacaagtaaactactagcagcatcatcaattagctaagatagatGATGGTAATATTGCCGATGAAGGTAATGATGCTAATATTGCCGATGCCATCAATTGTTCTTTTCATGATGGATGCTAATATTAAAGTTATATAGTTGACTAAAAG
>MSTRG.158934.1 chr08 13630951-13633145
cgtggattggccgaattcgcggacgaattccttgaaggaggggacaatgtaataccctgaaattaaaaataaaataacatgtttggaactgggccaaatcaatttgggccaagtcgcactagtccagcccacctcccccaccaaataccctagggagaggcgactcccaccttcccagccgacgccgccacacctccccctcagcacctatggaactcacgtgttcctttctctcctgttaaccctactccatggatctccaagaaccatagccctaatcaagaatctgattggaaaaacggatcgaggaagaggagacgagtaggaagagtggtgggttggttttcccatcatactctcaagttctccaaaccctaggtggtggtccttcagatcgtg…
>MSTRG.91294.2 chr04 28954957-28958067
cgttgaccgtgcgcctcccgcgtgggtcccgcctgtcaggcgcgtccccgacctctagccgccggcctccttcctctctctcccgtgaaccctagcgttgttcctcctccaaatccaccccattcaagccggctctttccaaattacatagggggaattaatccccattgattcctctttgatttcccccattttccccctggaatcgtgcccccaatcgccaggaacggacgcgcaggttccggccgtaggtggggttgggtcggtactcttgtctatggctaggatgggttggaaactatgtcacgtcttccgtccgtataccgtggtggtatgtggcacgtggttacacgtgaggaagatgtgtcttgtgggtaaagatgtacacctctgatcaga…
>MSTRG.215913.9 chr12 6892212-6893880
TTCTTGTTTTGGTGATATATGGCATTCCATGCTGATCCTTTCATTCTTTTTCCCGTCTCCGTCTCTATTTAGCTGCTATAGCTTGCGTTTCTTTCTTCTTCCATCTTTTCGGTCTTCGATTTGGTGCGTAGTTATATCCCCCTGTCATGGACGGTGGTTGATGCTGCCTGTGGTAGTTTTCCTCACGTGCTTTCCTGTTTTTTGGGTGAGCTACCTTTGTGGGTACGTTGTGTTGCTTGGCTGGATTTTTCTTTCTTCCTTTTTACGTCCTGCAGATCGAGTATGCTGGGGTCTATTGGCTTAAGGCCTCGGCGATCGGCCAAGCTGCGTTGTGTCCAGGTTGAATCAAACGACGAGTCGACTAATTCAATTTCTTTTAATGAAATGTCTGATCCATTG…
>MSTRG.161605.3 chr08 18276397-18280448
aacggagctttccctttttctctctctactcccatgtccggccatcactaccgtcggccgatctccctcaccgaagcttcgcaagccaaacccttgcgccaccaactccgcctcgcccagCGGCATCACAGGGGGAGCCAGCTAGGTGGCACTATGGGCCATATACTATCTCCTAAAATTAATATAGTGTATGTgcaggagcggagctacatgttcaaaggagggtgttcaggaacccggtaaaaaaaattagctatattttatctatttttatcatatgtgcaccctctcagtgcaaacttaagcacctatattagcttaaatttgatctaaaacagagtagcatgtggcacccctctctattttgttctaactccTGCTCTGTGTATGTGCTGTCTA…
>MSTRG.38033.3 chr02 13729118-13731825
acacatccaatacacaccaatatgtccaaaaatcatgttttcgtgctttttcaactttttcattccggtcaaaaacatcgcacccgtgtgggccaatattagcattaattgacaaaagttcgccgcgcgaatcacgaagtgagtttttagcacgaacgcacccaatacactccaatatgtccaaaaatcatgtattggtgttttttgaacattttcagtccagtcaaaaacatcgcaccagtgtgggccaatattggcattaattgacaaaagttcgccgcgcgaatcacgaagtgagtttttgccacgaacgcatccaatacactctaatatgtccaaaaatcatgttttggtgcttttcaaagtttttcattctggcgaagaacatagcacccgtgt…
>MSTRG.198494.7 chr11 7501207-7504051
AAAAAATCGGTCGAACATTCTCTATCTGTTCTCAGATAGAAAATAGATAATGTGCCCTAGATTGTTAGGACTCGTCCGATAAATATGACTGAAAGAAAAAGTACTCGTAAGATTTAATTCTACACGCTTTCGGATACTCATTGGACAAGGAGATATGTGTATATAATGAGTGTCTGGGTTTACACTGTACCTGGGGAAAAACGGTGGAGCTCTTGAGCTATTTCATCTTATACTAATATAAAAAGGAGGAGTTGCCCCCTTCCAATACTACGGGTGAAATCAACTTTGCTTTCTCAGCCATTCGATCTATCCATCCAACGGCTGAACACGGATGTGGAGGATTGTGTCTTGCAACGCGTCTGGTCAACTCAGTAATTCAGCGATTGAGCGGTGATTCCC…
>MSTRG.158520.1 chr08 12690460-12693951
ATGGAAATCATCTGTTCGACACCAACAAGGTGGAAATATTTTCAAGGCCAAGCACCGATGAGGCGATGGCCACCACTTCTTCAACATGTCTAAGCTGACAAAGCTAGACACCTGCATTGCGGGAGGTCGACAAGCTAAAGAAGATGGTTGAGcaacaagaggatggcaagaagcgtgaaccaagccttcaccttaactgcgttctactccttcatcctcacatgttgattcatcccttagttagagggagacgaatccttcccTAaTGTGGTCCTGAGCTTCCTACTTCGTGTAGTTTATGCCCAAGAGTTGGGGGCACACATCATCGACGAGCACGAAAGATGGTTAAAAGGGAGCTAGTTCTACTCCAACCCCAGTTGCATCTCTGTGCAATAACAT…
>MSTRG.11812.1 chr01 16202304-16205971
AGAGTGTGAAGATACTCGCAAAGTCGCAATGGGAGGCAAAGTGGTCGGTGTCACAAGGCATCGGTGAGGCCCAACAGTAAAAGTGGTTTGATGAAAATGACAACGTACTAGAtcccgttgcaacgcacggacatatttgctagttcaataataCTCCTATGtacagtccacatgtcaaagcccaacagaaaagcccacctagaccaccttcttcctcttctctctttttctcgttctccccttctctccctcacgttctctccagcgccgccgcttcctaggcagcgccggcgacctcccctgcgccggctgccacaccccactccggcgacccctctagccgtcgccgggctgaatcagcttcttggctcctcacttctctgcccctaagctaaccct…
>MSTRG.16767.1 chr01 23501984-23508860
CCTTGAAAAACTGTTCACTTGTCATGCAAAGCCGCACCCAACACCTTCCATGGCTGTACTATATCTAACACAAAGGGGGAAAAAGGCTTTCTTGTGAAAGCTTACTGTGTGCTGTACAGGTGTGAGCATCTGCTGGTCAGTGATGCTACATTTTGAGGCATCAACTCATCTCCTATATGGCTGTTTCCCTAGTCAACAATGCACGCAAGGAACAAACATTACATGCTAGAAGTGTTGCAAACTTGCAATCTAGCAAGTAGCAACACCAGGTTTCAGGTTAGGCAACCATGTCTGCTTCGCTGACTTCTGAGTGAATCACAAAACTTGGGAATACCATGGTGAGGTCCCTAAAGAATATCACCAACCAATAATAATTAGTTAATGCGCAATACATATGAC…
>MSTRG.166589.5 chr08 26017393-26019045
gcccatttccttctctcccttctctcgcttcgccgccctcccctccgcgcccctgatgctcccgtgacaaagcggcggcggcggcggcgcctctctccccGAGCGACTGCGGCGGCGACGCCGCCTCTCCCCCCGAGCCCAAGCGGCGGCAGCGGCGCCCTCCCCCCGAACGGCAGCGGGGGCAGCGCCCTCCCCCGAGCCCAAGATGCGGCGGCGGCGCCCCCCCCCCCCCCCCCGAGCAGTGGCGGTGCCGCCCTCCCCCTGTGAGCGGCGACGGCGGCTCCCCCACAACCGGCAGCGGCGGGGGCTGCGGCGCCCAGGGAGGCATCGACAGCCCGCCAGCGTCCCAGCGGCGGCGGTGGCGGCTCGACGGCGACCTCCCCTTTGATCCTTTTTTGA…
>MSTRG.203156.1 chr11 15037817-15044347
gtttttccgctaggcgccacgacggaacgggcgctactgtcacgcccggaaattcactagtaatttccgaacttatttgtgcataaaatcctcgtccaggaatcagccgaggtacacaaactgacaatttaatatacagattcatcaaattaattacaacgataaatacttacttaagaggcacttagtcctcaccatgaagaaaactgcagcggaaaataaaatctagcgaagctccggctccactcccacaggcagctcaactggggtataagccaaacgtcttctccttctggattctttttcttcaactgaggttgattgattattgcaagaatgagcatatgacatactcaacaagccacacagcaaatatgcaagtgcacaaggataccaaag…
>MSTRG.61905.1 chr03 14008471-14009387
AAGCAAGTGAATGTGGTGCATTGGTAAGTGGTCTTGTTTTGTCATTAAGATCATAGTTTGAATCGCCACTGTCGCATGATTATTATTTTTTTTTGACAAGAGGCTGGGAGCTATTCCGAAGTGATAAAACCAAACTGAGAAAGTCATGGCAGTGAAACCGAAGAGGTGGCGCCAAGATGTTGGGTGTCAGTACCCAGGTCCATAAAACTAAGAAACGGAAATTAAGATCAGACAGTTCACTCATAACAAAAGGAGTCATGTTCGTCTTGAGCCGGAAACTCGTCCAAGTTCAATGTACCTTTGTGGAGCAGTGGAGCAGAAACGGGAATATCATACGGAGTACAAAACAGTGAATATAGATGAAGATTTGTTTAGCAGGTGAAAATATGTCCCAGTCTC…
>MSTRG.67560.2 chr03 21954147-21959070
GGTGCCGCCGCCTCGCCCTCTCGCTGCAAGACGATGGTGGCGCCGTCTCCTTTCACTCGCCCTCTCTCCGCGGGATAGCGGAAGCGCCATCTCATTCCCCGGCCGCGCCCTCTCGCCGCAGGGAGTTGCCGGGACTGGTTCGTCACCTCTGCGACCTGGCGACCTGACGATCTGCTACCACGCATTCTACTCCTCCCCAGGTCAACTTTACACTCCCTTTGCCTAATCCTCTTAATCAATATATATGATCGATCCAGCCTGCTTGCTTGCGCTGATTCCATATTTGTTGTTCTACTCCTCTGCTGAAGCCATCAGCAGACACAATTTGGTACACTACTACTTAAATCCCTATTATATGCATATATACATATCTGTTCTAGCCCCTGATCTCTATTCTTG…
>MSTRG.103208.3 chr05 12993955-12998018
CCATCGCATCCTCCACCTCCCCTCGGTCGCGTCTTCCCCCCTTCCTCCCCGCATTCACGAATCACACGTTCCCCCCAAACCCTAACCGTGCCGCCTCGCCTCAGATACCCAACGCCCGCGCCCCCTTCTCCACCTCGCCTCCACCGGATCCGGAATCCGGCCCTCTCCACTACGCCGCTGTCAGGTCGTCAATGATCCCTTCATTGCAGCACCATCAGGTCGTCGGCGCCGCCGCCCCTTCACTCTTCTCCCACCGTTTGTCGGCGATGATCACACCTTCGGCGCAACTGGATCCCTCTCCACAGCGCGTCGATGGCTTTTTTTTTTTCTCCCTTTCTGCAAGGCGGAGAAGGTGAAAGGGTGCACAGCTACAGCTGTAGCTGCAAGAAATCCAAGCGC…
>MSTRG.63547.2 chr03 16272603-16274293
GGGTCTGGGAAGGAGGAGGTCAGGGCGTCGGCCAGCGATGCCGCGCGCACGTACGGCGTGGGTGACGCGCGCAAGGCGGCGACGGCGCGGCCGGGCTCGACGCTGCCACGGGCGTCGATGCTCGGCTCGGTTCGTCCTCGCGTGCCGAGTGCTCGACCGAGGTCCTCAGAGGGAGTTCGCGGAACggcgcggcggccaactccaacctgcctcttgcccaaccgaggctcggctcgtggccagccgcggcggagcaagcggcgaatgcgctggatagaggagtgcagagcatggaggtggaggggaaggaaaaaatggagagtagggagaggagggGAAGGAAGGAATGGATTTTTTGCgccgatccgtgaatttatttataggttaaatagatgataa…
>MSTRG.12161.1 chr01 16849104-16855439
cggtcaaaaaaacatcgcacccgtcgggctcaatatatgccaatattgggatcaattgacaaatgttcgtcaatgttattgctacgaacgaacccaatacactccaatatgctcaaaaaaAATcatgttttggtgctttttgaactttttcattccggtcaaaaacatcgcacccgtgagggctcaatatatgccaacattggcataaattgacaaaagttcgccgcgcgaatcacgaagtgagtttttgccacgaacgcaccaaatacactccaatatgtccaaaagtcttattttggtgctttttgaactttttcattccggtcaaaaaaaacatcgcacccgtgggggctcaatatatgccaatattggcataaattgacaaaagatcttcgtgcg…
>MSTRG.145687.1 chr07 19177753-19222151
ttttttccttgacgatgtgcgcgatttgcgaccgctgggtttctgccgcctgtggagaccggccccacctgtcaccaggtctaaggagtggcgtcacgcccgagcgcttccctcgaggggggcgatcgccctggcgtaacgccgggggctactgtcggtgacatgggaccgggggtatcttgactagaggtttggggcagctgcagtcacccacgtggcctgaccccctcggggggggggtcgggcccgagggtgatgtggccgcccctccctctgtctccccgaggggtcgggccgctcccgtttcggccccgagagctg
>MSTRG.171488.1 chr09 4567482-4568402
TGATCAGGCACCTCTATGCTGAAAGCCCAAAAAAAACTTCCTTTGCCAACACTTAGATATCCAACAAATAACTGTTCTTTTTCATCCTATGATGGCTACTCGGAAAAATATACTACCTCCGTTAATAATTAGGCCAGTTCATCTGAGCCCGTTGTGGCTGCTGATAACCATTGGCAGGTGGTCCAACCATTTCACCACCAACCCCAGCAATGGCCTGAGGTGGCTGTAGTAGTGGATGAACAGCGGCTCCAGCCATTGTCTGTGCCGGGTGATATATCCCTCCAAAAGTACCATGACCAGCTTGAGCAGGGGCAAACGCCAGGTGCTGTCCCTGCAGAGGCAGTCCGTAATAGTTGCTAGGCTGGAGACCAGAAATATCACGTCCTGGGGCAGGAATCC…
>MSTRG.121859.1 chr06 10242077-10247566
caaggagataacaataggggttaggtttttgcagtaaacagcatttaaaagtcacttagttgcccaaagccgttttgtaaagacgatcctagagctacacagtattattaaacaaggccgtgaaccctcacgaacctgccttaacccaaggcctacgatgattcagaccgaactggcaacccgaccctgggtcccagctcgtcccaagccaacccaggccaaccattccatattttagtcgttgagcaaattttaagaattaaaacactgacttgggtacattgctaggcttgcccatatccgagggctcggctattcgaatagatttactctgatcagaggtgtacatctttacccacaagacacatctttactccgcattccatggccttggaaccc…
>MSTRG.44263.1 chr02 24561952-24562283
TATGTTTGGGCTTCTTTGTTGAATACTGCCTACATATTTTCAAGGTGAACTGAATACCACCAGACTCTGCTCTTCAATATTTTTCTTTCTGGCAGACTAACAAACAGGCTGTTCGGATCTCTTTGCTGCGGTTGTGTGGGCTGCGGCTGCAAGCCAATGCAATAGTGCTTTGCACCTTGCCATGGCTGCAGCGTAGCCACAGTACAGCTGCAGCCATGATAGCACCAAGATTTACTATGTTCTGTAGGAT
>MSTRG.114783.82 chr05 29804750-29809520
gcggttgtttcgacgaaacgtcgaatatctgagggaccacaactggttttcaacgaggtggttagtataggaatggcacatgggatgttagggtggatagcttagacgatgtcggtgtcaagcgcgtcgactaaccgcgccgttaaggtaggctggcgggcgtgacactggaatgcagatggagaattctgtgcaaattaaaaccttgataactttgccttccggtcatggaatcgagctaggtttttttggacggctgcagaatcacaggcctcaccctagagacactggatttggagagttggacccccagagatttttctagaaattacttaccataggccacgaagcagcggttgtttcgacgaaacgtcgaatatctgagggtccacaactggt…
>MSTRG.178838.9 chr09 16854959-16859219
CAAGACGAATATGGACATTGAGTGTGATCGGTGACGAAGCTATCGGTTCGCCGGTGTTCATCTTCCTCCAGTTCTCAAGTACTGGAACGACTGCCGCAAGTTGTTCTTTGAGTGGAACAACACTCTTGTCTTTCTGCACGAGTGTTTGAGAAATTAGTGAATACAGCAACCCAGACAAAGTCACAGTAAAAAAAGGTGCAGTTCATCTATCAAGCAGCAATTGGGTTGAACTGTTTCACAGTAAAATGAACAGTGTATTATCAATTGGAATCCACACAGTTGTAAAGAAGGTACTTGTGCTCAGACTTTACCATTGTTCCTTATCTTTGTAGAGATAAGTTATACTGACATTCTAATACAAATCTTCTCCTTACAGGTTTGAGATATAATACACCATAT…
>MSTRG.7160.2 chr01 9459098-9459630
ATAAGGTGGCGGCATTCAGTGCCGTTGTCGTCGCGGAGGAGGAGCGGGAAGAGAAGTGTGCGTTCCTCGCGTGGAGAGAAATGGTAGAGAGAGAGAGGGGAAGGGGAATGGATAGGACCGtgtcggtgatatgggtccgggggtatcgtgtttagagggaggaggctggcccccaatgccacgtggccctcccccgaggggagtgaggcccgaggtggggtggcggccactccttcccaaagactagtcggaggaggctaccccccaatgccatgtggccctcccctgaggggggtcgggcctgaggtggggcggcggccactccttcccaaagactagtcggaggaggc
>MSTRG.91558.1 chr04 29306284-29307572
GCTTTGTTGACTGCCTATTTGCCATTATTTGTTCGTCCATGACATGATGGTTGCGTTCGGGAGGAGGGATTGgcctcatcatgtaaaacgaaacacgtattattatataattaattaagtattaactaatttatttaaaaaatagattaatatgattttttaaaacaactttcgtataatttttttttgcaaaaagcacagcgtttttagctgtttaaaagttatatgcgtgaaaaaCGATAGATGTGAGTTAGGAAAACTAGGAAGAACATAGCCTAACAAAGCCCCTTTGTAACCTGACGCGTCCTGGTAGCGCAAATCCACGGGAAACCGTACGTCATCTTCTCGGAACGTGGATCATCTGTCACTGACATGTGGGTCCAGGCGAGAAGGGACCCA…
>MSTRG.118750.1 chr06 5573259-5575619
TGGGGCTTGTTTGGTTTGTTATTTTTCTCCTTACCAAAATTTTGGCAAAGGTAAGATTTGGTTATTGTCAAAATTTTGGCAAATATCAAGGATTTTGTTGTTTTGCTAATAAAGTTGTGAGCTCAATTCAACTAAAGCTAAATACCTTGGTAATATCGATTTTTTTACTACAAACCAAAAATGAATGACTATTGTTTTGGCATAATCAGTTTTTTCTTGGTTGAGTTGGACCATGAACCGAATTCCATTAGCCAGTGTTAGTTTTGCCAAAAATATCAGAATCCCCCATAAAACTGGTGATAATCAGCTGGTTATTGGTTTTTAATCAAGAAATATTCGAATAGTATAAAATTTTGATTTACGGAATAGATACCAACGATAAGTATCAAGACAGGAAAA…
>MSTRG.177949.1 chr09 15704278-15705101
ctaaaatcattttattagatccgtcattaaatacataatttttaatatatttgtttctgttgaaaatattattctacactactaaaaaaggcaaataggtgtcgccactataggtgccggcacaccaaaaactagcacctataatgccttccctgcccatgagcccatctccacgcactacatattcaaaaaccggcacctttatctctaaataggtgccggtttttaaataaaaccgacacctaAAACCTGTGTCCGAGAAAAGTGTCGGTTCTAGACCCAAAACCGGCACCTTTAATTTTCTCCCTCCCTCACTAGCCGTTGGCGGGCCCCACACATAGGTGCCGGTTTTAAGACAAAGGTGTCGGTTCTCAACCCAAAACCGGCACCTTTGTTTCA…
>MSTRG.149464.2 chr07 24553718-24554465
ctcatatcaacaagttgcaacttcttttccggaagccaatctccaaagaactccagggttaagcgtgcttggcctggagcaatttgggatgggtgaccgaccgggaaattcttcccgggtgcacatgagtgaggacaaagtgtgcagaaaagatatgtgttggtctgtgagggcagtctatgacctatgaaagctatcaaatataagtgggcccggcctaggggaaggcggg
>MSTRG.51258.1 chr02 35247311-35247634
GTCATGAAATTAACTCCGACATTTAGCTACTACCATGCTTCCGTATGCATAGCACATACAAACAAGATTAGCTCTAATAATCAAGACAAGACAGCCACGTCGTTGCATATATATATTTAGGGGCATATATTTATGCTTTAGTTTGTGTAGTGTCATGGTGGTCAATCGCGTCACCTTTTGTTGGTTCCATCTCTGTATAGTATATTCTGTACACTAGACACGATGCAAATTTGCGTTCACTTTAGTTGGGGAAATTTAATCTAACCTAGAAATGGAACCTTGTAGTAAACTTTACACCC
>MSTRG.67096.1 chr03 21359894-21361143
gtttcaaaatgtttgacgccattgactttttagtatatgtttaaccgttcgtcttattcaaaaaatttaagtaattattaattcttttcctatcatttgattcattgttaaatatatttttatgtaggcatataattttacatattttacaaaagtttttgaataagacgaacggtcaaacatgtgctaaaaagtcaacagtatcaaacatttcgaaacggagggagtaTTGTAGATGGGGCCAGTGAGAGGATTCCAAATGCTTCATATTTGTCATATATAGAAAAGTCAGAAAAAACAGAAAAATATATATTTGGAATATTCCTACTAAGGAAACGATGATAAAATCCATGTTTTTGAATTTTTGAAATATTATAACATGCTAATTCAATATCATGC…
>MSTRG.168592.1 chr09 365535-374104
ccccatatttgaagcatttcaagccgaatatgaaagatccatggctgcatgttgtcgaaacatgaattcggcaataataaaagagggtagcgcacgagacctaaaaatggatggatgcggagacagaggatttagacaggttcaggccctctcgatgagaggtaataccctactcctgtttggggatttgaatccgccgagtgaattatagatctgacgatctagttgtctcataccccctagagggcctcctgcccaccttatataggatgggggcaggattacaagatagaaaccttaaccaacacggtatcggtttcctaaatctactttacaatcttatcaaaccaggactttaggccgttccataatatacagggaaacgtaatacccaagtca…
>MSTRG.218338.2 chr12 16806141-16812344
agcaagaatgagtacaaccacagtactcagcaagccacaccggcagatgcataattaatgcaagggagtacaaggggataataatataggggttaagttttgcagtaaacagcatttaaaagtcacttagttgcccaaagccattttataaagacaatcctagagctacacagtattattaatcaaggccgtgaacccacacgaacctgccttaacccaaggcctacgatgattcagaccgaactggcaacccgaccctgggtcccagctcgtcccaagccaacccaggccaaccattccacattttagttgttaagcaaattttaagaattagaacactgacttgggtacattgctcggcttgcccataaccgagggcgcggctattcgaatagatta…
>MSTRG.85162.1 chr04 20193936-20194847
GAGATACTGAGGCTCTCTTTTAAGGAATTTAAAGAGCTGAGAAGTAGCCGGAAACAGTGGAGATGCTCCTAGCGTAAATTTTCATTGAAGAAATAGGGTTATTTACAGAAACGGTTCTGTTAGAGGGGGAAGAGAAATTATAATTAATTATTTGAATTTAGATAATAATATTTGATTATTTGAAGAATCAGGAAGTTCTGGGATGTGATGAGATGGAGAGGAATAGAGAAAAAGGTGAGATTTTTATACCTACCTTGTGAGCACCAGCCTATTGCCTGTCAAGCTTCCTAATTAAGAGATACCTTCCTCCTGAGATTACCGAATCATTACCTTCTTTCCTTTCTTCCCCGTCTCTCCCTCTCTAGATAATTTGGTTTGGTGTCTTCTCTCTCtatctcc…
>MSTRG.59220.1 chr03 10466335-10466774
ATTATTTCGCTCGAACTAAATGCAGGTTTCCCCCCTTTAGCATCTTCACCATTTGAACTTGCAAGCCTTTTTTTTTTTGCTCTGATAATACGACCTTAAATCATTTCATTTTTCGAATTATTTCGCTCGAACTAAATGCAGGTTTCCCCCCTTAGCTTCTTCACCATTTGAACTTGCAAGCCTTTTTTTGGCTCTGATAATACGACCTCAAATCATTTCTTATCCCAGCATATCACATGTCACCTGTACACGTTTCGTTTCGCAATTTGCTGTCTTCCCCTCGATGGTAT
>MSTRG.172809.1 chr09 7406527-7406984
ctgtaggtcattatttttcctgtgcgtttcgaaacaaacctacagaaatataaattattgtgaagggcttacttatacccacagaaaaatgtaatatttctgtaagcgggaatattggcgccctccgaaatattttttctgtaggttttgggcttccggcccacaaaaaaaattgaggtaacctagtaaaatccccaatcttatccggaactccagatccaccgccgccatcgactcctttctctctcgcgcaggcgcgtagcgctactcagcagcgcggccccgccgccgtcgccccaccgtgcgcccgccttcgcctctcc
>MSTRG.71549.4 chr03 28819641-28820065
TCGCTTATATAAAGTACCCTCTTCAGTTTCAGAACTGACAACATTATCGCCGCACACTTTACCGGACCTGCAGCAGAAACGCAGTATTGGCAAGAAAACGAGAACAGTTGATACATACACGTTTATTCGGGGAGAGATGTAAAAAGGCTATCAAACAGGAGGCCATAAAGAAAGTTCATGGGTAGCCTCAAAAGCATTCTAGAATGGCTCTTGAAAAGTTTATGTGATGACGGTGGGAGCAGATCGGCCAGTGTACTCTTGCATCTTTGACAGCTTCAGTGCAACATCAACCAGAGGAGCAAGGGCATCCT
>MSTRG.147071.1 chr07 21249491-21255944
aagggggtagcgcacgagacctaaaagtggatggatgcggagacaaatgatttagacaggttcaggccctctcaatgagaggtaataccctactcctgtttggggatttgaatccgccgagtatgtattgatctgacgatcaggttgtctcatgccccctagagggcctcctgcccaccttatatagggtggggggcaggattacaagatagaaaccttaaccaatacggtatcggtttcctaaatctactttacaatattatcaaaccaggactttaggctgttccgtaatatataaggaaacgtaatacccgagtcatgatctattacatattcc
>MSTRG.78015.1 chr04 3737289-3737784
gatctgtgaatgaatctatgaatcgatattgtgaatgaatctgtgatgttgtgaatgagtatgtgactcgatgttgtcaatgaacctttgaatcaatattgtgaatatatttgtgatgttgtgaatgaatatgtgaatggatattgtgaatgaatttgtggtgaatctgtgaatcgtgctgtggagttgtgatgtggatttggggtttgatttgatgatatgcataccactcgattcgggagaaaataaaaaagaaaaaaaggactagctgatggactgccgctaccctctctttagtcccggttgatgacaccaaccgggactaataatcgatctttagtcccggttttttcacccgggactaaagatagcgatctttagtcccggattggtagtccc…
>MSTRG.188435.1 chr10 13778713-13779107
gttcaaattcatatagatgctaatgaatatagacgaaaATGAAAAAGGCCAAAACGCCTTAAACACATACCTGAACGTACGGGGTGAGGAGAGAGAGCTGCAGCGCCCAGCCGTACTGCACGCCACCGGCGACCATGCACGCAAGGAATAGCCCCGACAGGCTTATCTGCGGCGGGGCTTTGCCCTTGCCGTCGCCACCGCCGTCGAGCTCCATGTCGACGGCCATCGATCAATGGATCAAATATCCTATACGTACGAACCTATTTAGCTAGAGCTATATTGAAGCAAGAGGAGAAATGGAGATAAACTGAGGAAGACGAAGACGACGACGGATATGATGAACTTGTGGATGCATGGAATGGAG
>MSTRG.107582.1 chr05 19916436-19920179
ccggccaaatggctcggcaaggctttcgcccgcgattccctgtccaaacccacaccatcaaGTATTAGTATGAGTTAATTAGATAAAACTATATAAGAACTCTTCAAAGTAAATAAATATGTAaGTTGGTGAACAAAATTTCAAAGCTTGCTCTACCTCCTTGTTTTAATATATGATATTTAAGACAAGTTAATTAGGAAACCAGCTTAGTTAAACGTTCTATACTAAAATATGGCGATGGTATCTAATAAGGACAAAGATGAAATAAATTGGGATAACTTAGTTGCTTACTTAATTGTTCGTGTCAAC
>MSTRG.3510.1 chr01 4459273-4459913
cttctacacttctagcttgggtggttcgttctgtacatatacacaaaagacttgctgatggactacatatatccgtctcattcactgtaggaatgaatgatgagtttagaaatttagtgaagtttactaaagaattaatgcgtatgtgtggagaggtgagctgagttattcagaattaacctgtcagtgggtttcttctgggtactatccttgaacaattttttggcaattgtggtggtttctgtaggtctacctctttttttgggtgtgctctttggcgccagtgaaggatctgcctgtggagactcatctggagattcagcggtgacctttgccttatccgaagtatcacggggaacaattgtagttaaagatgcactttgtgagatcttctcttca…
>MSTRG.159983.2 chr08 15286824-15287491
caacacatatcttttctgcacactttgtcctcactcgtgtgcacccgggaagaatttcccggtcggtcacccatcccaaattgctccaggccaagcacgcttaaccctggagttctttggagattggcttccggaaaagaagttgcaacttgttgatatgagtattctattaatcctattaagccctaggccgggatgttacaccctcacccccttaagagagatcgacgcccccgtcgatcaaccccaggccaggaacgtcctctcttggtcacgtccatgtgtccagtgccaacgcatgtgccatgctatgtaaccactcccggtctacaccagccatgcgcaccatgcctgcgcaattgcgacacgcgcccgtgaaaccgcgagagtcggctctga…
>MSTRG.157257.3 chr08 7054450-7055962
GGGCAACGACTTTATCTTTTGTATCGCATGGTTCATTGCGGGGCACCAGACTGAGAAGTGGCGGAGATAAGCCCACGGGGGTCGCTGGGGAGTCCATGCCTTGTTTATAAGGGGGTGATTATGATCCAGGGAAGGTGCGCCGCAGTGGATTGTGTTATATAAGGGGTATTGTCACAACTCCTTTCCGAGGTACCGTGGTGGTATTGAGGCACATGGTGACATGATGTGGGGTTGTGTCTTGTGGGTACAGTGGTACACCTCTGATCAGAGTAAAACTATTCGAATAGCCGTGCCCGCGGTTATGGGCGGGTCTAACAATGTCTTTCGTGATTAGTCTCACCCTTCTCACCATAATAGAAGATGCTTAAATTGGTAATAATTTGATTAGCTCCTGGTTTG…
>MSTRG.187316.1 chr10 10124817-10153908
ccaatgcaaaggttcctacccgtataagactgggtcgtcaatatatcgtgcagagtccgatgtctccgagtcctacttggagaccacctgacctgcgatataaaagggaccccccgggaggacctaagggatcgaatctcatagccaacacagcgaccacagcctacgaagccggagtttgcaggagccaagtcgctgggtgatct
>MSTRG.201798.23 chr11 12269965-12302998
aaaaaatcatgttttggtgctttttgaactttttcattcctgtcaaaaacatcgcacccgtgtgggccaatatatgccaatattggcattaattgacaaaagctcgccacgcgaatcaagaagtaagtttttgccacgaacgaacacaatacactccaatatgtccaaaaatcatgttttggtgctttttgaaccttttctttccggtcaaaaacatcgcacccgtgtgagccaatatatgccaatattggcattaattgacaaaagttcgccgcgcgaatccagaagtgtgtttttgccacgaacgcacccaatacactccaatatgtccaaaaatcGtgttttggtgctttttgaactttttcattccggtcaaaaacataacacccgtgtggggca…
>MSTRG.140278.1 chr07 10429671-10448498
cttggcttatcctacagtcgagatggctctgataccagcttgtcgcgaccgagaaaattgccttttcccgaacgctagtgtattaatccccgtcccaggaaaagccggggtacaccaaacaaatatgatacaaaaggcacatctttattatatcgataatatttacattattacaaaggcacttcaggcctgacaatcaaaaataaacagcagcggactagcgggcctacggctccatcttcacaggcgctcaactggggtataagccaggactccacctaagacttcttctccaaagcttctcttactgaaggggggaaagatagagcaagaatgagtacaaccaccatactcagcaagtcacaccgggagatgcatgattaatgcaagggggtacaa…
>MSTRG.177039.2 chr09 14533983-14534471
CTTATTTGATTGTTACTATGTAAGATGTTGCCAGTGAAGTAAAGTCCAGTTTCAGCCTTCTCCAAAATATAATCTATGTGAACCAGTTTTGTGTTCTTCACCTTTTCAATTTCATTATCATTTTCCTTGTCCTTCTCATTTCCATTTTCCTCTTCATTCTCCTTCTCCTTCTCCTCCAACTTCTCCTCCTTATCCTTCTTCTCCTCCTCCTCCAACTTCTCCTCCTCATTCTCATCCTCCTTCTCCTTCTCCTTCTCCTTCTCATCAGTTCCCATTAGCTGCTCCTTTTCTTTTTCATTGTCCTTCTTAGTTTCCTCTTCCTTGTCCTCCTTTTCTTTTTCATTGTCCTTCTCAGTTTCCTCTTCCTTGTCCTCCTTTTCTTTTTCATTGTCCTTCTCA…
>MSTRG.192086.1 chr10 21506377-21517812
gtggcaaaacactgccctagtctaaaacaaaggacatgttgtcagggttatgggtcaggcataccctctacccttcgatatacgttacatatcgacatggcatacccacgcgcacgcggatgttttctacatatcctaaggaaacctttcacgaaatctactgatgggaagagtccttctcggacagaactaggtcgtcgacgtatcgtattgggtctgatatctccgagtcctacttggagacctccagatctgtgatataaaagggacccccccggggagggcatagatcatcgaatctcagagccaacacaacgcacacagcctacaaagccgaagtctgcgaggagccaagtcatcgagagctagtcgaatccactcgactacgatctcgccgga…
>MSTRG.133045.1 chr07 64440-64970
GTTGAATTTGAAGTCAAAAGCATAGAAATATGCCTGATTGGTCGCATCTATGAAATACTTCCCTCATTGAATTGTTGAAATACGAATTTGATGTCATGAAAGTGGATCTTATTTTTGACCATATATTGCAAGAGGCCTAGTTTGTAACTTGATGTAGCTTCAGTTCTAtcggtgatatgggtccgggggtatcaggtttagagggaggaggctgccccccgatgccacgtggccctccccggaggggagtcaggcccgaggtagggtggcggccactccttcccagagactggatggaggaggctgccccccgatgccacgtggccctccccggaggggagtca
>MSTRG.205318.1 chr11 18474354-18474773
GCCGCCCACCGCCGTACGCGCCGCCGCCCGTCGTCGGCCGCGTCGCCCACACATGACCACGAGAGGACAGTGAGggaggagacagaacttgtaggcgggcatttaagaggcccgcacacgaaaatcgtgtggccccttaagagatccgcctgcaaaaataggcttatttttacgtgcccacctgcgaaaatcgattttcgcttgcgatactcttaacggtctgcacgcgaaaatgggaggatttttttgcagacgcgaccaattacggtccgtttgcaatcaaaagagctccttatacaggaaaatcgtttttatagtgAGCTACTA
>MSTRG.169702.1 chr09 1959693-1963585
taaaggctacctagctatttaaggaggtgggaggacctctaggtcgtcctccacctggttggggcgcaccccacatgggccccacttgggccggggtcccaaacgaagttacaagcccattggcccatgacaggtgacgcagcaccttgtttttgtatttgcggccaaacgagatggagtctgctgatgaggccagatctgttggaaagaggactccgagaactttccatcaagtactcatgggccgaaaacggaggtcgtatgcaaattcggtagccgtttgaagtcagcagtgtagcaggtggccgaatcggattccagcacttggaggac
>MSTRG.114784.139 chr05 29906551-29921285
ggctgcagaataatgggcctcaccctagagagactggatttggagagttggatccccagagatttttctagaaattacttaccataggccacgaagcagcggttgtttcggcgaaacgtcgaatatctgagggtccacaactggttttcaacgaggtggttagtatagtgatggcacataggacgttagggtggatagcttagacgatgtcggtgtcaagcgcgtcgacaaaccgcgccgttaaggtaggctggcgggcgcgacactggaatgcagatggagaattctgtgcaaattaaaaccttgataactttgccttccggtcatggaatcgagcttggttttttttgacggctgcagaatcacgggcctcaccctagagagactggatttggagag…
>MSTRG.144521.8 chr07 16704020-16708427
cacaaaccgagcttgaagctctcctctcttttctctctcctttccatggccggctatcactgtcgtcggccgatctccctcaccggagcaataccggacaatccctcgcgccatcgagctttcctcgatgagaggaatccatttttcccctttcccctcttcctccacctctgaatcaaacctcaccggagctctctctctcctcccggttcacgaccttccatccgccgttccggctatttcccttactccctttgccggccactgccatccctaggtgcgttgcagtcgggaacaccagtggccgccggcgttaccgcctcctcgccaccggagcccggcgccccctctccttctcctctctgttcgaccaaggagaaaaagaagaaagagacggga…
>MSTRG.108835.9 chr05 21451005-21454375
TTTAAATGCCCAGTGATGAAACATGATTTACAGAGATGGTGTTTTGCTTCCTGGAAGTGCTGTATGATCTGTATCCATCCATCCGTCCTCTCTCTCTCTCTCTCCTCTCTCTCTCTCTCTCTCTCTCTCGTACATGTCATCATTTGGAATGGTTCATTCCAATGATTGTGCATGTGTAGCTAGCTAGCTTAACCTTCCATCATCATTCCAGGAATTCATTCAGCCTCACATTTCCTTGCTCACAATTTGAGGCTGTCTCCTGCACCATCAATGGATACTGTGTATGTGAGTTCTGAGGGCATTATTTTTCTTATGGCACGTTTGCCAGTTCGTTTGAGATGAGTCCATCCATGGATGGTCCTTTTTCTGGTGCACCTGTCTCTTATGCATTTCGCTTGT…
>MSTRG.153036.3 chr07 29696914-29697215
tagggtatagggtatagggtttagggtatagggtatagggtatagggtatagggtttagggtttagggttagggtttagggtttagggtttagggtttaGGGTTAAGGGTTTAGGGTTTAGGGTTTAGGGTTTAGGGTTTAGGGTTTAGGGTTTAGGGTTTAGGGTTTAGGGTTTAGGGTTTAGGGTTTAGGGTTTAGGGTTTAGGGTTTAGGGTTT
>MSTRG.9937.1 chr01 13270880-13271375
CGGCcctggagggggcgagaggtgcggccgctctgggcccccagatcgtaggggctccaccTCCCCCCTCCCCCTTCTGATGCAACCTCGGCCCCTCGGCCTCGCGCAAAGAAAGCGAACAGAAAGAGAGAAAATCAGAAGACGCGATTGAGTAGCGAGATTGCTGCAGTGCCGCCCACACCCTAACCCCTCATCTCCTCCTCATGCGAGTCGTGATATCGCGCCATCGCCGTCCGCTGACACAAGCCCGCAGGCCACAGCCGCCGCTTCTTGCAGTGCAGCTTGCCGCCTTGCCGCTTACGGATTGCTTCGCTGCGGTATGTTTTGTGTTCAGAGTTGGACGAACGAAGACC
>MSTRG.171558.1 chr09 4799618-4827665
ctcggttatgggcaagcctagcaatgtacccaagttagtgtttttaattcttaaaacttgcttaataactaaaatgtggaatggttggcctgggttggcttgggacgagctgggacccagggtcgggttgccagttcggtctgaatcatcgtaggccttgggttaaggcaggttcgtgagggttcacggccttgattaataatactgtgtagctctaggatcgtctttataaaatggctttgggcaactaagtgacttttaaatgctgtttactgcaaaacttaacccctatattattatccccttgtactcccttgcattaattacgcatctccggtgtggcttgctgag
>MSTRG.144684.1 chr07 17016451-17016937
ccacatttcatcccaacatgaataaaccacatttcatcccaacataaataaatcacatttcatcccaacatgaataaaccacatttcatcccaacatgaataaaccacatttcatcccaacatgaataaaccacatttcatcccaacatgaaccacattgcatataaataaagttaaatgaaccacatttcatcaatcactacaatcatctatcacaaaattcataaatgcaccacatttcatcccaacatcgacatgtctcactcacagttcaatcacatatcatctacatccatatttcaatgacatgtcattcacagttagcagagggcggcgcgatggaggactcacctgaggatggccggtggggctcggtggcggcggcgcccgggctcggtg…
>MSTRG.73153.1 chr03 31783723-31784428
GAAAGCTCATCTCTGCCTTTGCACATCGCTGGGCTACTAGATTCCCTGGGTTTCTGCAAGACTGCAACCTCATCAACCACACAAGCCCTGATGAGACCAATGCCCATACAACCACAGACATCTTGAGTCATGCCAAGCCTCTACTGTTCTACAGTGACACGCACTCCTGAACAATCTGTTGCAGAATCCGAGCAAAGTTAAGGTTGTCGTAGCTACTCGCGTTGTTGCCTTTGAGCCCTTTTTCTCCTTTGGTGTGTCCTCCAGGCCAGGCCATGGCGCCTGCCAGGTCCATTGTCCAGCACACCCAGCCCCCAGGCACGCCCACGCACTACACTGGCATGCTGCCACTGGCACGAGTGCTGGGTATTGACACAGAAGCCTCTCTTTTTCAGGCGGTGA…
>MSTRG.89747.8 chr04 26585732-26588913
GCGCGCTTCCCCCGATCCCACTCTCCTTCTCGCACCCAACTCCTCTCTCCCGCCGCGCATCCTCCATAGAAAACCCTAGACCAAGCGCTCGTCATCGTCGTCGCGCCGTGCCCCCTCTCCCCTCCGCACGCACCCGACTCCCTCTCCCCTCTTCTCTGCCTCTCGCGCACCACCACCCCCCCAAAATCACTCACGCCGCCGCCACCGTCGAttccgatgcctcgccattgcgccgtcgtcaccgtcgattccgatgcctcgccattgtgccgccgtcgaatcccacctccagactgatgtcgtcagcgcccatcacagcgaccgcatcgatcgactcgcgatgccaccgacgtcccaccaagcgcagatcgcgcaccgtcacgcgccgtcgatccccca…
>MSTRG.65595.1 chr03 18920192-18921122
tatatcaaggactgcttatttgcccgtcaagacaaggacttcattatgtgtgcctacaatcaacagtaagcgtgtaccgtacttatactcaaatactagacgcgtacaactgtagtatgtaactggcaatttaataatttcgcaagcgacattggattcttctggtaataacgccgaagtggagccgggtacactaccttaactccaatatcaagccagaaatatacgattggtcggccatcgaatctgccttgaacgaggcatgggaccaatacgtggcaagaggcgggaggcataagcatttctagttacatataaaattgttccaatttataacttagttttgcaggttttgatgcatgtcggcggtttggagagaaaaatggatgtgaatgacat…
>MSTRG.38047.6 chr02 13878361-13880887
gtaaccatggtcacatTAGCCACGGCTCATCATCTCGTCGTGAatcccctccgcctccgcaatccgcggcggcaccacacctccctcccgtcccgcacctcctcctagatcaccgccaccgatcccgcgtcctccaccgtagccgaatccccttcgccgcgcccatcgttggatcgagcgctgtcgtcatatccacctccaccgctgtccagtctgccgccccacatccccgtccccggcgtttctccacctcgcactccacgctgcatcgcctgccgtcgacgctcgtcgccgtcgtgccccgccatcgcctgccgacggcctccagcacctacctccgcctgtctcctcgcctcccgccccctcgctctcccccaaacgccaccgcctccatccacg…
>MSTRG.215665.3 chr12 5819954-5821407
GAAATATTCCATGTTGGTTGGTGCCAATTTGACTTGGCTGTTCATTTAGCATAATAAATTCTGGCAGAACTACAGTGGTATAAGCAGCAGTTACTTTTTTCTTTGCTCCAAAGCAGAAGAATTAGAGTAGAATAGTTGCAGGAGGTGAATGAGATGTGGGCAGGGCTTGGGTACTACCGGAGGGCTTGATTTCTGCTGGTGATGATTAGTAAATAGATTGATCATGAATTCATGGCTGATCCTGTGCGAGATGACGTGGATCTGCAAGGGGAATGTTTGTTGCATTCTTTATGAGGGAATTATGACTATTGGTTGCACAAATTGGTGAGGTCTGTGGCATTGGAGATTACACAGAGGGAGCCATTGCCTCGATAGCCTTCAATGAGTGGGCTCTAGGAT…
>MSTRG.63531.1 chr03 16255611-16256002
GTTGAGTAAGAGATAGCACCAAGAGAAAGTGCTGCATTTCTGTTCGATCTTATTTCTGCACCAGACTGAAAGTCATATTTCGCTGtgtgggcgtgtatgtgttctaggtcgatcggtgcatttatgcagaggccaggagtattattagtagggttctatcaactttgatgttattgtctgagattaataaaagctttatttatcttaaaagaaaaGACTAAAAGTCATGTTTCACAATTACCAGACGCCTGGCGAAATTACTATGTGTTCTCTTATACGCATGTAGGACTAAATTGACGGTTATTTACCCTTTCTTTTTCAAGCTAAATTGGGCTCATTCGTTTTGGAGGAAAAAAATGAAGGGAAAAC
>MSTRG.3411.1 chr01 4338661-4339394
GGGGGTGGGAAGGCTTTGCTTGGCTTGGCGGATCGCCTCCTGGCGATTGCTGACATGGCCTTGATATTTTCGGGGGTGCATGGCATGTATGTATGTATGTATGTATGCTTGGTGATCGTCATGCATGACCCCCCATGGCCATGGCCAATGACATGGATTTTGTGGTTCTAGTCCTTGTGTTGTGAGATTATTGCGAAATGGTCCCTATGATTTTTGAGGTACTATCATGGTAAGCGGTTAAAGTGGAGGTATATATCCATTTTCTTTTGCAAGTGAATGATTACTTTTTTTAGAGAGTTGACTAAAATTTAGCCTCTGTATTCAAACTGGATCTACACGGTTAAAGTGATAAGAGCAAATTTAATAGTAAAGTCAACAAGTTGCTATAAGCTCCTATTC…
>MSTRG.196978.2 chr11 5031128-5031576
CACACCTTGTGATAGGATAAGAGCAAATAAAAGaggggcttaattcagcaatagaatagcgacaagagtaacagtggtaattaaaaacattgccctgacattgaggtgtacttcaaactGTAAaccatcccaaggtcttgacagatcggtcttttggagccaaagtcatctcatccttagggatcattcaagaactattacataatgaatacctagaccaccatattggataggcgagctactctggccaagtaactaggcaattgcttccacttacctgctctggcccttccaaagaaaactaactttgtaatttatcaattgctttgagaacccttttttgggagatccatatcaatcatttgatatacaggtgtgggcgtgcagctgtaagaacca…
>MSTRG.166326.2 chr08 25691769-25692271
GTTTAAAAAAGCCTGCATATAGCGTCACGGCGGTGGTAGGTCGGCGCCAAAACACCCGGCGTTGAGATATTGGATATTAGCACTATCAGGGGGCCAAACTCTCAAATTTGGTGCTTTGCTTCTTCTCCTTGGCGTCCTCGCATCATCCCAGGTGAGTGGTGAGCAACCGTTGCTTCCAACGGAGGCGACGTGCCGTGCATTGCAAAACTGGAGGATATGTTTCGCTTCCGTCGCCGGCGACAATTAACGCCGGCAATTACGCAGCAGCTAGCTTTAGCTCTAGCAGTGACAGGACAAAAGACGCGCCTTTTGCAGGGGATCTGTACAACACGTACACGCTGACGCTGAAAAGAGAGAGCACGCAAATTTGGCAATGCGATTGAGCTGAACCATGAACAA…
>MSTRG.157982.1 chr08 11555360-11555730
attttgccagtctattaacaaaagcttgaactgaagagtcaagtacccaaaaccaattaagaaaatcgatacaagaatttggctaggttgtactctttttttccttgcataagttttcatgcagtttcttattaaggtttttaatgaggcaatctatgcgacatatctgcttatgctatatactatttctccaatttttcccactgggtttttatgaagttttaacaaggcatggacatcacatggtgagtgtccaatgggagtgttaagaaactttccaaatacacttgggcctatcaccgaaactttcatatttaggattgcactatataaagagaggagggggc
>MSTRG.133800.2 chr07 989228-991634
AGGGACAACAATGTAGCTACACAAGTCTCATGCAACAAATATTGAAGACACCAAGGTGTAGTAAATGGCAATCTTTATGATTTTGCTTTCCACAGATATCTTACATACACCATCTGGCTTTGAGTTGATGATATTCTTCGATGCAACGCCAGCACCAAACAGGGCAGTGGCAAGTATAGCTTTGGTGATTGATTCAGCCCGGAAGGCACAAGTGAAATACCCGGACTAGAAGTAGCTTTTGGTTTGAAATCCCAATTATTTAGGTCTAAGGTGGTGCATATGTAGCTTTTGGTTTGAGATCCCAAGTATCTAGGTTTAAGGTGGTGCATATGTGGTGGAGGTGGTATAGCTTTTGGTTTGAGCTCCAAAGCATCTAGGTTTAAGGTTGGTAAGTttatg…
>MSTRG.124264.19 chr06 15425242-15446757
gacaaaagttcgccgcgcgagtcgcgaagtgagtttttgccacgaacgcacccaatgcaatccaatatgtccaaaaatcatgttttggtgctttttgaactttttcgttccggttaaaaacaacgcacccacgagtggcaatatcggcattaattgacaaaagttcgccgcgcgagtcgcgaagtgagtttttgccacgaacgcacccaatacactccaatatgtccaaaaaccatgtttaggtgctttttaactttttcgttccggttaaaaactacgcacccacgtatggcaatatcagcattaattgacaaaaggacgccgcgcgagtcgcgaagtgagtttttgccacgaacgcacccaatacactccaatgtccaaagatcatgtttaggtgct…
>MSTRG.186035.1 chr10 5039609-5067631
gtgcggctgacgcgtgggacccacggcgccgaccggcgccagccgcgtgcacccggtccaccgtggaccgttcggctgacgcaataaatccgatttttaattaaaatttaaatgaagaaattcgcaaatatccatttaaagagcatataaacttcaaatggccataacttggccatttgaactcggaattggaccgttcaagtctctaatttttccttataaagccaagaacccatttttgtgctttgtttctgctgttatatggagtttattagagtaaaagccttttcttttccgttggtcgtgtagacgctgcagcttcggaagatccgctcttcgtggaagtcgaagccgtcgattgggaaagcgagcaaggcaagacacatcatcttgatcata…
>MSTRG.104610.1 chr05 16086038-16086438
ATCTAAAATGACTGGTTGCGTTTCCATGTTGAACTTTGGAAAAAGAGAGAATTGATGAATGATGAAGAAGAGCATGTGTTAGCTGGAGTACTAACCGACAGAGCAGAGCGCGGCGTGGTTCCATCAAACTGTCCTTGAACACACTACAGGATATATATGCATCGATCGATCGATCCCCAATATTTTCTCAGCCGGCTACAATCGAATACATTCATGTATTGCAGATCGAATGGATCGACGATGCTGACAGCGTGACCTCGTTCACATAGCTCGATCTTCCTGCTGCCGTGTAGGGATGCAAGTGGGATAGCTACGTGGTTTTCACTAGCTGATGCAAAGAGATATATA
>MSTRG.102500.1 chr05 10647172-10666890
ctttacaaaagtatttcataacactacctaagactatactactataaaccgataaaacttctaaaaattcataactccctaatggaataagataaaataaaaattctttcacctaaattcattttagatcagtaccaacccactgtgcataaatcatgcattttagagcattttggattttcagctctttcggtgtttaattgcatatcgtgtcctttatctagataattgcataatcggtgaagaagtggattaggtgctaacaattctctgatcaaggtttagtcttagtctttgagtgatgcgggtttcgattgcttcttctaggatgagaacttaatggggtaaacccctagtcggtgtgcttgtgattgggtagtcaagcttccgctgttctct…
>MSTRG.49418.1 chr02 32686312-32686824
AAACACACAAGCTTTGATCGATCTCTCCCACACGGCTCAAACGCGCATACACGTAAACACACAAGCTTTGATCCTTCTGTTCGCCGTCGCCGACCTTGTCGCGCCGCTGGGCTAGCCGCCGCGAGGATTAATTGAAGCGGTTAGTGCTAGCTTCTGGGCTCTGGCCAGCTAGGTGCTAGTTTGGTTACTCTGAAGAAACCTGAATTATCATGGGTTGGTTTGGTTTGTGATTAATGGAAATGGAAAATTTGGG
>MSTRG.5241.14 chr01 6655584-6663367
CGGCCCATTACTAGGTGAAAGAAGCGGAGGTCCCGCGGCGGCGCGGCGACGGTGGCCGTTTCGACGGAGGCGGCGGTGGCGCCGCATCCGGTCTCCTCGCCGGCCGTCGCGTCGGCCGATTGGTCGGTGCAAGGCGACGGTCTTCGTGGGGGGTGGTTGGGGGTGGGGTTTCCTCGGGGGGAGGGGGATCGGAGGTCTCCTGCTCTCCTTCCGCCGCCATCGTGGTGGAGCGCGAACCAGGTCTTTTGCATGGTGAAATAACCCCTTCCATGGTTAAATTGTACTCTCAAGAATGTTAAACTTGGGTCAAGGAGGCTAACAAGTTTGATCCCCAGAAGATATGAACTATGGTGATGGTGTGTTGACTGCTTATTATTTACTAACTAGACGTCCTTCAAG…
>MSTRG.73211.1 chr03 31877994-31878290
GTTTAACATCATACAAGATCCCAACAGTGTGAAATGCAAACCTCTGTCTGCTTTTTACCACTCGGTGTGTACAGTGCCATACGCGGGCACACGAAAAACATTCAGAAAAGGCGACAGGTTCTTTCTTTGCGGTTGCAGGAAAAGAGGCCACAACTACTTGCACAAGGGAAGCGAAGAAGGACAGGCGAATACCAGAAGCAAAGCTGGGGGACACGGGCAAGGC
>MSTRG.154390.1 chr08 1806726-1808892
GTAAAATCTATAAGGCGTGCGAATTGAGTGCTATATTCTCTAAATTCTCGTCGTCTTCCTGTCTCACGCGGAGGCAGCGATATTCCCCTTCTCCCACGACTTTCTTCGTCTTCTTCGTCTCTCTCCCCTTCTCCCACGGCTTGCTGCTGCTGCCCATATCAGCAGGACCCCATCTCCGGCGACATCCCTCCCCAGGCGGCAGGCGGCGGTGTGTGCTGATCAGCTGATGCCCCCACGTCGGCGGCATCCTGGCGGTCGGCTCCCATGGCGGCGGCGTCCTATCCTGTCGGGCAGCGTGCTGACAACAGAAACACTTATAGGATTTGGCGCTGAAAATTGTTTATGCCCTTTGAACAACAAAGCATGTTCATTATATTGATAAACAAAAATTTCTGCTAT…
>MSTRG.15602.1 chr01 22051886-22060361
tgtacagatctatctccaaaccaggaatataccattccaaaccaggagctaaacaaattattaccagttatagcatcttttattatggtgagaagtgtgaaactaatcacgaaagacattgttagacccacctataaccgcgggcacggctattcgaatagttttactctgatcagaggtgtaccactgtacccacaaggcacaactccacatcatgtcaccatgtgcctcaataccaccacggtaccttggaaaggaattgtgacaatacctctcgtacaacacaatccactacagtgcacctttcctggatcataatcacccccttataaacaaggcatggactccccagcgacccccgtgggcttatctccgccacttctcagtctggtgctccgc…
>MSTRG.3453.1 chr01 4393145-4393659
AGAAGAATTATCCATCCGGCGTTGGACGATCGCCGCCAGGGTTGTTGGGAATGAACACAGGACTAGGGGGCTCAAAACTGCCAGAACTCTGAACTCACAATTGGTCCTGAAGGATTCAGATTTCATGGCAGTTCGATGGATTCAGATCCAGACAACCAGCATATCAATGAGTATCTTGTGAAGCATAAGTGACGTGAAGAAAATTGTACAAAATTTCATGGTTGGGTCAATGGAATTTACAACAAACTACAGACATCAGGCACCACGAGTACGGCGCTACAACCCACACGAAAACTTCCACCGACTGAAGCCGCAAAAACTCACTCTCAATCGGCTATGTTCATCTTATCCACTCAGAATGCTTGTATATATACAAACCGAATATCTCCCATGGCTTCA…
>MSTRG.148620.1 chr07 23495764-23511353
GGAAGATAGCGGGGAAGGGACACCTTGACACTGCTGCTTGAGGCTGCATTCGATTCACCAGCTTGATCCGAGTTCCGTGTCAAGACAGCCAGGTGATTGGAGTCTACAAGACTAACCGGATAGGCAAGGGATTTTCCAATGCATATGGTGGCAGTTTGGACAAAGTTGATGGCAAACAAAAGAGGGGGACATGTATGTGGTGATATCGTCCAGTGCAAAGCGTGCATGGACTGGTGTGTGATTGTGCATTCTTGTGATTAGTACTCCTTTTTATCATGGTGTTTATGAAGGTGGGGTTACCCAGTACCCTGACTGGAAAATTAGGCAACTCGAC
>MSTRG.65984.1 chr03 19827521-19831048
ccgaactcctgattctactctatttctattccactagcttaagaatactaaacaaacttgagagaatatgagagagctcttgcttgatgtgtgtgtgtgaagagaagtgaggagctccttttataggcaggtaatgatagttgtgatggttggaatggtcggtaataccctccaaccatcattggggatcaatcccaaccgtccagaagaagccctgcatccaacggcggcgagggaggttcggccaaaccagcggctggcccaaccagcccatgttttggctggcgacctcctccgttgctccacttcatagacttgtgaatttttgcccaattcatcgtgtcaattctaagttcgtagcccattcatgcataagtctgattctcgacatcgtccgat…
>MSTRG.124264.45 chr06 15482412-15484670
cggcattaattgacaaaagttcgccgcgcgagtcgcgaagtgagttttagcaacgaacgcacccattacactccaatttgtccaaaaatcatgtttaggtgccttttgaactttttgattccggtatattacatcgcacccacgtgtggcaatttcgacattaattggcaaaagttcgccgcgcgagtcgcgaagtgagtttttgccacgaacgcacccaatgcaatccaatatgtccaaaaATcatgttttggtgcttttggaactttttcgttccggttaaaaacaacgcacccacgagtggcaatatcggcattaattgacaaaagttcgccgcgcgagtcgcgaagtgagtttttgccacgaacgcacccaatacagtacaatatgtccaaaaat…
>MSTRG.130720.1 chr06 26044205-26044680
gctggatcgggcgggagcggcggcggcgcctcgcgctcccttccactagatccggcggcggcggtggagcaacggtggctggggaggcacagagctcttcggaatttgttttcttttttttaggatttgtagtatttttttgagaatttgtgatgtgatctgtgttgtgaatatgtgatatatttgtgattgtttttccagaatttgtgatgtaatttttttagaatttatgatgaatttgatctgtgattttggagatgtgatgtggggatgacttggggatttctctatttggggatgattaggtgatgtagtgattagtgaaatcaatatgagaaaaaaaacaattaaaaaaactgcgcgtcgccagttctagctctagcatttttagtcctggtt…
>MSTRG.134631.1 chr07 2159310-2160378
CAAGAACTTCACATGTATGCAAATAAACTCTAACATGCAAGCTCAAGCACTAACCATGGTTGGCTGCAGCCGAGGCGGTCCAGGAACATATCATGCTGTTCCTCCCGCGGTGGTCGGCGTCGAGGGACAGCATGACGCAGCGTAGCCGGTCATCACCGTCGTCCCTCGGCGGCTGCTGCTCTCTTGTAAAACTCCTGCACGGCGCATGAAGGGAGCTGAGGCAACTGCGGCCTGTGGAGGGTGGCGGCTGCACAAGCACAGAAATCATACTAATGCTCAAGAAAACCAACCCAAAAATCATATTAATGCTCCCGGCTAATCAAGGGGGTTGATGAATTAGTTAGTGCAATGCAGGGACTATTATGGAGTGCACCTTCTTCTAGACAGCTTGTGGGGGAC…
>MSTRG.53733.1 chr03 2996478-2997498
TAGCCCTTTGtgtaacatcccggtctagagcttaataggattaatagaatactcatatcaacaagttgcaacttcttttccggaagccaatctccaaagaactctagggttaagcgtgcttggcctggagcaatttgggatgggtgaccgaccgggaaattcttcccgggtgcacacgagtgaggacaaagtgtgcagaaaagatatgtgttggtctgtgagggcagtctatgacctatgaaagctatcagatgtaagcgggcccggcctgggggaaggcggcgggacgttacacTTTGCTTCCGATTTCTACAGATGCTTCAAGATTCATTTTTTGGGCTACAAGCTTATCTAGCTAGTATACAACCTTTTTTCGCATATTAAAGATGCCACAGAACC…
>MSTRG.114914.1 chr06 267972-269762
ATTATCCTAAAACTGAACTAGGAATGCATCGTCGAAAAAGGCAGATTCCTGCCTCCAACTCAATGTCTGAATCATGAATGAAATGAATCATGTGAGACTTTCAGTTTTGGCTCTTTGTGCATAAATAGTGCAGGTATGGTGGATCTGAAACTGTATACACAAGTATAATGATTCTAAGTAACATTTCTACTATTTTTTTTAGTGAATACGCTAAATAACATTTCTATTTCATTTAGCAAATATGCTAAGCTTCAGGTGATGAATGCGTGATTACAATTTACAAGCGCTTCCCCAAATGATACCTGTTGGAATGAAGAAGGCGAAGCATGATAAACATCTGAATATGTCAGGTGACTCTTGCCCTTGTCTTTCAGAATCACCCTTTGAGTTATGCATGAG…
>MSTRG.3399.1 chr01 4318823-4321908
ggtgttcaaagggatagaatgtgcatgtgcgtgtttgtagagCTTCTAGGCTGGCTGTCCAATTTCTCCCCTCCAGCGAAGTTCTTTGGCTTGCAGCAGATATGGTGTGCCGTGCTGATTTGTACACTACTGCAAAGTCGCAATCTCAAATTAACGTCTTGATGTCATCAATATCAGAGCTTTTCTGGTTGGATATTAATGGATATTGTTGGGAGTTGCAGATTCTTTTCAAATTTTTTTAGAAACGAGAACTGAACAGAAAAATACTACACTGAAAGGTCAAAGAAGTTTGAAAGGCTTTTGTGCAGATCCATGGACCTGGTTCGCTTTGTTTGACCATCTGATTCTTTCATTTATTGGATATGCATGCAGAGACAGAATCAATTTCAAAGAGAGTGA…
>MSTRG.97830.1 chr05 2767076-2767359
GTATGTTAATTTATTATTCTGTTAAAGCAAAAGTGCTGGATTAATCATGGAATCATCAGTATGCTGCGTTGTCAAATTACATGGTCTGCTGCAACAAGATGTGTGCAGTGCACTGGTTGGTTCCTCTCCTTTTGCTTTTGCAATGGTGCTTCTATTCTTTCAAGGAGAAGAGGAGAGCACAGCAAAGCAAAGCCCCACTATTCTGCATTGCTTGCTCATTAGCACATTTGCAGCTTTGCAAATTGCAAATT
>MSTRG.210515.2 chr11 27355618-27361344
GAGGGAGTATGTGAGTGACAGGTTACAACAATCACTGTCTGATGTGTGCTTAGGCTGTGAACTTTATGTGTTGCTTCAGTTTGTTGTTCCCTATTGTTGTGTTGCTGGCTGCTATTCTTGTCATCAGTTCCTGTGAtgttagaacccttatcaacagaacagcctctcgcaacaagaacacagaaatgtggaactcgaactagattgatagattatctcacgctcaaccgagcggagccgccgccgccatcgccaccttgccgagttccaagccaaccttccttctagctgttgccagcttacatatagttcttagttacttctctctctctctctctctctctctctctctatgaatttgggccgataacccacaaagcttagacggcccactcggac…
>MSTRG.114801.28 chr06 21560-76614
gtccaactctccaaatccagtctctctagggtgaggcctgtgattctgcagccgtaaaaaaaaacctagctcgattccatgaccggaaggcaaagttatcaaggttttaatttgcacagaattctccatctgcattccagtgtcgcgcccgccagcctaccttaacggcgcggttagtcgacgcgcttgacaccgacatcgtctaagctatccaccctaatgtcctatgtgccatccctatactaaccacctcgttgaaaaccagttgtggaccctcagatattcgacgtttcgccgaaacaaccgctgcttcgtggcctatggtaagtaatttctagaaaaatctctggggatccaactctccaaatccagtatctctagggtgaggcccgtgattct…
>MSTRG.117107.1 chr06 3340086-3341697
TTAGTAGCAGTGCAAGCAACACCTCCATCGGGGTCAACATCATCCCAAACATCACAAACTGAAAAATAAAATGTGAACAGTTTTGGAACCAAGTGGAGTGAGCACCGCCACTGGAACTCTTCCCCGGTTCAGAAAGTGACTCGCCGGCCGGCGCAGTTGTTTAAATTAATTTGACTGTTTCAGGGCTGTGTAAAATTGTATTTTGAGTTATAAACTTGATTTTTGTGAGCTATCAGAAGGAAATGGACAATCTAGTCTGACGAGATTTTCGAAAACAACTCATGTATATGTTTATGTTGCTTGGAAAATCCATGGATTCTAGTTGTTGCAGTTTTGCACTGAGACAGTATAATTTATTCTCTTCATTTCAGAGTTTGTTTACTTGGATAGTTTGATCAC…
>MSTRG.155831.4 chr08 3688844-3690471
CCTAAGGAGTAGACGAGGAGTACAATGGCTATAAATATCGTGGCAACCACATGCTAACCCTAGGTGTCCATTCCCCTACCCCCTCGCCGCCGCCGCAGCTCTAGGATCTCTTCACCCTTACATGTGTGCCATCGGCGGCGGCCCATGCCTAGAGGTCGTCGTCGCCGCCGGTTCGATGATGATAAGCATAACAAAGGAAATGGTCTTTGCAGAGGCCTCATCAAGGGGAGGGGCATCTATCCTTCTTATCAAAATCGTTAGATATGGTAAGCAAATCCTCAATTAATTTCCTCTTTTTTCTTTTGGTAGAAAAAAATTCCAATTGTCTCAACATGATTTATATAGGTTGGATATGCTACAATGCTGATTTACTGTTGTTTTTTGCCTTTTTTGTTGTCT…
>MSTRG.171085.11 chr09 4049766-4052356
CACAGCCCTAGCTGCGTCTGCTGTGCGCCGCCCCCTCCCCTGCCGACCCACGCAGCAGCGCTGCTGGCCCCTCCCCCGTCCCCGCCTCCGCCTGTGCCTCGGACTGCCGTCGTCGCCATTGGCGCACTTCCCGGTGCCATCTTCTTCTCCGCTCCGTTTCGATCTCCGTGTTTGCTCCGTCTTCGCCTAAACTGTTGCTGGCCGCTCCTTCATGCCGGCGTGTTGCTTGTGATCTGGCGCGGGGCCAGCCTATGTGGTCATGATGGTGTGATGAGGTGAATCAAGGGGAATTCCATCTATTATGCGTTGGGGGGGAGAGGACTCGTGTGGAGGACAGAATAAGGGGATTATGGGATGTTTAGGATGGGTTTTCCTGCTTCCTACTTTTCTCCGTCTATT…
>MSTRG.89961.1 chr04 26916858-26917193
gaaaaatGCCTAATCAGTCACCACGACCTAAAAGTCGCGATCAGAAAATAATTTGTGTAAAACTTTCATATACGTCTTCAGTGTTGACCATATGTTTATTTTAAAAtgtgtttttagagaagggtatttttacccggtctctacatccaaccggatatatgcatgcttttaaataacctagtctgaaattcgctcctacggagatttgaactcaggaccttagggtgctactcaagtcACTGCAACCACTAACCTACATGCCC
>MSTRG.144790.1 chr07 17282016-17285102
CCGCGGCCCTCCGCGGCCCAGGTCATCGTCGTCGCGAGCCTCCGTGACCGCCGCCCTCCGTGACTGCCGCCGTCCTCCGCGCCCCATGTCTCATCATCACGAGCCTCCAGCCCTCCACcgccgctgctgccgggataggatttggcatgggagaagaaaggaggaggaggaggaagagagacttacttgtgggacccaatgttaaattggagaatgtgaatggagagactgttggactaaaaggtaaatttggctctcaaattttttagatgactggccaaatgctcatttagagagctcaaaatagccaatctgttggagatgctcttacacctgatcCAGACTAGCAAcctcatcttttcaattatacttatacttatcagccaaaatttatatttt…
>MSTRG.179429.1 chr09 17651202-17651803
ATTTCTTTGATATCGATACCCTGGCAAGCAAACTCGTGTTAATCTGAGAGCTAATGAAAGTTCAGTTCTCAGCAATATAGGAGAACGGAGCAGCACTGACCTGTAATGCAGCTGGAAGCAATCCGACAGCTGACATTTCTGATGTTCTTCCACCAACCCAGTCAAACATGGGAAATCTAGCTAACCATCCCTCTATTCTGGCAGTGTTGTCTAACAGAGAATTTTCTTGAGTAACTGCAACTCCCTGCATAGCAGTTTATGCTGTCACATAATGGTATGTACCACACCAGTCATATATAGtactacctccatacattaaaatacggagggagtaTAATATAATGATCTTTATATCTTGAGTTACAAAATGCACGTTAATATCATGTCACACAAATGGAT…
>MSTRG.221951.2 chr12 25484855-25486408
ATGGATTGTGGAACATTTTAAGTTCAGATAAGCTTAACATTTGATCTTCTTTTTTTACTTAAACTTGTATAAAAAGGAGGTATTCAGAATGTTCAGACATGGAATGATGTGAAACTGTGAAATGCTTTTCGGTGCTCGAGATTGGTGACTAAAGATCATCTCAAACCTCACTTTTCTTCTTCATGTTTACATCTGCATATATATAATGCCGAATCTAATGCAATCTCAGGCTTTGACAGTGGGGTTTAGGCAGCAAGCAAACGGTAAAGTAAAAGTGAGAGCTCATCTCATCTCTTTAGAGAAAGGCTGCAAGATCACAAAACTTGCTCCTGCCTTGAGATCCTTTCTCTGAACAAACATGAAAAGAAGAAAATGAAACTAAACACCACATTGCTGTTG…
>MSTRG.104243.1 chr05 15242318-15296200
aaacttcaaatggccatatcttggccatttgaactcggaattggaccgttcaagtctctaatttttccttaagaagtcaagaacccatttttgtgctttgtttctgctgttatgtggagtttagtagagtaaaagccttttcttttccgtcggtcgtgtagacgctgcagcttcggaagatccgctcttcgtggaagtagaagccgacgtttgggaaagcgagcaaggcaagtcacatcatctttgaacatattgaatcccagtttgtaaaattatgttgatttaaattattgcattatcgctttatttaaattcccgcgttatcactgttttatttagccatgcctatttacctttgttatgaccttattattgttattgttattattattaccttgt…
>MSTRG.38030.11 chr02 13691221-13703900
gagtttttgccacgaacgcacccaatacactctaatatgtccaaaaatcatgttttggtgctttttgaagtttttcattccggccaagaacatcgcacccgtgtcggccaatattggcattagttgacaaaagttcgccgcgtgtatcacgaagtgagtttttgtcacgaacgcacccaatacactccaatatgtccaaaaatcatgttttggtgctttttgaacattttaagtccagtcaaaaacctcgcacccgtgtgggccaatattggcattaattgacaaaaattcgccgcgtgtatcacgaagtgagtttttgccacgaacgcacccaatacactccaatatgtccaaaaatcatgttttggtgatttttgaactttttcattccggtcaaaa…
>MSTRG.149586.1 chr07 24691715-24692019
aaccgacatagccgccctataaacccgagcccctcccccaaacccatctccctcgctttcgccttccgccattgtcgcctcgccccatgccctgttcgccgtcgcccttcgccgtcgcgtgcgccggaggagccggtgcgcgctaggatcggaaggggactccgggcgctcgtcttcttcctcttccccggcccaaggccggagagatcactcccgtgccgtctcgtctcggtagaacacctccccgttctccctcctcgctctttctcctccccttagac
>MSTRG.87948.29 chr04 23983802-23987394
CGCCCCACCCCCACGCCTGATGGCTGGTGCCGCCGCCTCGCCCTCTCGCTGCAAGACGATGGTGGCGCCGTCTCCTTTCACTCGCCCTCTCTCCGCGGGATGGCGGAAGCGCCATCTCATTCCCCGGCCGCGCCCTCTCGCCGCAGGCACTGTCTCCGTTCCCTTCCCCTGACAGTTTGGGTGTCGCCGAATCTCACTGGGATTAGTTCGCCACCGTAGGGAGTTGCCGGGACTGGTTCGTCACCTCTGCGACCTGGCGACCTGACGATCTGCTACCACGCATTCTACTCCTCCCCAGGTCAACTTTACACTCCCTTTGCCTAATCCTCTTAATCAATATATATGATCGATCCAGCCTGCTTGCTTGCGCTGATTCCATATTTGTTGTTCTACTCCTCT…
>MSTRG.186251.1 chr10 6266456-6270892
cacaagatcaacatacaagccaacatacgccaagacaagacgccggatatcaacttcagagataggcacggctagtcccctacggtgtctccgaatactgataggaaagacattgcgctgtctctgatctcgctgggcacgaactcgaggaggaagactaccctgttgtcgactacaagtcagaccttcagaccgccatgtcgacaacagttagataggctaccctaaatattgtacttgtgtgattatggtgaataagagcaataccggcttcggtcaacaggatgtagggttattacctgacacttcaggggcccgaacctgtataaaaatcctcatctccatctcttttgcctcagtctcgcgtataccctagtaccaacgatccccatactatgc…
>MSTRG.157934.1 chr08 11469402-11469758
GCAAACCTATTGCTCACGACGAGAGAGCTGCCAATGCACACGGCGCCGTGGCTGGATTGCAGGATTGGTGGCGCCGTAAAACACGGACAAATCGAAGGCCCCGGCGTCGACGACGAGAGTGGCTTGGACGACGAAGCGGATGGATCAAAGTCGTAGAGAGGGTGAACTCGTATATGAGTTACGACGATGCGTGGCCGGTTGCCGGCATGCGCGATCGAGCGCTCATCGCTAGAGTTAGGGTTTTCTTTTGATTGTTCTCACTCTATTCGTGgcttggctgcaccagggaggtggacgctggttccaacagcgtccaagtatggacgttgtttacaac
>MSTRG.16637.1 chr01 23324898-23325547
GCGCCCCAACCATCTCTTCGTGAAAAGACAATTCCTTCCTCTCCCTTTCCTTCTCTCATCTAAGTCAGCAAAATAATCATTTTAACAGGACTTTACTTCCTAGTAGTATTGAGTTATATGTCCAAACAATAGCTCGTATACTCGTttatcttaagattttcattctgaacatttttctgcctttgaattgaagagtcgtgagaaacgccaagggtcttccgactaactccacgagatgatgggctagacgatctgggttcgaaaccttacctcttctaattattttgtattaggtcatttcctaatatttgcatcttttttaattgaaGAATCGTTTCTCTTAAAGATTACAATCGTGATCGGAATTCGTCCGATAAACATGTACTATGTATGACACGT…
>MSTRG.61598.1 chr03 13602736-13603057
CACCTCTTGCTCTTCACCTTCTTGTCCGGCTTGGGCTTCTGCTTCGGCTCGGAGACGAAGAGCCTCTTGATGCGCTCGAGCCATCCCCTCCTCTTCCTCTCCATGTCGCAGCTAAGCTTCGTGCAAGCTTAGCTACTAACTAGCCTTACTACACCTCGTCAGTGTCTGAACCGAGCAAAATCTGAAGCAAGAAACGCATCGTCAT
>MSTRG.201788.1 chr11 12086126-12119182
aaagcatgtcggatgcgatcataccagcactaaagcaccggatcccatcagaactccgaagttaagcgtgcttgggcgagagtagtactacgatgggtgacctcctgggaagtcctcgtgttgcatccctcctttttgtctctctctccccccttttgactcgcgccgctgcgtccctcgtgttgtgtcgccccttgggcgagagctggggagaatcggat
>MSTRG.65559.3 chr03 18862127-18917395
cgatgattcagaccgaactggcaacccgaccctgggtcccagctcgtcccaagccaacccaggccaaccattccacattttagttgttgagcaaattttaagaattaaaacactaacttgggtacattgctcggcttgcccataaccgagggcgcggctattcgaatagattatactctgatcagaggtgtacatctttacccacaagacacatcttcctcatgtgcaaccacgtgccacataccaccacggtatacagacggaagacgtgacatagtttccaacccatcctagccatagacaagagtaccgacccaatcccacctacggccggaacccccgggacaggcaggcaggattgagccccctagcagcaggacaccagccctgtgccatgac…
>MSTRG.186430.1 chr10 7250194-7252583
CAATAATGAACTATTCTACCGAAGGGCAtgtaatgcctcgagttttgaattaatatatttcggggaatattagagcaaacacgcaaaagttcaacttttaaaccattgttcgtataggcgatcgggaaccgtggatgcatagaggtcgctgagtagtgcaaaatagactataaatttatagtaatcggagttcaaacgaagtcccgaggattgaatagatgtgggccgttagatcttgtttagtctctttatataaccaacaaaaaaaacgaacgaaaaaaaagagaaacaggagaaacgcccctgtagccctagccgccgcacctcctgcgctctgctgccgccgctgctgttcctgtcttcgccggcgccgccgctggtgcagccgccgccggtcgc…
>MSTRG.164199.2 chr08 22922047-22926170
aaagagttgattaatacaattttttagaacaattttactatagaagatttttgtaaaaacaaatgcattgtttagctttgaaaaACACTAGGTCATAGAGAATCGGAGGAGTGAGAAAAGAAAGCAGCCTTTAACTCATCAGTTGATCAGTTCGCTGATTTTCTCTTCTAAAAATAAAAAAAAGAAAAGTTACTACCGTCAGTAATTACCAAATTCCAGGCCTGCCCGAGCCATAAGGGCATCAGGCCCACGGCCCACGAACTCCCAGAGCCCTTCTCTCGGCTCTCGCCTTCCGGCCTCCATCCTCCAGAGACCGCGGCCGCCGCCGCCGCTCGCCCACCGCTGCACCGCCGCTTCCCTCCAAGAGTCCAAGGCTTCGGCCACCGCCGAATTGAACCA…
>MSTRG.166878.1 chr08 26386786-26387439
ACTGAACATTTCTCGATCTTTGTCCTTGGAAAAAGGAGAAGTGAACATATGCGCTCAAATGTTCACACCTTCCTGTCTTCCTTAGTGCAGAAGATAGTGGTCCAGTCACTCAATCCTCTTCAGTGCCTAGGCAAAAATTCAGACCACCGTCAGAAGAACTGAAGTTTTCGCTTATCTGACATGGATATGGATCGAATCCATTAATCTCAG
>MSTRG.211452.1 chr12 152028-152630
CCGGCACGGCGAGGCTTGAAAACAGCACTGCCTCTTGCAACGACGACATTGAGGTTGTGCGACGACGCCTTGAAAGCTCAATGCCACCATCGTAGCTGTTAATAGGCATTCTTCCATCTCCAGAATCAAGCAGCACAAAATCCCCTCCCTCTACGCTGCCCGTACGACAAACGACCAACCCTCGTATATGATCTGGCCATGACCCCTCTCTAACTTGGATACTCACCATTGTGGCCTCAACTGCTCTACAAGTCCAGCACATGTCAACTCAAGCTCCCCATGTTTGCTGGACAAACATCTGCGGAGCATGCACAGTGTGGTGCATAAAGACCCTTAGGCTCAACACCTTATCCTCAGCCTCTGTTTTTCCTTTTACCTTTAGTTCAACTTCAAACGTTA…
>MSTRG.109691.2 chr05 23045833-23046288
GCCCCCTCAGCACGCTGTACTTCTGTGGCTCGAACTGCCGCCTGTAAACGGCCATGGGATACTTCTTGTCGTCGTCGGAGTCCGACCATGGAGATGCGGAGCGCGCGCCGCCTCATTCGCCGGGAGGAACGACAAGATGTGGCCGATCACGCCGTCACTCAGCGCGCTCAGCCGGTCGCCGCCACCcactactagaaaaataatttatcgtcacgaaaaaaatcgtaacatc
>MSTRG.161179.1 chr08 17395896-17404113
GAAAGAGAAGTAGAGtgtaaaatcaaaggtgtttttgattattattctgtgatgaacgattggcattgcagattattggttttgttatttggaatttattcacaaagtggttttggagatgattggattcacaggtgatcgcaggtttatcattttatgtgaccggtcagaccgggctgtgtatgccggtcagaccggcggtgatcgagcggtcggaccggcc
>MSTRG.62957.1 chr03 15509808-15510221
ggaggagaaggatggagaggggaagaggagaaggagtggagaGGAGGAGGCGTGCTGGGAGAGATAAGATCGAGGCTGGGAGAGGAGGAGGCACACGGCTCAGGGTAGCCGTAATTTTTTTAatcaaccgggactaaatatgggttgactaaatttttaagtcccggttggtattcatctaagtcccgtgataattttataccgggataaaaaaaacagatgtttagttccaagttagaatagaaacccgaactaatgTGGTTTAATTTTGCCAACCCAGTAAAGATAAGTTCTCAGTAGTGATACTGAAGTATTCAATTAGTAATAGTAGAAGCAAAGAGGGTTATAATAGTCCAATAAATAAGGACGTGAAGGGATCAAACTATAAATTTG
>MSTRG.35197.1 chr02 7800442-7800726
ACAAGCAGGTGGACATGGAGCGACCGATCCTGGACACCGGGCGCCGGTCGACCGATCGGCAGCATTTCCCCATATATACCGGCAACAAACTAAACGGATAAGCTTGACAGATAGACAAGctccatctgtttttgaatgcatatacaacaattttgacttttaaacataacattaaaatattcgtacatcttctctaagatttagtgcaaatgtgcatggcatagttaaattagacttatagtaccattaataataaagcaagt
>MSTRG.4254.1 chr01 5425173-5425707
aaaaaaaaatCAATGGTGTCATTGCATGCGTGACGTAGCAAACTTTGGTTTGACGCGCGGCCTGTGGTTTGCAACGTGGGATTTCAGGCTTTCGGCCCAGCCCAACGTCGCGGTGGGCCGAAGCTCGTTTGCGCGGCGCCGTATTTGTTTGCTTCGAAAATAGGGGTGAAACGGTACACGGTTATTTTATTTCGATTCCAAATACCGTCCTTAAATGATCTTTTTTTTTTCCATCCGGAATTTCGAGAGAAATTTATCGCACAAACTAAACCATCAAAATAATTACATATAGTATATGATTGTTATGAAGTATTGTCAGTGTTGATATCATGCGATGATATTTTACGAACGCGCTAGTGCTGTAAGTGTTGATTGTTATGAAGTGCACGTTAATATCTT…
>MSTRG.3941.1 chr01 5048854-5050389
caaagaaataacccgaaaccgaaaccgacacagcgtcggccggtcagaccgcgggcctggccggtctaaccgcacacatagcaccggtctgaccggcaacctccacccggtcggaccggtcacataaaataacagtgaatccgatcatcacctgaaaattgattatctccaaaaccacttcgacgataatctccaaatatcaaaaccaataatcacagatgacaattgttcatcacagaataagaatcaaaacacacattgagcttacaTGTTCAGTATTAAAACCATATGGACGAAATGGTTTCTTATGGTTCGAATCCTACTCAAACCTAAATTACTACATATGCGAATTTTCTGATTCTCCAACAATACTGTACTGTAGGCAACGTCGGTGAGATT…
>MSTRG.35195.1 chr02 7792792-7799123
AAACTGAAAGAGAAACAAATATTATTTTTTAcaagccgaaccctactgttccctccggagaggcccggtcggcggacaagtggtgctcggtgcacaacaccgaccgccacagtctcgccgactgccgctcggttaaaaatttggccgagcggttctgaaaggctgatgaggagaagcggcagggtcgacgggagggcaaagcccccacgacctcgaccggtgatcggcaagaggaggccaagaacaaggcccccgccgatgatggcggagacagtgaggatctggatttccagatacctcaaggggtcgtcgccacgcttgacgagggagcttgccc
>MSTRG.163343.3 chr08 21041395-21042380
CCCAACCCTAGGATTTCACAGCCCTCCCCTCCCCGCCGCCTACACACGCATCTCTCTTTTTCTTCCTCCTCGTTGTGCCCTGTTTTGCTATTCGTTTTGGGTGATGAGAAGCAAGACAGGGACATCAGATCTCCTTCCGTGGGGAGTGATCGACTAAAGTCTCAATGGGAATCTCTCTGATGCATTCTTTTTACCAATAAAAAGAAATAAATAAAAATCGATCAGTTAATGGATTTCTTTTGCTTGAAGTTTTTTTTGATGGTGTTTGTTTCTGGCTCGGTAGAGAGATAGATAAGACGAATAATGTGGGTGCAGATGCATATGATGAGAAGCAAGACAGGGACATCAGCACCCCCTTTCTGTGAAGGTGGGGAGTGATCGACTAAAGTCTCAATGGGA…
>MSTRG.31054.1 chr02 1757163-1757751
ATGAAATTATTGCTTCAAGCTCTTTCTGGCGCCTCATAAGATTAGTTGATAGATTGGTTTCCAGTTCTTCTTTCCTTGTTTCAATCTACATAATAATTTATAGCTGCATTAGAGTTTGCAGAAAGAATCGCCCGAAACAGAAGCATGATACAAAATTTGCTGGAACAACCTCGATGCGACTGTTTTTACATAAGAGAAACTTCTCCTTTAGTTCAGTAATTTCAGGGTTCAATCGTGAAAGAAGATCTCGTTCTTCTGAAGTTAACTGATCAATAAGTTCAGTGCCCATTTCATCATTTTTCATTGCAATGCCAGATTGGATTTGCTCAATTTGGTTCCGGATGTTGTCAAGTGATTTTTCCTTCTTTCCAAGTGCCTTGTCAAGTGATACCATTTGCT…
>MSTRG.101108.1 chr05 7071129-7071677
ctagtgtggatttgtataagcatatttatatttttattataataattaataacttgaagtcaattaaactggatgtaaaaattattatttcggttgatatttgagaaggtaaagaaaacgaaaaaaatcttaaggtaattgaatgtaaattgtatgtgcaatataattattaaagattaaatttaatatctaaggtaatatccgtaggattactatgtagtggcattattgacatcgggaaaaaaaaactcacctagcatatgcctagccaagttgatgcaaaaaatacaaattgtcaagttcttgtactagaacgcacctacttgtcaagttgttgcactcggacgctcaattctcaagttctttcactatatcgcactcacctgccaagttgttata…
>MSTRG.61566.1 chr03 13534168-13538703
gccgcatcccgccgtccccgcgcgcattaaatagaggggaatcactccccgtgattccctctcccgtttcccccgttttcccctctctctccccctcggattcgttcgaatcgtgcccgcaatcgtcgccggcgcatcaatggcggccgagatctccgcggccggtttccttcctcctcggccgccctctctccctcccgacgctataaaaacgttgcccgagctccgctcttccgtttccgccgctcgccgctcgctctcgccgtcggattcgtgctcgcgccgtgctcctctctctccgccgtcgccgtcgaccttcggttcgccgccgacgtcgctccggtcctccttccgactcg
>MSTRG.29104.1 chr01 42288325-42294794
atttctagccactagagatctatggttcaaattgtctcttctttcttctctcataacaccatgcaatctcaattatttaTAGGCTCAAAATTCTTAAGTATCAATTTGTTTTAGTTTTAGTAATCATATTGCATCATATTTGTATATaTTATGTAACTTAATTtcccgcagcaacgaggcggggtattcatctagtattcattAGTTCAGATCACTGGTGGAGAAATGGTTTGtagtcccggttggtaacctcctgttcctaccaggactacgaatccgggactaaagatcgctagtcccggttgaaataaccgggactacaaatacatctttagtaagatggcagcgccagtcccagttgatcaccatgtttttctttttttttcattgtttctttcc…
>MSTRG.114801.47 chr06 53289-82582
tgattctacggcgatcaaaaaaaacctagctcgattccatgaccggaaggcaaagttatcaaggttttaatttgcacagaattctccatctgcattccacagtgtcgcgcccgccagcctaccttaacggcgtggttagtcgacgcgcttgacaacgacatcgtctgtgctatccaccctaacgtcctatgtgccatctctatactaaccacctcgttgaaaacccgttgtggaccctcagatattcgacgtttcgccgaataaaccgctgcttcctggcctatggtaagtaatttctagaaaaa
>MSTRG.41859.2 chr02 19390519-19392960
atagttaaattcAGACCAACCATTTGCACTTTCCCTAGCCAAAAGGGCAAGCAACGGTAGCAAGCACGCATTATCTCTCTAGTCATATCGCCAGTTCCCCACTCCCCTATGTCCCTTTCTCCACTCCCAAATCGCATTTCTTGAGCTTCCCAGCAACACAGCACAACTATGGCCAGGAGATAGGATATCTTCTTCTTCCTCTTCCTCTTCCTCTTCCTCCTCCTCCTCTCCTGCTCCTGCATCCTCTCCCGCGCGCTTCCCTGCTGCTCAGGTCTGTGTGCTTATTCCTCTGCTTCCATCTGCACCTTCAGTTCAGTTCACTGTGTATGAACTATCAAAGTGTTGTATAGTTGCTGCTGGCGTCCACAAGGCCAGATCTTCCTTTCTGTTCCCATGTTT…
>MSTRG.86467.1 chr04 21883733-21885973
GCCCTCCCGTCCCGTCTACGTACGTAACACCATCCTCCGTCAGATACCACCACCACCACCACACCTGAGCACCAGCAGCGGTATAACTAGCGCAAAATTGCCGCACGCAGGGACGCAGCCTGCAGTGCAGGCGGATTCGAGATGAGGTCACACGGTCTCACACCATCCACAACACCAGTCGCCCCCGTCAGTCGTCAGACAAGTTGTGTGTGCTGAGCCTGAGGCTGCGTCGTTACTACTCGCTCAGACAGACGAGCGATCAGCGTTTTGACTCGCGGCATACGTCGCAGGGACCCCGCGCGCCGCCCAACGGGTCGTTCGTAATCGCAGCAATGGCGCGCCAGCCAATCCGTCCGGACTTTTTATTTATTTTTTGTTGTTGTTGTGACAAAATCCTCA…
>MSTRG.79521.1 chr04 7989492-7998228
ATTTTAATCTCATATATCTTAATTTCTTGAGAAATAAACTAATCAATTTTGGTGGCATACAAGATTACTTCTTGGGCCCTCCAGCAAACCTTCAACAGCAGCCAGCAGCGAAGCAATCCGCCGATCAGAACAGATCaagctttctggccaaatggtacttcaAGTAGCACTACCGTACCACACACTAACAATACTAGCCGTCAACCCGTGCGTTGCACGTGCTCTATCTATATAATATAAATAAGTATGGAAGTTTTAATCAGATGCCGAAACGTTGATTATTTATTTTTCAAAATATTTCTAAAAGGCAATTAGCAGGATTGCCCCTACAACTTTACCTTATTTGGATTTTTGATTTTCCCACACAACTCTTTAATAGATAGATAGATAATAATAAAA…
>MSTRG.40923.1 chr02 18061535-18062130
CCTAAATCGATCCTTTCTCACTGCAGTCCCAATCAAAGCTAGCTAACTCTGCCAGATCTTTGGGTAGCTAGTGTGAGTTTGATTAGCTAGCTGCAGGCTGCACGGACGAGTGTACTGAGACATGTTGAGTAAGCAAACATGTACGCATGGCCGGGCCAAGCTTGCACTGGAGGCAAATTAAGAAGAGTTTCTTTTTTTTTTCCTTGTGGTTTTCTCTTATGTTTTGAGACATGTAGTATAGTTACTATCCTGTAAAAGAAGAAGAAAAAATTGTGGCCTTGCCTTTGAGGCTTGGACCGCGGCCGGATAGTGAGTGTGTACGATGCATCCATACTAGAACTCTGTCTCTCGACTAATCATTTTTTTCAAAACAAACTCCACTAAAAGTCTAGAACCATA…
>MSTRG.147070.1 chr07 21249463-21255881
gtcctggtttgataatattgtaaagtagatttaggaaaccgataccgtattggttaaggtttctatcttgtaatcctgccccccaccctatataaggtgggcaggaggccctctagggggcatgagacaacctgatcgtcagatcaatacatactcggcggattcaaatccccaaacaggagtagggtattacctctcattgagagggcctgaacctgtctaaatcatttgtctccgcatccatccacttttaggtctcgtgcgctacccccttttattattgccgaattcatgtttcgaca
>MSTRG.18894.1 chr01 26261086-26261752
ggagcggagctgagcggggggaaaagcggagcgcgccggggaggggagagggcgagagagagagagagaaagagggagcgcccgggagagggagagagggagatgggccgagcgagattcggccatcgacccgggggaggcaaaatagacttttgcggaggaatttgatttggaaggatttggattcggatttgaactcgacgatagatcggggattgagatcttgagatggcacggacactagacaataagcaaagaaacaaatttcgcaattagggtttttaatagataatttttcccgctaagcgccacgacggaacgggcgctacaCGCCACCtgtaacatcccggcctagggcttaataagattaatagaatactcatatcaacaagttgtaac…
>MSTRG.98.6 AP008246 48926-166038
TCTACATGTTTGTTTATTTTATATGTATTGTTTATTTGGTTTTTATTAGTCTTTTTCTTCATTTTGCGTGTTAGCTTGTCGTTTCCGTCGTTGCGAAGGTTCGTGAGTGCGTCGGAAGTGATCAAGAAGATTAATTGAAGATCGATTATTGCAAGGCAAGTCACACAGATCCTAAACACAATCCTTTGAGCATGTTGATCCTATATTTAAATTCTCTATTTATTTCAACTGTGCATTTATTTTCGAATGTCACCGGGTGGTGTGAACCTATTCCTTTTGTTATGGCCAATTTGCATTGAATGCCCTATTCCTTGATACCTTGGGTAATAAATTGATTAGCTTGAACCTTATATATTGGATTGGTTCAGCTAAATGCTATATGTAAGTTTGCTTAGCTAT…
>MSTRG.77772.1 chr04 1998285-2013264
ccccacgtcgcctctgtatccggcggagtggaggtaggtatgtcctgtcacatcggagcatcatccggagttctctccccgtaaggagggcagccacaagtctccgcccatttaagagtgagtgacagggctgtcccccgtgtcaggtggggggcggcaccgggtgacactgaagggcggaccgctttttagcttccgggcgaaggcacgaatcgcggtccggtcaaggtagagtgggtccccctcccgtagaaagagtaggtagaagcggtgcatgtggtatccccttgaactataaaaggaggaccttgtccaccgggaaggggaacgccactcagtaggcctgaactctaggg
>MSTRG.218405.1 chr12 17074378-17081756
ggaacagcctaaagtcctggtttgataatattgtaaagtagatttaggaaaccgataccgtattggttaaggtttctatcttgtaatcctgccccccaccctatataaggtgggcaggaggccctctagggggcatgagacaacctgatcgtcagatctatactacacccggcggattcaaatccccaaacaggagtagggtattacctctcattgagagggcctgaacctgtctaaatcctttgtctctgcatccatccacttt
>MSTRG.6497.2 chr01 8465322-8469671
CATGAATTCGAGTGGATGAGATTTTATTATTCAGATCAGATGTGAAAATTATTATCATTCCATTTATTTCCATTATGTAATTATCAGGTTCATTAATCACATAAATTGAGATAATAAATATCTAACTTGCACTCATATATCTTACTCTATAGTTCAACAAGGTGTTTCACTCATCACTCATTCTTTCATTACTCATGGAACGGTCCAGATCATCTCTGTGTAAAATCCAACGCTCAGGATCGTCTCCACCTCTCCACCGCGCCATCCTCTCCGCCCCCTTTCTCTCGCTCTCACGCGTCCCCGCCCCTCCCCAACCGCGCGCCGCTCCCCAACCCTAATCTCTCCCTCTCACGCGGCACCACCGCCGTCGTTGCCGccctcgactgccgcagctccgcc…
>MSTRG.177261.9 chr09 14812180-14813768
TGGCCTTTTTATTCTTATCTCCTCGCCTTCGCTTCACCTCCTTACCTGTTGTTTTCCTCACTCCCTTGACCCGTCGTCCCATGCTAAAGCCAAAGCTTAGGCAGCAGCAGTAGGCTTAAGCTTGGTTGGTCAAGGGCGAGTGGCCATGGAGGCCATGGACGTCAAGTACAAGCCGCTCGTGTTCCCCAACGGCGCCATCAAGAAGGCGGCAACCACCAAGAGAACGGAGCATCGTCGCCGCAATCAGCATAAAAACTAGAGAGAAAAAGAGACAGCAAGTAGCCTTCAGTGATCATTCCATTTTCCTTTTTTTTTGCTTCTTAGATCGCTCATCCAAGAAATTAACCCCAAGAAAGGACGCCGCGGCTGCAGATCAGTTCTTGATGCCTAGTTACAGCA…
>MSTRG.61574.1 chr03 13555728-13558847
gcgaagcatctacctagaattaaactagtggtgtcatgagtagagtgtccactagttggggttttgtttgtctagggtgaacaaggtaataataataacaataacaataatgatacggtcataacaaaggtaaataggcatggctaaataaaacagtgataacgcgggaatttaaataaagcgataatgcaataatttaaatcaacataattttataaactgggattcaatatgatcaagatgatgtgtcttgccttgctcgctttcccaaacgtcggcttcaacttccacgaagagcggatcctccgaagctgcagcgtctacacgaccaacggaaaagaaaaggctattactctaataaactccacataacagcagaaacaaagcacaaaaatgggt…
>MSTRG.161605.1 chr08 18276303-18280448
aacggagctttccctttttctctctctactcccatgtccggccatcactaccgtcggccgatctccctcaccgaagcttcgcaagccaaacccttgcgccaccaactccgcctcgcccagAGGAAACGTGCTAACAAGGAGATCAGAAGGAAGCGAGATCTACGACAACGACGAGTTTTTCTAGGCTAGTCTACACTCGAGCTTTTGCCTGTGGAGTTCTTTGAAATTCTTTGGAATTTATTAATTGTAGTTCTAGTAGTTGAAGAAGTTTAGGAGTTTAGTACTTTGGATTTTCTTGTATTTCAAATAAGGATATTTTAGTTTGGATCTTTTCACCTTTTAACAGTAGTATAATCAGCTTGTATGAATAAACCTGTATAAGTTGTTCTGTATATCAAT…
>MSTRG.113749.1 chr05 28456722-28462620
cctccgctggagtttgaggcagtattgcctccgttggtgttgacgggagcctccttctccttgtatccagtgttgccgttgtctccagtgttcgacatattggtgaaagtgaagtagatgttgacgaacagtgagtagtcgcgtgttgcgctccccaaaaacctgatcgcccgcccgtccgtgcaaacgtcgcagcagcgcgtggtttcggaggcctactctcccaacgcgtgtgcacacactcgtcgggatgggattaccgtagcagcaacagcgttggaaaatggatgaaagtgtgtctcactattctcgcgggagatcaaatccattctcattttataagaggaatggaagatgaagagtaagagtcatagaataggaagaggaatagatcaacta…
>MSTRG.157905.1 chr08 11411020-11412488
GTGGGTGAGATCTCTCAACGGTGGGGTCATTGGTGTTAAGTTGTTCTTCAGAGAGGATGACGTCGGACGCACTTGACGTGGCACACCCCGTACTTTCTGTGCGTAGCTAGAGAGGTTGGTCGTGCCACGCTGTGTGCGTCTGATACACCCTTTCTTTACGGTGATGATCTGTGTTTGGTCATGATCTATAGATGTATGATCTCCTTTTAGCTAAAAAAGGAAAAAATCTCCTTTTAGCTAGGTAGCATTTTCCTTGGAAATAAGTAAGCTCATGTGCACCGTCTCCATCTTTTTATTGCAAGAATTTTCTGTTGTGTATATTTTTCCTACAAACTCTGTTGCAGGAGCGCTGTACAAGATTAGTTATTAGCTTTTATTTATCTCATGTAATACTGTTAT…
>MSTRG.31876.1 chr02 3121129-3122581
CCGCCTGAGTGATTCCTCCTGTGATCGACGTGATCGACTGATCGTCAATTCGTCATCAATTGTTTGCCTCTCCTCCCCAGCACTAAGGTGTTATAATGTTACCTAAAAACATTTGTCGGGTGCTCAGAAAAGAAACAAAAAGAAAACGGGAATATCAAttattgaaaaactatttaaggtcaactatgtcacatggaaggttgaatggcttggctatctgcagattgagaagaatatcttgcacgacattgatcttcaaactgtcattattgatttcgcttcaagaaatgcgagaagaaactcttttttataagggacataggatatttgttgtctcctattaagAGGATGAAGCTGCAGCGTTGCTGTAACAAGATTACAATGGCTACAAATGTAACA…
>MSTRG.182063.1 chr09 21100864-21101689
GAAGGAATCTGTGGTTATCACTCAATTAACATCATCAATTACGTCCTAGTCTTTTTCAGAAAGTAACTGGTTGCAAGTGTCCACGGAGTAATGAGGAAGACAGGACAATTGTGATGACTGGTAGCTTATGTGGGAAAAATGCTTTCTGAGGACAGCATGGGTTAAGAGTGGACTATAGTCACTAAAGTAAAACATGATTCATAGCTTATGTGATCACATGATTTGGCACCACCAGGAGCCTTAAACTAAGCCTTGTTTTACCAGCACTGTCTTTTTGTAATGGTACTATCCATTTTTGTAAGCCTCTCTTTTATCAAAAAAAAGAAAGAAGTAAAACATGATCATGAAAATGCTTAAGGATTGTCAAAACAACAATCATCATCTAACTTTCAGAAAGGT…
>MSTRG.38279.2 chr02 14557479-14557828
CAGCTGGATCCAAACGTGGGCTTCTCCCCTCCTTCGCGTACCTCTCCACCACGGCTGCGATCGCCTCCCCAACACTCGCACCCAGCCGAACCATCGCCTTCACAGGCCCGACGCTCCCCTCGACTGTCACGCTCACCACCACCTTTGATTCCTGCACCAAACGAAGCCCAGCCAATTCACTCCCGCGAACCGCGCGGCTAACAACAACAACAGTCCACTTCTGTACCTCCCTGGGATTGCAGTTGGACAGGGAGGCGGCGGAGGCGGGGACGGCGGG
>MSTRG.185999.2 chr10 4757655-4758145
AAGATGGCCGTGGTGGTGATGTCGGTGTTGATGATGGCGGCGGCGGCTGCGACGTGCCCAAGGCCCTCAAGATCGCCGACATGGACCTCCCCTGCATGAGAAACCTCAGGTGCAGCAAGCACGCCTGATATAACCAAATCTGCTACGCTATATCCAACTTAATTAGATGCCTACTGCCTCCAAGTTATGTTACTCTGTTTGTTACTGCATCCTATGTTTTTTTTCTAGATGATTTTGTTGAAGCAATCAATCCCAACCTGATGTATACTGCTCATTGTCCTATATATTATTATTATGGTCGGCTCCGGATCTCATATTC
>MSTRG.83866.4 chr04 18532859-18533736
GGTATATGTGGTtgtttttctgaaaaaccccttcgttttttatgttgacagcgctacccttaaaacgaaattttctcttcttcacattgtgtatttgtgaaataggaggggtttttttgcaacaaacataacgggctgtgcacctgtccaaggacgtatacgataattcgtggaaacgcaaggacttttttgcaaaatagcctactaatgcaacctgttccaaccgccgtcgagtcgccgaaaaaaaatcgttgaactggtgaccgcttacgagcggtcacgcaggcgcgcgcgaggagctgggaggaggaggagcgacgtgtaaagcaacgagatagcccaaaaaaattgaaaaatcggagaaaaacagtacggttaggggagttattgattgattat…
>MSTRG.208479.1 chr11 23353356-23353877
AGATTCATTAATTGATCGATAATAGAGATAgggtccctttatgtatagggaggataggcttggcatccaagtaactaatctctactattatataaaccaatccaatctctaatattattagttacttggatgtcaagccggtcctccctatatatataaagagaccccatgtactatattatcaatcaatcaatgaatCTCTGAATAGAGGGAGAGTGCTCTATTCTCCGGTTTTCCGGACCGTTACCCTAGCCAATCTATAATACCGAAGCATATTTTGCAACAATAATCCTTAACCCAATACCTATTACAACCTCACAATTAACGTACGAAAATACTCTCGGATGTTCAACTAGAATACTAGGAGTATAATCATAGGGTGAAAATTGTAGATCAGGA…
>MSTRG.13035.1 chr01 18209839-18215666
aaacttttcgcaggtgtctacgaaggcacgaaacacgcgagcgaagaggaaggcgagccgtcgcgaacgaacagggagcagtcgcgcgaagcgcttcccaaaaaccttattgccgccttctcccagtgcaggacgtcaaaggcagaggttccggagacctgctctcccgatcgctggtgcacgccggcgagcgggatggagtagtctacgagcgacggcgcagtacagagtaggaggtaaaccctagattgattttcgcatatcctgcgtgaagacggcgggtcggtttatatagagaagggtcgcttgatcagggcgcccgcacgatctctactgcgcgtaaccgaaccggataagtc
>MSTRG.83739.3 chr04 18277751-18279101
GAGTTCAGTCCCTTGTTCTACCTATGAAAAGAACTAACTGAAATTGGAGGTTGTACTCTTCCAAATTTCATCTAGTTCTCTTCGTTTGAATTTGGGAGATGAAATTGGTACTCTATCTGAAACTAGTGTATCTGTACTCTTTTTTCCTATCTAATCTCTAGTCATATTGTTCTAACATTTGAATAAGCAGGTGGTCGCTTTGCTTGTAGCAGACattaagaagagcaagatcaagaagaggagctagctaggtggtctgatcattgggtagaaagaattgtgaacaaattaaggaCCCAGTGCTCAATTGGCTATGGACAAGGTCGTTGGAATATTGAGGGGAGCAGCTGGTCTTGCTGCTGACGCCAATGCGTTCCGGGAATTCTTCAACTGGGT
>MSTRG.167304.1 chr08 26938041-26939005
CTCTTACTTTAGGAGCTTGGACTTTGGACAGCACAAAGAATATTTATCTTGTAGAGGCAGTATAGCATAATTAGTGAGCAGTGATGAGTGATCTAAAGTTCGGTGGTGAATGCTTCATCTCTTCTTCACAGTATTTTAGAGAAGATAATATGGAAGGTGCAAGATGATAGTTTGCATATAACATGTTTACATTATAATAAAATCTTCATCCAGAACACTAAATCAGAATTATCTTGTGTTTTGTTATAGAAAAGTGCACTAACATGCAGCCGGAGCCTGCATCACTAAAGCTGAGGCTGTGAGGCATGAGGGAAAACCATGTATAGGCTGGTTGCTGTCACAAAGTTGACCCTGGCAAGGAGCAAAGAGCCAAGAGCATACAAGTAGCAGCAAAGCAAA…
>MSTRG.211234.1 chr11 28858342-28858854
ctgcagaggttaacaaactgttcgaacagccgtgcccacggtcatgggtggatgtgaggtgattcctagcgtagttttgtttgcctactgtttgtgaaattgctgttgtggaaaggggatcgatgtttggaaaatctgcagctgatgggatcagctaggcccgggtggccgtttgaaagttgttggcccgggtggccgtttgaaagctgttggccgggtgccaatcttgatcaattttaaagactgatacattgcacatactccgaccggacgagacgcactatctcaaccgtgtcgtttgaaaagcactcacttagttgttttcagaaaagagttcaaataaaatcaattgcaaaaacaacagcctttccttgaagcctgcattaaacacttatttcc…
>MSTRG.77802.1 chr04 2282632-2283258
gttcgccgccgccttctcgacgccggcgctgctgttgaacggcgtcgtgtccaagagcacggacccgtcacatccctgcATTTTTCATTACGCTAGTTATATGCATGTATATTGTAACGAGTTAGACCTATATATATTTAAAAATAGACTAAAGCAGGGATCTTAGTTTCGGTAGAACCGAAATTTCGGGATTTTAGGCACTTTTCTAAAATTTTAAC
>MSTRG.145350.1 chr07 18525229-18525612
CATAACtactaccttcgtccaaaatatagtaatttttagctatatatctgaatatgctcttatccagataaagatatatagctagaaagttgttatatttggggagtagtaCAATTTTCGACCAACAGAGACATTGGTGCATTGCTTGGACCCATATAATTAGGATGAGTCACATTGTTTACGATCGATGGGTAGCAGATAGGGATGGAAGGAGAATCAAGATCTAACAAGTCAATGGGGTAGGAGATAGGTATGGAAGGAGAATTGAGATCTAACAGCTTACAGCTAGTGGGAGAGGAATGGAGACAACTCCGCTGTTAAGAGACGAGAACTAGCGAC
>MSTRG.124528.1 chr06 16100081-16102141
TGAAGAATGACCAAGGGCACATTGGTCACAACACTCGTAATTTTGTGTGTTAATCCGGTGAAATTGGAAAAACGGCGCGATCTGTTATCTGCTCGTCTCCACATCGTAATATGGCGGCACCCACCATACTACAGCTCCCCCGGCGGCACCGGGAGATGAGAGGAAAGCGGAGGAGGCGCTCAGCTGCATCACCTGCAACCTGCGCTCAGCGACGAGATTAATTTCCTCCGTGGGGCAGAGAGGACGGTAGCGGAGGCGGTGCTCGCTCCCTCCCGGTTCCCCCACGACCTGAGCGACTGATGCGACCTCCTTCCCACTCGTTCAGATCCCTCCCCTGCAACTTGGTTTGGACGGATTGCATCTCTCTCTCTCTCTCTCTCTCTCTCTCTCTCCCCTATT…
>MSTRG.105613.1 chr05 17351700-17354491
GTTAATAACAAAAACTGACACCAATAATCATAGGTATCAGCATTTATATGTGAGTCATGAGTGTCGGTTTTATAACAACCAACACTCATAAGGAGACATGGGATACTTTTTTAAGCACTTTTAGGTATGGAGCCGAGCCGCAACATCTCGCTTCGGTTTTTAAGCCCTTCTTAGCCTTACCCGGCCCAGTCTTATCCTCTCGTTTGCTCCCAACCTTATCCCCTCCTCTCCGTGCAGCCATGCCTCCTCCTTGCGGACCTTGCCCGTAGCGTCGCTTTCTCTCCGCAACTACCACGCCTCCTCCTCGCCGTAGCACTGCCTTTTTTCCATCGTTGCCGCCAGTCCTCCTCACCTGGAGCGCCATCTTTTCTCCACCATTGTAGGTAGTCCTCCTCTCTC…
>MSTRG.53086.1 chr03 1898201-1903353
ctaaattttgcgctcaactaacacagccTTCATCTACTAGGGTGGTGTGGACCGTGTGGTGTGGATACTCTCGTCAGTCATGGCAAGTTTTCCCTTCGGATGCGACTGGTCAATTGGTCATGCCACGCATGAAATTCGCGCACCAGTGTCAATCCTGTTCCTGAGGTCAGCAATCAAAAATTATTGACCAAAGAAGATCCTACTTCCTAGGGTAGTTTATTTTCGGATTGGTTATTCAAGTTTATCTTtaacagcatatacaatagcagagtataaaccagctgcaaacatattttaagaagataaatgtggagagagaagtgaatcgggctacagatttgtagccagctgtagcacggactccaaaacgtagtgtgtgtataacaggtaggatcagat…
>MSTRG.201805.34 chr11 12278011-12279160
tcttgattcgcgcggcgaacttttgtccgttaatgccaatattgccccacacgggtgcgatgtttttgaccggaatgaaaaagttcaaaatgcaccaaaacttgatttttggacatattggagtgtattgggtgcgttcgtggcaaaaacttacttcttgattcgcgcggcgaacttttgtccataaatgccaatattgccccacatgggtgcgatgtttttgaccggaatgaaaaagtacaaaaagcaccaaaacatgatttttggacatattggagtgtattgggtgcgttcgtggctaaaacttacttcttgattcgcgcggcgaacttttgtCCGTTAAtgccaatattgccccacacgggtgcgatgtttttgaccggaatgaaaaagttcaaa…
>MSTRG.194600.4 chr11 1832579-1837930
GGGCGCCCACCGACTCGGTTTCCTCCTCGGTGCCTCTCCTCTTCGTTCCCTTCCTCTATAAATGCAAGCCCGTTCCTCCCCTCAGACCCTCATCGCTGTGAATTGCGCGATCGATGGCTTCCTTCCTCTTCTCGCGCGGGTTATTTCTTCCTTCCCCTTTCCCCCTCCGCCGCGGGTGGGCTGGGCTGGTAAGTCGGTAGGTAAGGGATCCATCGGTTTCGATCTCACCTGGTTCGCTGCCCTTTTGTTGATTTGATCATCAGGTGGTGCTTTGATCGGTTCGGTCCGGTTTCTAGTTTCGGTGACTGCTTGATCCGTTCGGTTTTGGGGGTCTAGTTTCGGCGATTCGTCTCTTGCTGTTGCGTTAGTTCTCTCAACGGCCCTTCTTTCGATTGGTTT…
>MSTRG.174575.1 chr09 10061285-10062002
GGTCAACGTACCGTTTCAAATTGAGAGAGTTTGTAGCATGGACATTTTTGCTACTGTGCCACCTCTGTTTCGTACGGGCTAATAAGTCACTACTATTGAAACTCAGCTTCGTCAGTTCACAACCGTGCTAAGCTCTATATTGCCACGTGCTAAGCAAATTTAAGTATTttttttagaatcacacagtacaacgcaaacactcacaatcactcacaacgtacacgcactcgctcctatgaacgcacgcacgcaaaccttacccctatgagcatcttcgaagactgggccggcaaaatataatttaaagcgcatatatatatatatatatatatgaaaattatatcctactaccgagagtaaatatacatgtattacaattcattatgtgctcgctagcta…
>MSTRG.79498.1 chr04 7768484-7777623
tcatccatctccaatccgtgtacttttgtttatgactagactgagccacaaactaagccttacccactagacatgtggaagtacggtagtgctttgcaacagaggcccgaagaccggtccttatatggccgaggtgctactatcaaaaccatgcaccccgagcccagcctaaaaccatttttggggattttgaatagagggggcggggtgaatc
>MSTRG.129040.1 chr06 22204733-22213863
tagaaactattcaaataaaggattcaatatattaagatattatgcacgcatatattgtacatcccattatagatatatggtatcgtattaaattgcttatattaatttagagggagtatataacaaacatgaatagtagataagtactaattataaatcttgacctcatatgttcatagttcaattgtaactccggattgttcattaagagataatctgtaactataatattataaacttcccgaatttaacatatagagcatggataattattagcccttttataatttataatggcaagtaaaatatgttcataattaaagtaaagcttccatcaataaaataaataataaaataaataatacgaatgattcactgtaattatttgattgatcctaa…
>MSTRG.12151.15 chr01 16910362-16912463
ttctactggaatcaaaaagttcaaaacgagccaaaacattatttttgtacatattggtgcgtatggggtgtgttcgtggcaaaaacacatttcgtgattcgcgtggctaacttttgtcaaataatgtcaatattggcatatattggcccacacgggtgcgatgtttttgaacagaatgaaaatgttcaaaaagcaccaaagcatgatttttggacatatcagaatgtattgggtgtgttcgtggcaaaaactcacttcgtgattcgcgcggcgaacttttgtcaattaatgccaatattggcacacgagggtgcgatgttttgtactggaatcaaaaagttcaaaaagagccaaaacatgatttttggacatattggagtgtattgggtgcgttcgtgg…
>MSTRG.201797.38 chr11 12274190-12302061
cataaatgccaatattgccccacacgggtgttatgtttttgaccggaatgaaaaagttcaaaaagcaccaaaacaCgatttttggacatattggagtgtattgggtgcgttcgtggcaaaaacacacttctggattcgcgcggcgaacttttgtcaattaatgccaatattggcatatattggctcacacgggtgcgatgtttttgaccggaaagaaaaggttcaaaaagcaccaaaacatgatttttggacatattggagtgtattgggtgcattcgtggcaaaaatacacttctggattcgcgcggcgaacttttgtc
>MSTRG.190741.1 chr10 19635243-19635866
CATGTGTTAAGGTACACGTATATAAGGTGTGAGTCCGGTGTTATGTGTGTAGTGATGTGTATGCGTGGTGGGAAAGAGAACACAATAATTAAGGATTTGTCACTTATAGTCTATGACACATGATTAAATATCTCTGGAAACTAACGTGCGCCGGTGCGCGTACGCGGTACACCTTTGCCCGTGACTTAGCGATGAAGTCGGGCCAGCTAGAGACTGCGTGTGACATGTGCACCGAGGCGGCCGGCAGCGGAGAGCTAGCTAAGCTAAGCTAGATCGACGAATCGTACCCGAGAAAAGCCGGCTCGGGCGCGCGGCCACCACCGCCGCTAGCTATCTCCTCGCGCGCGCGAGGGGACGGGACGACGAATCGATTCCATCTCCCGTGCGCGCGCGGCGGCC…
>MSTRG.3979.3 chr01 5085833-5087097
GAGGTGAGAGACAGCGCGCGCCACCGCCGCCGCCGCCGCTATTTTCGTGTTTTTTGATTTCACGGTGCGCGCGGTGGCCGGCCGGAGATGCAGGCGGTGGcgtcggcggcctcgagggcctcatgggcctccacctcagcggccgcctcgtcccgcgcctcagagaggtcggcgccctctgcacctagcccgcggggccgccacgtgtcccatcgtcgtcttcctcCGTCCTATCCTCTCTACCATGGCTTAGCTCCATGCCTTCCATGTACATAAGCTGGGTTATCTCCGCCATTTCAGAAATCTAGAGGGGGTGGGGTGAAAAATTCCACGCCGAAATAATACTAAATTTTGTTTGGGCTCATGTGTTCTTCTGGAAATCAAAGGGGTTTGTGAGAA…
>MSTRG.428.1 Syng_TIGR_035 534-2548
CCGACGTTTGGGAAAGCGAGCAAGGCAAGACACATCATCTTGATCATATTGAATCCCAGTTTATAAAATTATGTTGATTTAAATTATTGCATTATCGCTTTATTTAAATTCCCGCGTTATCACTGTTTTATTTAGCCATGCCTATTTACCTTTGTTATGACCATATTATTATTGTTATTGTTATTATTATTACCTTGTTCACCCTAGACAAACAAAACCCCAACTAGTGGACACTCCACTCATGACACCACTAGTTTAATTTTAGGTAGATGCTTCGCAATTTAATTAGGTAACATTAGGTGGTTTTACAACTATAGACTTTGGGAAATATTCATATCACCTGGATACTTTGGAATGGTGGACTATTGTGGAATTGGTTTCACACCGCTCCTTCCTTTC…
>MSTRG.146546.1 chr07 20502066-20502378
accgctgccgcgtcgcctgtcgccgccatcaaattggagagaagtcaaagagagatgaggaagggatagaagaggggaggagagatgacctagcattctgacatgtggggtccatgtgggtctcacgctaactcagccgccacgccagacaaaaccggggtcaaaaccaccggagaatctaaagtatatggttttattagttaagggacgcccgatatctggttttgcggttggaggatgattttgtaactcgatgacaagttgagggacctttag
>MSTRG.79945.1 chr04 11490968-11498353
CTGTGGTGTTACACGAAATAGGGTAATTTTCGTGGTATTTTTTGAATTTGGCTTTTGAATGGTGCTATGAACCAAATTTTTCTCAAGATAAGGCCCCCCAATACTCATTAATTAATAAGATGAGAGAAATAATTTTACAAACTTTTATGCTGGCTGCACCAACCAACATGGGTTAATTTTCACTCATGCTCTCTCCTCTGTTACCTTGACATACTTGTTTGAATGGTGAAAGCAAAATGCCATAACACTTGTACGAACACTTGTTTTTGGTTGCGTCAGCCGAAGAGCAGCACACGCCGCGCCGCCGAGATGCCGCGCCCTGCGCCTATAGGTGCCGCTGTGGTGTTTTTTTCCATTTTATTTTTTTTTTCGTGTGtgaattgagggcaatttggtcat…
>MSTRG.38523.2 chr02 14965765-14967434
caaacagcgccgccaacaccgacgctctccctcaggccggctgccacgccccactccggcgatctccctagcagctgcccctgcagtgatttgatccccctagttcccacaaactcatatcctgctttacctccatcctctactaccacctctcctctctcaaggaatctgagcattgttgtcctccatggctattggtactcaactcctgtgatggtcgccgtggagacggccaatgcctcaaatggcaactctgccggccacaaccctcaccacttctattggttggttgattctactgaatcagcgtctcctccttgagctggggtacctgctcctaatggagctggagcccctgctccacctaatgttgggatggggttcacactgatatggttt…
>MSTRG.159445.1 chr08 14440892-14447713
gctgagtacagtgggtagtactcagtcttgctctacttttcccaaccccagagttcgagttcgggtcagatgaaggtttctccgaggagtaggctttgtccgtgccgtcgaggatgcctgtggagtggtgttcccgctgcattttagtcaaggcttagctcttgttgtctttcttttcttccgctgcatttatgtaagacttttatgatgtttgtaagacgtggatctgaatgtcaacattgtcgtttgtgtaccccggccggtcctggacggggattttaatgcacattctgcttgaaattctattcgggaatttctgggcgtgacaCTTCCCATCCGATCTCCTCCTCCCCCTTCTCCTCTTCCTCCTCCCATCCCGGCCCTctcctctccactact…
>MSTRG.70117.5 chr03 25531232-25532655
ACGACCTATTCATTGCTTACAACCACACAATCGAACCCAAAGAAATACCCTTCTCGCCGATGTTTATTTGCTTTCAAGCATATGAAATGCTTAGTATCATCTATCGCTAAATCCTCAAGCCTCCTTTCATATGCTCCCAACACATGTACCATCGATAATCTCACACCACACTTCTTCTTCATGGTGTATCTACACTCTAAAATGCTTGATTCATAGTTGCGACTAATATGTCGACGCCAAAAATGATTCTATTAGCCAACCAGCTAACCGGGTCGTCTATCATCATGATCCTCGTATTAGCTCCTTCCACACAGGACCCCTCCCTTCACCGCCCCCGGCCTCCATGCTGTGTCCACCACAATCACCGGTAACGTGCCCTTTCCCTCCGTCAGTACAACG…
>MSTRG.11009.2 chr01 15010083-15010456
CTTGATGGGGATGCCCTCCTTGGTGAGTCCCTTCTCCTTAATGGGGAGTCCCTCCTTGGTGAGTCCCTTCTCCTTGATGGGGAGTCCCTCCTTGGTGAGTCTCTTCTCCTTGATGGGGAGTCCCTCCTTGGTGAGTCCCTTCTCCTTGATGGGGAGTCCCTCCTTGGTGAGTCCCTTCTCCTTGATGGAGAGTCTCTCCTTGGTGAGTCTCTCCTCTTGGGCAAAGCCCTTCTTCTAGGAGACACAGATCTTCGTCGCGGTGACCC
>MSTRG.119848.2 chr06 6949853-6950622
CACCGCGCGCCGCGTGCCGCCGCCACCCCTCGTCGTCCTCAGTGCGCCGCGCCGCCGGTGCGCTAGGTCCCTGCATGGTTGGCACCTTGTTAACGTCGAATGTGGTTGGTCTGCAGCAGGATGGCATCCCCCATAGCTGTACTGCGGCCACTAGCCACAGCCCATCTGTTCCAACAAAAAAACATAAATTTACGAGTCGATGCAGGCTATTAGCAACAATTCAGCTTCTAATCTGCAAGAATTTACACACACACTTACAGATTGTGAAGAATTTGAGCGGGTGTGAGGCTGTGAGCTGCAGAAACGGAAAGGGGAAGAAGCACCAGATGAGCAAATAAAATCCAAGAGACAATGGCGGAAGCTAGCAAAGAAATGGAGGGAAGGATGGGTTCACCGGCc…
>MSTRG.139911.1 chr07 9760488-9842625
caaacaaacgcatgcacttacatcccatcactgatgtaaatcacatgcaagacccacacaagcaaatttaaaacaagcaaactaacacaacgatctaagacaacggcttaacaaggcactctagttcttccgagcatcggagttgattgaaggctcgttcggctcgtcttcatcatcttgagttgctccccactcgatcttggaatgggtgcgcttcgattcttctccttcatcatcacttacattgacgaccggaggatccgctggggctacttctttctccaccacacggacctttggcgccaattgatagcgtgggacaaataaagctctcttccttgcggtaagacgaatcttggccttctgcggcggtgcttctcccttcaacgcggctagttc…
>MSTRG.118735.1 chr06 5553437-5554289
AAAAAAAAACAAGAGAGATCTTTCTTCGTATATATCAATGTTACAAATGGAGGCACCTGAGTATCATAGTGAAGTTGAAACCGCATGACTATAACCATGCTATATATATTTTTCTCTACGAGACTATGCTACTACGATTTTTAGCTCGCCACTGATCCGTTGGCGCATGTGGCTAGGTTATTGCTGCAATTAAACATATTCATGGCTATTTTCATACATGATAACATTGTACTATATGCTACAAAATTGTTTAGAATAATTTCAACAAAGGTATTGTGGGTCGAGTTACTTAGATTCAATTGACAAATGCAGATATATATGCTGTTCTATTGCAAACATGCCAAACATCTGAATTCTTTTTTTAAAAAAAATAAAACAGTAAATCAAAGATCAATTTAA…
>MSTRG.183305.1 chr09 22766508-22767000
GCGGGAACCGGAACAAAAACAAGCAAGGCAATGGGTACTACGGAGGAGGAGGAAGATTCGCATATGCTTATTACTCACTACTAGTATCATGTTGGTTTGATTTCATGAATCAGGTCAGGTCAGGTCAGGTGATGAGCTCGATGCTGTACTCCCACAGCCTCTTGGCCAGCTCCATGTCATTGCCTTTCTCACTCGCCTCGTTCACATTGCTGTCACTGAAGTACTTCCCGGACACACCCTTCACCTGTGGGTGCAATGCAACATAACAAGTGGTGGCCGCCCCCTGTTCATTTACACCACAAACTCACCATCACCAACATATTACATTCACCATGAATTTGATGCACCACCCAGCTCCCCCCTCTAGCCCGCCCTATCTAGATCGTC
>MSTRG.158314.1 chr08 12254221-12254782
atatattaaatatgtagttttCGAACACTGTGTCTGAACATACAAGTGCGGGACAAGAAAGCAGAGGGTGTTTTCGAACGAGCTAAAGAGTACTCAATCAGCTTTAAGCATGCGGCCACCTATTTGGTTTTCTGCTGTACATCTTTTGAGTCTATAGAGCTTACGTGGAATCATTGTTGTGGCGTTGTTTCACAAAACAAATCAAGAATCAG
>MSTRG.196337.2 chr11 4103173-4111313
CTCGTCTCTCTCTCCCTCTCACTCCCTCTCGCCCCCGTCCCCTCCCCCTCTCTTCTCACTCGCCAGCAATAGAGGAGTCGGCGGATCCGGCGGTGGCGGCGGCGTCGGCTTTTCCCGCGGCGGATCTGGCGTACAGCGACGATTTCTAAGGTACACTGCTACTCTTATACAGCAATGGAAAGATCAGCACAATGCTGACAGATTTCTAAGGTACATTGCTACTCTTATATAGCAAAGGAAAGATCACCGCAAGGCTGACAGATTTCTCTTCAAGGATATCCTATGGTTCTCAATTTTCTGGTTTCTCCACTGTCTATGTATTATGCGTTCCTTGAAGCTACAGATTGATAGTCATAGCTGCTAACTGTGCATGTGAAAAGGTAAATGTTAAATATGGGC…
>MSTRG.185935.7 chr10 4165535-4167369
CGCCACGCCGTCTCCCTCCGCGACGCCCGACCGTCGCCGCCGGCACCGCCTTTTGCGGATTCATTCCTTTGGCCCGTCGCTGCCGGAGCTCGGTGACTGTGGCGGCTACGAAGCACGGCGCCACCACCACTATCCCGATCTGCCTCTCTGTCCCCTTACCCAAGTTCTCAAGTTAATTCGTGAAATGATAACAAAGAATATAGCTCTTGATTCAAAAATCATTTCGACTATTGCCACTTCTTTGGTTGCAAGCAATGAAGGCAAAGCATTGTTGCAGGTCTTGCCTGATTTCAGTGCAGAAATATCGAAAAGCGACATCAATTCACCCCCGGAGTTATTGAAAATGTTGCATAATGTGTGTCCCCAAACAACTTGAACCTGGCGTTGCTTTGTGAGTCT…
>MSTRG.27194.6 chr01 39654634-39657644
CTCCTCCTGGCTACTGCTAACTGTTCATGGCTGCTGTTACTGATGCTGCTGCTTGCTAATTTACTTCTGCTGTATTTCACGGATATTAGATTTGGGCATACTTACTACTCACTACTGATTAGGATCTCACTGATGCAGAAGTAAATCTTGTGCCCATCCATTCCATTGAAAAATAAAGAGTAAATATCAGAGAACCCCATGTACATATGCTTGTGTTTCATAAACCCCAGTGTCTAAGCACCTGGTTTCAAAATACCCATGTAAATGGATCAAAGGTTCAAAAAACCCCATCTCTAAGCAGTTTGGGGCATTTGAACTTGCCAACATGGTTCATGCATGATCCACTGTCAGTGGCAGCATTAGTAGCTATTGTGGAGGCGTGGTCAAGGCGAGTGCGAG…
>MSTRG.12159.12 chr01 16945106-16946260
tggacatattggagtgtattgggtgcgttcgtggcaaaaactcacttcgtgattcgcgcggcgatcttttgtcatttaatgccaatattagcacacgagggtgcgatgttttctactggaatcaaaaagttcaaaaagagccaaaacatgatttttggacatattggtgtgtattgggtgcattcgtggcaaaaactcacttcgtgattcgcgcggcgaacttttgtcaattaatgccaatattggcacacgagggtgcgatgttttctactggaatcaaaaagttcaaaaagagccaaaacatgatttttggacatattggtgtgtatcgggtgtgttcg
>MSTRG.201798.40 chr11 12275106-12304582
attggcattaattgacaaaagttcgccgcgcgaatccagaagtgtatttttgccacgaacgcacccaatacactccaatatgtccaaaaatcatgttttggtgctttttgaactttttcattccggtcaaaaacatcgcacCCGTGTGGGGCAATATTGGCATTAATTGACAAAAGTTCGCCGCGCGAATCCAGAAGTGTGTTTTTGCCACGAACGCACCCAATACACTCCAATATGCCCAAAAATCGTGTTTTGGTGCTTTTTGAACTTTTTC
>MSTRG.32587.2 chr02 4151118-4151774
CGCGGCGCGCTTCGGGGAAACCGGCGGCGAGCGGGGGAAACCGGCGGCGAGCGGGGGAAACCGCGGGCGCGCGCGCGGACGGCGAGGGGGGAGGTTTGGTTGGGAGCGAGACGATGTGGATTGGAATGAGTCGAGAGTGCGAGGGGAGTGTGGCCTGTATTTAAAGAGGACCCGCGGCCACCGGCTTTGGTGGTGGCTGTGCCTCGCTCTCCTCTCCTCGCCCCCATCGACTACTTACTCTCGGAGCTGTGTTGGCCAAGGGAAGGATAATGGTGTTCAACCTAAGGTAAAATATCAAGtgttggctagcgatatggtcaaacaggaacgatg
>MSTRG.201798.47 chr11 12315948-12328967
caatatgtccaaaaatcatgttttggtgctttttgaacattttcattccggtcaaaaacatcgcacccgtgtggggcaatattggcattaattgacaaaagttcgccgcgcgaatcaagaagtaagtttttgccacgaacgcacccaatacactccaatatgtccaaaaatcatgttttggtgctttttgaaccttttctttccggtcaaaaacatcgcacccgtgtgagccaatatatgccaatattggcattaattgacaaaagttcgccgcgcgaatcaaaaaatcatgttttggtgctttttgaactttttcattccggtcaaaaacatcacacccgtgtggggccatattgccatttatggacaaaagttcgccgcgcgaatcaagaagtaagt…
>MSTRG.12975.4 chr01 18129251-18132515
CGCAGCCCAGGAGACCCATGTTAGTCTATCGCAGCCCAATGAAGGATTTAGGGTTCGGTGGGTCTCATCCTCCTGACTTCCTGAGTCGGAGCGGCGGCGGCGGCGGCGTAGTGCGGCGCGGTCACACGCAGGTGGTGGTAAGGACAGCGCGCGGCGAGGTGGAGCGTCGTGCATCCTCTTCACTCTTCAGCTCACCATGAATAGCATCCACCGTCTCCCCCCATCGACCAGGCATGATCTCTTCTTCTATGATTTTTTTTGTATGAAACCGATTCAATAATAATCGTATTGTCCGTCAATGAAACCGTCGCCATCAAAGGGAAGCCGAGGGGCTATGTTTAAATTTTAATACCATGTTTAATTCCTTTTTATGCTCCTTTCACCTAATGCATGTTTTTA…
>MSTRG.208323.1 chr11 23074356-23074834
aaagaatttaaaattattatttattttatttatgacttactttattatctacaatattttaagcataacttttcgttttttatatttccaaaaaaaatttgaataagacgagtggtcaaacgttgcaaataaaaactcaaaatcccttatattgtgggacggagggagtactaacttctaatttctagttaatctaataatcaattcatataatagttagctataaatatatattatatcattaataattagttccacatatcatacacacggtgttttgttttagagttcgtactgtagctggctacaaatatgtaacccgtttctgttctatctcctctcttattatttattattgtaCGTACTCTTAAAACTAAAAgggagaatagctaatatggt…
>MSTRG.185792.11 chr10 3165528-3171200
aataataattatgtaatataatttatatttaaccccttttagttagctaatgtttctaagcatggctaagcaaacctatatatagcatttagctgaaccaatccaatatataaggttcatgctaatcaaattataacccataggaaaataaagtcatcttcggccattaataactgggaaaggttcaccacccgatgacattcgaaaacaatgcatagttgaaataaaataatagctttaaacgggatcaacatgctcaaaggggtgtttgggatctgtgtgacttgccttgggcttccacaaacgcttcggaaccttcctcaacggaaacgctctcctccggaacgtcggaaactaaagcaaataaacaaaatcaacaaaacagtacaaaaacaagca…
>MSTRG.184382.1 chr10 1417510-1434668
cttttcggtgtgaggactaagtgccttttctgtaagtatttacgctttatttacatttggatctgcatattaatttgtcgttttgtatgccctggctggtcctggacagggatttaatacacagaatagtttgaaaatttgggctaaatttctgggcgtgacaCCAGTCTCCACCACCACCCTAGACTTCTTCGACCGCTTTGACTGTCGACCACCGCAACTAGCCTGAGCCTTCAGGTGCCTCCTCCCAACACATCGGACCTGAGCTTATAGCCGCCTCCACCAAAGAGAGAGAGAGAGAGAGCTCCTCACTGATAAGCTCGATCCCCTCCTCCGCTATCGCTGCCACCCTGCTTTGTTTCAAGGGTAGAGATAGAAATGGATGGGAAGGAAGTAGAA…
>MSTRG.181322.1 chr09 20162178-20162708
ctcaaatataaactatgccacaattaaaaaatagttagaacccaccacaaagtgctataacttggtagtaagcttatgacttgatagtagctgtttattacttttataatgtatcttacctgtagtaagaatattttaattcctattacctacttTTTTATAGATGTCCTTAATTGGTCAAATGGTAAGCTCTGAGTCTCTGGCATTGACTTACAAGTCATCGAGTCAACGGCTAGTCCACGCCACGCCAGGCCCCACGTCGTTGTACCAGCCACGTGCGCATTCACACAACGGCGAGGAAGCAACCGAGATGCAAGTACCTATATTTTTGCTTTTGCTTGTCTGTTGTTATTTTTAAC
>MSTRG.210511.1 chr11 27347339-27347701
tgTTCCGTGTAAGCTGATTTCCTTATTTTGCATAGTGTAATGTGTTCTACTAGCAACGATAGGGTTTGAGATATTCGGTTTTGACATTTCATTTGATGGCATTTGATCATTATGTTCAAAGATGCTCACTACTGATGCTGTAGAGCTCACTCCCCCAAATCTGCAACCTTCTCATGGACTCTGAAATTAGAATCGAGCACAAAGCAAAGCACAGCTATAGCGCATCCAGCGATGAGAAGAGAAAGGGGGA
>MSTRG.347.1 Syng_TIGR_024 278-9773
TGAAGTGAGCAACCTTGGTGAGTCGATCCACGACTACCCAGATTGAATCATGTCCCGATGATGTCCGGGGCAGTCCCGTTATAAAGTCCATTCCAATCTCTTCCCATTTCCATTCCGGGATTTGAAGAGGTTGGAGTAAACCTGCTGGTCTTTGGTGCTCTGCCTTCACTCGTTGGCAAACATCGCAGAGTGCGACGAACTCAGCTATTTCTTTCCTCATGCTGACCCACCAAAATTTTTC
>MSTRG.111357.2 chr05 25181752-25183834
CTTGCCTATCTGAAGCACCTTCTTCCAAGTTTTCAACCTTTGTTGTCACTTCTTCGGCCTGCTTTGATGATAAGCCATCACTATCATCAATCGCAGTTTCATCATGAAGTCTTTCCAGAATCTTTGCTTCAAATTTTTCGTCTCTTTCCTTGTCTTTAATCTTACGATTGTTCTTCTTTTGTTTGGCCTGTTTCTTCTTTGCACGCTTATCTTTTTCATTAGCACCACCCCCACGCTTCCCCTTCATCTCATTTCCAAGAAGCCATGCCTCTTCCTCCTCCTCTCGAATTAACTCTTCTTGTCTCTTCAAAGCAACAGCTTCTTGGTACGCAACTTCAATTCCACTGAATATATGAG
>MSTRG.67568.1 chr03 21966192-21966612
aagccttggtgatgtcaacttttagaaagagggtttctgtatggcttctatgtaaggcacggagcaagtctatttgcaaggattttagccaagatctttgcgaagctgtgtattaggcttataaggagacagtgttctgggccagtcgccccttctttcttcgggatgaggcatatgaaggctgagttcagcctttccagttgatttgtgttcgtggccaagaaggattgagcagctagcaaaatattgtctttgattatctcccaagcaattttaaaaaaagctccaatgaaaccatctggccgggtgacttttcggacggcatggag
>MSTRG.38030.3 chr02 13682864-13704064
gcacccgagtgggccagtattggcattaattgacaaaagttcgccgcgcgaatcacgaggtgagtttttgccacgaacgcaaccaatacactcaattatgtcctaaaatcatgttttggtgagtttttgaactattttattccggtcaaaaacatcggacccgtttggccaatactggcattaattgacaaaactttcccgcgcgaatcaagaagtgagttttagccacgaacgtaccgaatacactccaatatgtcaaaaaatcatgctttggtgcttttttgaactttttcattacggacaaaaacatcgcacccgtgtgggccaatattggcattaattgacaaaagttcgccgcgcgaatcacgaggtgagtttttgccacgaacgcaaccaata…
>MSTRG.26820.5 chr01 39118153-39127408
ctcaggtgcttttttctcttgccttctggatggttctgaagtagtgaacagcttccgaccattatgaccttttattgaattttggattttCTATAGGAGCTCACTACTGCTGCATTTCAAATGTGCCCGCCTATTGCCTTAATTTACAGACCTCTGCGATTCACATATAGCCCCACTAATGTAAGACAGCTCAAGCGAGTTTAGCCTGAGATATAAAATCACACTAGCCAATAAAAAAAGTAGCCAAACAAAGCCAGGTAGTTTTCATCCAGGaattttggattttCTATAGGAGCTCTCTACTGCTGCATTTCAAATGTGCCCGCCTATTGCCTTAATTTACAGACCTCTGCGATTCACATATAGCCCCACTAATGTAAGACAGCTCAAGCGAGTCTA…
>MSTRG.158057.1 chr08 11674004-11687679
attaagaggggttccatgtgatgctctgagatatatcaagtgctcttagtgtgaaccaagtgtcaagtttccctaggagtcttttttgcaaatactccatctgtccaaaaatgcaagtccggaacttcctgtcttctaggtccggaagttccggtcttgtgaaaaagattttcctaagtgtagtccggaagttccggtcttccaggtccggaacttcctgtctagtttccagttcaaatttgtgagtaacggctagatgacgtcacctagccgttatacatatacagctcgtttccagctcgttccttggccattccactttcacttttcaaacctagagctattgctagcctctcccaagtgtttcttgccttctccactcaatctagagcctaattc…
>MSTRG.185964.1 chr10 4490472-4491633
ggaacgatggcgactaggtggtggcggagcgacggcggcccggcgcggaaggccgcgcggcggcaggctccatggattttttttcttttttccttctcgttgtgtgaataatgtgaataattgtttgttgatttgatctgtgatttgagaatgatgtgtgaatggatttgtgatttgttgttgtggatgatttgggatgttgagatattgggttgttgttgtggatgatttgggatgctaagatgtgtgaacaatatgtaatgtgtgaacacaatctgtgatttttgatttcttattttttaatgatttggagatatttggcgccagaaaagaTGCTCGAACCAGGAAGGGATGGAACGAATGACGTTGCACACAAGGTGCTGGATGAACTGGCTCCAG…
>MSTRG.215913.5 chr12 6891924-6893861
TGGCATTCCATGCTGATCCTTTCATTCTTTTTCCCGTCTCCGTCTCTATTTAGCTGCTATAGCTTGCGTTTCTTTCTTCTTCCATCTTTTCGGTCTTCGATTTGGTGCGTAGTTATATCCCCCTGTCATGGACGGTGGTTGATGCTGCCTGTGGTAGTTTTCCTCACGTGCTTTCCTGTTTTTTGGGTGAGCTACCTTTGTGGGTACGTTGTGTTGCTTGGCTGGATTTTTCTTTCTTCCTTTTTACGTCCTGCAGATCGAGTATGCTGGGGTCTATTGGCTTAAGGCCTCGGCGATCGGCCAAGCTGCGTTGTGTCCAGGTTGAATCAAACGACGAGTCGACTAATTCAATTTCTTTTAATGAAATGTCTGATCCATTGGTTCATCTCTTCATCGGCC…
>MSTRG.206462.1 chr11 20077928-20078598
cttctttatacaagttcggtattttattccattcatattatttgagtgtcgactttactttatacttgaatcaatagtcatgtatctagctttccagataggtgtattggtttgggtttagtgtccaattattcggttgctctatgtcggttgcaaggacgtagagtagtatttagtaatgtaagcgcggtgcttagattattagataccattaattggggttatatgctgcggatgagaggtgggccgctgatggtgacagctcagtacgggtattccccgcgcgtgtatatagtcttaagttaattccctgaggagggtactcctccgtatttagccccggttatacggtcatgacgggttgtcgtaaggaacttggcagtcaggggtagcttctcg…
>MSTRG.204687.5 chr11 17298741-17300066
AAAAAAAGAAAAAAGAAAAAAGAAAAGCGGAAGAGAAGAAGAGTCGAGAAGCTTCTGGGGGAGAGAGAAATGGGGAAGGGCAAGGTGCACCCCTCGCCGTCGCCGGCGGCGGGGGCGGGTGAggagacggcggaggcAGTGCTGAGCTGGAAGGTGTGGAACCTGTGGGGGTCCCACTAGTCAGTGAGACAACCAATGGCTCCTCTTTTTTCATCATCAGTTAGGTCATTCTGCTTTTTTAGTTGGTGAGGTTTACATATGCATTTTTACTCTCTCTCTCTCTCTCTCTGTAGTAGGGGTTTTAGGTTGATTAGGAGATGCTCAACACATATGCTTAGTCAGCCCAGTTAGCATAATGATCATAAAAAAACAATAATGTTAATGTTTGTATGCCCATCA…
>MSTRG.62160.24 chr03 14347147-14350958
tataaacttccaacttttttcttcaaacttctaattttagttaaacttctaattttagtcaaacttccaattttaacgtggaactaaacacagtctaaGAGTGGGAGAGAAAGTTCGCCCCTTGGCGGGTTCATAAAGGATATCTATTTAGTCAAGCACATCCAATTGTCACGAGGTTCCAGGGAGTCATCAGGTGTCATTATTCCTTGTAGGTTTTGGCCCTCAAGCTATAGCTGATCAGCTATATGGCAACAACTTTTAGATCACTAGACCATGTCTGCCTTAATGCACAACTGAGAGGTATGACAAGCTAATAGCTAACTGCATCGCCAAAGTTGCTCTGAAATGGATTGTCTAATTGGGGTGCCATATGTATTACCCTATTGGATCTAGTTTGAC…
>MSTRG.73276.6 chr03 31946695-31955839
GGCTTCCAGTCTCCTCGGCTTCCAGCCTCCTGGTCCAGCGCGGGCGGCCTCACCCCGCTCCGCTGTGCCGCCAAAATTTTCCCACCCAAGTGTGGGGATCGGAGGCTTGCGAAGGGGCGGAGGCGGAGGCGGAGGAGGCGGTGGAGACTCGAGACCCGGATCCTAGGGTTTCCTCGATCCGACGCATTTGCTCGAGCCGAATTCCTCTCCTGCGCGCGCGTCAGAGGTGTTAGGTACCGATTGAAACTGAGCTGTTACAGCAAGTGTACTTCAAGATGTCTCTAATGATGTGCTGTGGCCGTACGGGACATCATATTAACAAGCTATACTAATCATTGAACACGGCTGATAAGATGGCCATGAGCATCCGAATGGAAAAGGCAATGACGACATCTTGCT…
>MSTRG.37296.2 chr02 11897051-11902750
tgttagaatttcaatggttactctcattgagaagaggatggcactcgagatggggcaattttctggttttcttcattcactaaacacaaaagccatgtcctcccaaagaggattggatacatatttatagctgcttgtagcagccatgcagccatgctagtctaagagggtgctgtcagcatcccaacaaactgtcctagagcagagcatcccaacaaactgtcctagagcatctcaacaaactgctgtcctaactgtcctagagcatccaaactgaaagtagagatgctgtcctagaaagaaactgtcctagagcagagcatcccaacaaactgtcctagagcatctcaacaaactgctgtcctaactgtcctagagcatccaaactgaaagtagaga…
>MSTRG.38033.1 chr02 13702993-13731967
gtccaaaaatcatgttttggtgatttttgaactttttctttccggtcaaaaacatcgcacccgagtcggccaatatatgccaatattggcattaattgacaaaatttcgccgcgcgaatcacgaagtgagtttttgccatgaacacatccaatacacaccaatatgtccaaaaatcatgttttcgtgctttttcaactttttcattccggtcaaaaacatcgcacccgtgtgggccaatattagcattaattgacaaaagttcgccgcgcgaatcacgaagtgagtttttagcacgaacgcacccaatacactccaatatgtccaaaaatcatgtattggtgttttttgaacattttcagtccagtcaaaaacatcgcaccagtgtgggccaatattgg…
>MSTRG.99184.1 chr05 4684717-4685345
AACAGACGAGTATTTCTTTCGTCTTAAATTTGTGAATGGGCAAATGCGTTGGGACAGAAGAAAGGGGGAGACAATTACATTGAGATTTGTAAAAGTTAAGAGCATTTTAATCTTTTTATCTTTGTATTGCTATATATAGGATAGGTAAAAAGAAATAAATTTATTTTGGGTGGAGGAAACACAATAATACATGAAAGTTTATTTTGTCACATCAATCATCTCCAATTTAgggcttattcggaatataggataggaaaaacgaaggaatagggaaaatatagaaatatgataggattgtatgtgtaaaacagaggattaaaaaacataggaattttttgtTCTCCATGCACAGGATTCTTACaacaaagtggctagagtggattcttttttcctgtgaaa…
>MSTRG.124264.7 chr06 15424670-15435430
gaacttacccaatgcaatccaatatgtccaaaaatcatgttttggtgcttttggaactttttcgttccggttaaaaacaacgcacccacgagtggcaatatcggcattaattgacaaaagttcgccgcgcgagtcgcgaagtgagtttttgccacgaacgcacccaatacactccaatatgtccaaaaaccatgtttaggtgctttttaactttttcgttccggttaaaaacaacgcacccacgtgtggcaatatcggcattaattcgcaaaagttcgccgcgcgagtcgcgaagtgagtttttgccacgaacgcacccaatacagtacaatatgtccaaaaatcatgtttaggtgctttttgcactttttcgttcggttaaaaacaacgcacccacga…
>MSTRG.8083.1 chr01 10606243-10606516
GGGAGAAAGAAGGTGCAGATAATTAAGGGAATAGGCAGCTGTATACATGTATTTAAAATTAAATATAATAAAATCGCATGTGTGATGTGTTTTTTTTTTACCGCAGGAGCATAGTGTGGAGTAGCAAACAACAAAATTATTTTGAGTATGGTACAACATAAATAGTATGATTTTACGCTGTCTTCTATAGTAGCTACTAAgggcagtctcaacccgacattaactacattgtcatgtaggatttttatcttat
>MSTRG.168149.1 chr08 28079525-28080399
CGGGAAGGACGACATCGACGCCGCCACCACCGGGAACGACGAGTTCGCTACCGCCGCCGCTTGCTTCAACGCTGCTGCCGCTGGGAAGGACGAGTTCGATGCCGCCGCCGCGGCCTGCTTCAACGCATGCCGGAATCCGCCGCTCGCCGCCACTTGATTGCTTCAACGCATGGCCGGCGCCACTCTCTTCCGATCCTACCCATGCCGGAACGAACGGCAGATGCATACtggtaccgagtggtacaatttgctggaccataaaaaatctcttATCTCCCATCCAAATATATATTTCCTGCTGCAATTGAGATTTAGTAGTAATTGATTTTTGTGATTCGGTAGTTTACATGGTAGTAGTACGTACATATATTCGGGATTCCACTTTGGTCACATCGATCG…
>MSTRG.168406.12 chr08 28425309-28426985
ataggacgttagggtgtatagcttagacgatgtcggtgtcaagcgcgtcgactaaccgcgccgttaagttaggctggcgggcgcgacactggaatgcagatagagaattctgtgcaaattaaaaccttgataactttgccttccggtcatggaatcgagctaggttttttttgacggcttcagaattacgggcctcaccgaagaaagaccggatttggagagttggacccctagagatttttctacaaattacttaccataggccacgaagcagcggttgtttcggcgaaacgtcgaatatctgagggtccacaactggttttcaacgaggtggttagtattgggatggcacataggacgttagggtggatagcttagacgatgtcggtgtcaagcgtg…
>MSTRG.194042.1 chr11 1060034-1060407
agagaagaggggaaacacacgcgcgcgctcgctcgcctcgcctggcctggcaggcggcgcgcgtgcacgatgtacgcgtcgaatggtccgaaaaattggctcctcacccttgcgcagatgcagcctccttttgcagttttgttttgctgcaaattcggattcgttttgttttggaaacgttccgaaaaatccggtgcgtgcaaacggcgtggagtccggataagttacgcgcgacttatccggttcggttacgcgcagtagagatcgtgcgggcgccctgatcaagcgacccttctctatataaaccgacccgccgtcttcacgcaatatatgcgaaaatcaatctagg
>MSTRG.141612.3 chr07 12534743-12540864
catcgagctctctcttctctctccaccatgaccggccaccactaagtcatcggccgatctcctcctccatagccccttttccaattccctctcaccaccagcctcgcctcgccgaggagatcccatttcaccaatttccccttcccttccacctcatatcaaactatccccgaagctctctctctcctgccggttcacgctattgtgctcgccgttccggccattcccctagcttcctctgcctgacaccgccctccctaggtgcaccgcatccgggaacatgtgtggccggcggcgtcgcaaccttccgggcactagagcgccgacgccccgctcgtcctctcccctctctgtctcggcttcctgtgatacagagaagaagagaaaacgagaggaaga…
>MSTRG.215429.1 chr12 5501401-5502090
ATTCTTTAATCTCTTGAGAGGACAATCAGATGTCTTACCGAAAACACTGATATGCTTAATAGACTGTAAACATTTGCGCTTCATCTTAGTAAAAGAAGAGCCCTGATGACTAACCTTTTGATCTTTTTCCTTCTCTTTGAGATCGTAGTACTCAAGCTCATCGATGGCATCCTCAGCCTCCTCGACTGCATCCCTGAGCTGCCACAGCCGTGTATCAAGGTAGTTGAAGGCCTTGTTGGCAAAGAAGGAGATAGTGGGGGATGCAACTGACTTTCCAGCAAACACTAGTACAGAAGATGCCATGTTAGTCCTACAATATGTTTGTGGCACAAGAGAGAGATGGAGATGATGAAATGCTGGGTGATGTATACAACTGGTCCGAAAACTTTACCTTCTTCA…
>MSTRG.63150.1 chr03 15756407-15761713
ggtcgaaaagtcaacggcgtcatacataaaaaACCAACCTATACAACGATGGGACAATACATAGTACAACGAATCTACCCTTTTTATGGGACGGAGGGAGTACTGTACAAGAAAAAAAATATTTAATTTCTGCCTAAATAATAAATATCTGAGTATTTGTTTAGGCAACAATTAATATTATTGCTATATATGAGCAACTACCTCTATCCCATAATATCTAAAAAAATCCAATTAAGAACCCTATGAATCTAGACATACATTATATCCAGATTTATTTTTAAGGTATTCTTGGGATAGAGAGTAATGCCAATAGTCTACATGTACTCTCTAAGCAATTAATCCGAGTATATCTTAGAGCATTATCTTTTCAGTTAAGTAGTGGATCTGTacacacataat…
>MSTRG.78798.34 chr04 7938750-7943874
agatcgcgcctctacgccccctcctctcccatccgaggaaccgccgcgagcccgcgatcccgtttccccgccctctgtcggcagcacccccctcccccccggggcgccgcccgctgcgcctccgcccaccaacgacgatctcatccgcgccaccctcccgcccatcgcaccgatccgccaccgatcggcgccgccggaacacccacaacttcgctgccaccgatctccgcctggccgcccgcctctgcgtcaccagttcaccattggccggagtcgccgggctcgtcgtcgccaagccggtcatgccgctgcctcctccaccaacgtgctgtcacctcCTACGCATCAAGCGCCGGCGCCGCCAACCAAATCCCATCCGCCACCGATAGGAGTGCAGAG…
>MSTRG.104213.1 chr05 15138297-15184252
cgtcaattaatatggaaccggagggattaTGTTCTCTAGCAAAGCTATATTTTCTTATATATCAGAGCCGGTATCTTTGCTAGTTACTAATTACTTGTCTCAAGACAATTTACAAGGATTGAGTAATCATCAGTCACCTGATATGTTGTTAAATCACAGACATCAAGGATTTTTTGTGATTCATGCAACAAATATAACACCTAGCCTTTCTCTCTCCTCCTGATCTCCGCAAAAACCACCCCACCGCCACTACTCCTTTCCACGATAAGACCTTGCCACGCCAGCACCACGAAGACACCGTCAAGATCCACCGGCCAAGCCCTCTCCACCACCTCCAACCTTCATCTCCCCCGCTACTTCTACTGCTGATGTCTCATTGCCATTCTCAACTCTGGTAGG…
>MSTRG.222908.1 chr12 26763061-26764384
CCAATCGCCACGTCTAACTCCACAATTATGCAGTAAACTCCTGAAGTGCAAAACCACCAGTAGCATCATCCTGAACTGGAACTTTATGAGCGGAAAAGAAGCACTTGGCCAGCTCGGAGATGCCAGCGACGTCGTCGAGCGCTAGCTGCTCGTCGGCCGCCGGCTACTCCGCGCGCCTGGGAGCGGCCGTTGCCGCCGCCTGGCTACTGCCCCGTCGGAGCGCCGCGCGAGCCCCCGTCCTTGCAGCCGCTGCCGCGCCGCGCGCACGCCCTCGCCGCTGCTGCCCTGCCACGCGCCGCCGATAGGTTTCGGGTTGGGAGGAGAGGGATTCAATCTCCAATTCTCTATCCATTCACTGAGGGGTACAAAGGTAAATTCATATTTCATGAAATCTTTTTT…
>MSTRG.154012.2 chr08 1176416-1176969
aaaaaatatcaaaaaaataataaaaaaaataaaaaaaaagttgtgcctctctcctcagcactagagcgagcacaccacaccattccccctttgtcaccaccttccaccaccggttcttgttttcgttgctgtttgggtttgtgttttgtggcgtcctttgtggttaggctcgcgtctctacttcgactagcctaggaccagcactgtacactatacccttgagcgattattcaatttgctttggctaacgtggtttctagttttctcttgagcattgctttcagcccaccaacagctccaccacaaacccgactacagcttgacaggtcttgttgctacagcaccgatacacctcgttccacggttgctaacttgtggtgttgctgtccccctcctgtg…
>MSTRG.146537.1 chr07 20473994-20474618
AATTAGCCGTTGATCCCTAGGCATGAAATGAAAGCAACAACCAAAAAATAAAGATTGTGAATAGATGCAGGCAACAAACTAGTAGAAAATCCATACTCTCATCTTCCTCCTCCTCGTGGACATCTAGCCCCATGCAGCCTCTGCTACTGCTGCACTCCTGTCGGCTTCTCGAGGACGGTGCTGATGGCCAGCTCAAATAGGTTGTTACGATCGATGTGGCAGGGGAAGGCTCCGGGTGGCTAGTGGCTCGTGGGTGCACAGAAGGGGACACGAAGGGATCAGCGTGCGCGTAGTGGGTGGTGGATGATGTTGCGTAGACGACGAGTCAAGATAAGCGTGGGGTGTTAGGTGATCATTAATCTATCCCGTTAGGACGGTATTCCGTTTTATAGATTTTCT…
>MSTRG.159574.1 chr08 14624113-14631841
gagagagagagggagggaatgggccgagccggcccaagaagggaggaggagggggaaaagacttcttttaggattttctttttataaaccttttcaactttgtttatttcttttcaattattatttgtgctctgaaaattccactaaaatttgagggctccttttagaccaaggagaatttaacaaaaattctccgggccatatttgaatttttcttgtacgtattttagtgtttgccaatttcttttcgaattttaattaattctattattccttttagaagatgatttttattttgggatgaatttatcaggac
>MSTRG.185792.13 chr10 3166502-3172023
cgggagagctcgggagagggggcaaacggaagaggacgacgaggagaagctatatatgagctcggattgaagagatcgaactccaaacgagaggaattgattcgggaagatttaaaactcggttttagggttaaaaacaaaacgaattcgattcggttaaaatactcaacggatttctttgtttcttgaggggaaagaaagaggagaccgagaggaacaaaacccctcaatcaatcggaagaatccgggtcggatttgggcggaaacggcggcgcaaaacggcggctcggcggcttgcgcggcggcggccggaggtaggggatggacctgacaggtgggccccacctgtcggcctccacgagagggggagcgggcagcggcggcttgggccggcgtggg…
>MSTRG.196010.2 chr11 3678451-3680301
TGTTTCCGGTCGACATCCTTGGTTCATCATTACCTCAATTGAAGTTGCGGTTAACTTCTAAACAAGTTAGTTCTGCAATGGATAACAATGGTGGCGGTTCAGCACCAATATCGTCCAAAAGATCATGTCATTGTTTCATCCATCCAGCCATGGTAATATCCATTGCTCAATTGATATATTTTTGCTTCCTAATTTTACGTACACTCTTCCTTTAGGTCTTTTTGTGGATATAACTAATGTGATTAATGCCAAGTTGACAAATAAGCATGCCGCGGTTATCCAAAGTGAAATCAATGTTCCAAAAGACCGTGAGAACTATCAACAGATCAACAAGAACTCTACATCTAAGATTCAGAGAGCCTCAACTATTGGATTTGGTATCATACTTATATTGGCTTT…
>MSTRG.38525.4 chr02 14967119-14969199
agaacagaaaaatagaagggggaaaagggatatggagttactggtgagggttgtggccggcagagttgccatttgaggcattggccgtctccacggcgaccatcacaggagttgagtaccaatagccatggaggacaacaatgctcagattccttgagagaggagaggtggtagtagaggatggagaagttcgagttcccgaggaatcattcatttcgactgaatctgagggtatttgtggtgttttctatccaggcaagtccatctcttgatcatattgcttagttatttcaaatatttgcaacctatataactctcaccattgcatagaaaaccagaaatttatttctgaatgttaatattgtacatgtggatctgtggatcagttctttggtgatc…
>MSTRG.220589.2 chr12 23149454-23155112
GTGGAAATTCtgacggaataagccttgtggtctttggtccttgtggtccttctcttgcttttaggttgtttttccctttttaggacagcatcatttcagttttgcttttagcatctttcggttttgcttttagcatccctaggacagcatctagcatctcctttatgctttattcagtttggatgctctctaggacagcattgcgttcaaattttagactagtgtgggcagcaattagctagcagccatccagccagctatggctatatatatgtatccaacctccctcgggaaggtatg
>MSTRG.44572.1 chr02 25289734-25302490
GGGGGATCAATAATATGTTCAGATTTTGACTAGTTCCAGAAGTACTTTGTGTACTTAGTTTTGTTTAAACCTCAGGTTTGAAGACATAATTTCCTACTCGATCATTCCACAGAAAAATAATATTTTTATCTTTTGAAGGCATGCTTTTTTGATGTAAAGCTTGTATCTCTATTGCTAGAAGCTGGACATGTTATGTCAGATCAAACTGTATAGCATGTTTACTTAAAAAGGTTGCATCCTGAAAGGGTGATAGTGTAATGATAAACTGTGGGAGCCTTATATACCTTGTTATGGAC
>MSTRG.116090.1 chr06 1837810-1838553
GATTTTTGGCAATTATGCAGAATGATGTGTCAAGGCGCTGGCACTAGCAGGATGCTGCTGGTGACTTTAGAGGTTTTCAATGGTGTAACTGGTAGTGGTACACATGGATGTTGCCTCCTGGGTTGTGGTCAAATCTAATTGCTGTTGTTTCATGATGCAGTTTGCTGTGTCCAACATCTTTAGCAAACTGATCAGTTTCTGTTTTCCTTTTGTCGCATTGCTGTGTAAAAAGTCATATGGTTTCTATAAAGTGAAGACCTGTTTGGTTCACTAAATTTTACTACTAGTGTATCCGTTATTGTTGTGGGATAAGATGATCGTGTTTGATTCACGTGTTACAGAAATGCACCCTGAGCTGACTTCTTACATTCATGCACAATGTATGAAACACTGACAAGA…
>MSTRG.96480.2 chr05 919857-920455
CTCAGTTCTCCGTTCTGAGGAAGGTGCCCACTGGTCCGGACCCCATCACCTCCGACCCGCCGCCGCCGCCATTGTCGGAGTTCCCGGTTCTGAGGGAGGTCCCCTCGGGTCCTGACCCTATCACCTCCGACCCGCCGCCGCCGCCACCGCCATTGACGGAGTTCCCGATTCTGAGGAAGGTTCCCCGAGGGCCGGACCCCATCACCCCCGGCCCGCCGCCATTGTTGGGCGTGTGCTGCGATGGATGCATCAATATTTGCTCCTAGAATAATTACTCCTTGGTTTACACGAGTTTTAATGTAAGCTGGAAGAGATTATTCTCATGGGTGTGTTTTAGTAGACATCCTTCCTACCACTTACTTATGGGAATGTGGTAGAAAGATTATGAATGTAAGCTGC…
>MSTRG.117911.2 chr06 4527451-4528056
caacaagttgcaacttcttttccggaagccgatttccaaagaattccaggttaagcgtgcttggtctggaacaatttgggatgggtggcagaccgggaaattattcctgggtgcgcaagagtgacaaagtgtgcagaaaagacttgtgttggtctgtgagggcagtctatgacctgtgaaagctgccagatgtaagcgtgcccggcctgggagaggcgggacgttacaaagtggtatcagagccgactctcgcggtttcacaggcgcgtgtgtcgcagttgcgcaggcatggtgcacatgtctggtgtggacccggagtggtcacacagcatggcacatgcactggc
>MSTRG.2356.2 chr01 2725544-2726458
GCATGGTACCTCGAGGTCCTAGCTTGGTCGTGGGGTGGGTAGCTCTAGTTAGCAACGGTGGAAGGGTATAATCGTATTTTCGCGTTTGCAAGGATGTTTGGATCGGAGGAAGGTTTAGTCGAGTTGGGGAAGGGCCGCAGAGTAGCAAAACCCTAGGCTTGTTCCCgacggcggcgcgtggcggaaaatacgacggcggcggcggcatccattttttggctgcgccgCATCTATTAGCCTTGAGTCTCGACCCCGACGTCTTCCCCTGTTGTTTTTCCCTTTGCGGCGATGACACCTACGACCACGGTGACGACTCATGCAGCGGCAGTGCTTCCGAGATGATTGCAGATGGGGTCGGCCTTGCTGCGTGCCTGCAACCGGTGCGGTGGATGGGGTCGC…
>MSTRG.201798.36 chr11 12272328-12322182
cgaatcaagaagtaagtttttgccacgaacgcacacaatacactccaatatgtccaaaaatcatgttttggtgctttttgagctttttcattccggtcaaaaacatcgcacccgtgtgggccaatattggcattaattgacaaaagttcgccgcgcgaatccagaagtgtgtttttgccacgaacgcacccaatacactccaatatgtccaaaaatcGtgttttggtgctttttgaactttttcattccggtcaaaaacataacacccgtgtggggcaatattggcatttatggacaaaagttcgccgcgcgaatcaagaagtaagtttttgccacgaacgcacccaatacactccaatatgtccaaaaatcaagttttggtgcattttgaactttttc…
>MSTRG.190890.2 chr10 19909854-19911006
AAGAGAACTCATAAAGGGATATTGTAGCAAATAACAGAAGAACTACCTGTCTATCATCAAGGTGATACATAAATGATCCTCCATATGTTTTCGAGTCCAAAGGCCACCCTACAGTATGAATCACAGAACCTGGCTTGTGCTTTCCTTCCTCGATCTCCCAAACCTCCTTAATTCCAAGAGCATATGTCTGATGCTGGCCTTGCCCACTCTCTCTGAGCTTGTGGTTCCTTATTATTTTCTCTGATAATGAACCTCGGCAACCCTCGGCCAACAGTGTCATTCGCCCTCTTAGTTCAACACCAGGTTGAAAAGTTTCCCTTTTGGAACCATCTTTAGCAATACCAACATCATTGGTTGCAACGCCTGTAACTATTTGATTTTCATCATAAAGGATC
>MSTRG.186619.1 chr10 7775742-8014257
gtcgtggtggcatatcggcgcacggaaacgtgtcgtggggctgtgtcttgtgggtacagttgtacacctctgatcagagtaaaactattcgaatagccgtacccgcggttatgggcggtcaaccagattcaccgtgattaggttcaccctagtctagtctaatggaaactattcgaatagtcgtgcccgcggttatggcctgttgcaacgtggtgtagtgttggacagtggatggttaatattgattaattattacaactgtttttctgctttcaactactgtttataaatgctcgctttatgcaaatgaaccactctagctatccttt
>MSTRG.59569.2 chr03 10905619-10906967
CCGCAAAACCACAATCAACTTCGCAAACCTAAGCACCACTACTACTCTTCTGCTTCCCCATTCCTCCCTCCCTTTCGATCTGTTCGTCCTCCTAGCTCTAGCTAGCCTCTTTGGTCAGGTTATAGATTACATAGCACCATGAATTATTCTCCTCCCGGTTGGCTCGATCGATTCAGCTAGCTGAGCTTCTCGATCGATCAACCGATCTTGGTTGCTTCTTCTTCGATCCTTTCACTCCGTGTAGTTCTTGATTTGAAGGATCGACGACGAACTCCCTGTGGCTTCTTGTTCGCCGGGTTCAGCCGCATCCATGTCGATCACGGAGGCTAGCCTCCACTTCTGCTACCTCCACTCGCTCTCCGTCGTGTTCCTCTACTTCTTCTACGTGATTTCCTGATT…
>MSTRG.185838.1 chr10 3408361-3408724
CCTGATTCTACTGCTGCAAATTCGGGTAATTTTGATACTTCGACGTCCATTTCAAGAATATCAACAACAGAAAATGTGGAATACCCTCCGCTAAAAGGAACTTCATCACGAACCATCCGGAGTAGACTTTCAAAGTCCAAGGTTTGAATGAGAATAAACAGCAGCTGAGCTTTAGCATAATGAAACGAATTTTTTGCTTCAACAGATACAGCAAATTTTCCAACATCATAAGAACCAGAT
>MSTRG.44333.1 chr02 24681999-24682433
CAGTAATTTATGCTGGGTTGGGAGTATCCGACAGATCCAAGCAAGGTCGCATACGCAAGATGCCAGATTCAACTAAGATCCAATGTCACTATCAGAAAGTCGTGTTGTTGCCATCACAGTTTTAATCTGGTATCTCCTCGCATCCTTGCACGAGGCATGCATGTAAACCCAGCAGCGGATAGGTCGTACCTAGCAGAACATGGC
>MSTRG.185922.4 chr10 3961577-3962527
GCGTGTAAGTACCTCCAGTGAATGGCAGGGAGGGTTTGTGTGGTTCGCAGGATCCAGCCAAATGGTCCCTCTGATGTGTACAGAAGATGGAAGCTTACAGTTCTTTCCAGGGCACGTAGCGTTTTCCGGTAGTTCAATAAACACGCATGTTAATGTTCATCATTTTGTAATTTAGTTAGTCACAAACATATTTGCTTAATTTTGCAGGTGTACCTTAAGTTAACATGCTCATGTTTCCAACGGGTATGAACGATCAGTGGTATGGAGCTTCCACATACAACACTGGGGATCTACCAAATGTCCATAACTGAAAATGTACAACCACAAGGACCAAGCTTTTTGGACATGTTAGGCCAAGGAGATTGGTTGTTCAGTCAATCACCTATCATGCAACCACAA…
>MSTRG.202912.2 chr11 14512315-14515837
gcgtacgcatgcatttataagagctcatgtgagccttttacatcattggtacaaaagaatacttcaaaaaaattgatggcaagagggtgagcaacgggtggcgtgaggcggcgccatggcgtggcttcttttaccacctcgcttggagtggtcgctacgcgtatgctcaatttgggaaaaaccttatagctgGTAAATATCCCTTTTCACACAGCCGAG
>MSTRG.117753.1 chr06 4220567-4220943
ATCGATATGTACCACTTTTTCTATATATGTTGCCTATTGTGATATTGTCTAATCTAACACGGTAAAATAGTACTGGTAGGAAACAAAACAAAAGAGAAGTTTTTTTTTGGTTCCCTCTAGTATTCACATTTGGAATTCATATTTTAAATAGGATGTCAATTCAGAAACAACCAATATGTTCAAGCATAGAGTTTGGCTTGAAGGAGCTATATATGTGACTACAAGCTTGTTCTCAAATAAAAAGGCTCGATGACGATATTTTGGACAATACCACATAATAACAATTTTCATTGAGACGAAAAAAATAATAATCAAGAGATAGTACAAGAATTATTGACCGGCAAGATTT
>MSTRG.164312.1 chr08 23035357-23036036
TTGGCCGAGTAATATAATTTGGCTTCCAACATCGCCGGAGGACTACAAGCTGAGATTGGCCACACGAATTGCAGCTGTTTTTGACCACGAAATGGATCGGGTTTTGTCCTATGTTTCGCCTAACCGGCACCAGGTCCAACCTTGGCTTGCCACAGGTTCAGACAAAAAACGTGGGTGCATTTGGCTCTTGAGACACTATACAGTACACAGTACTGTACTGGCTCACTACCCTTTGGAGGCCACGAAGTGCCAACTTCGCCAGCTTTATTCGCTTTCTTTGGCAGAAAAGTGCAGAAACTATCCAACTTCAAATGGTATCACGCACCCGGTTTCCGAGCTGCTGCTACCACCACTACGCTTATCTTTATATTATGTATGGTCAGTGCTAGTGAAAT
>MSTRG.194901.1 chr11 2237775-2238330
CTTTAACAAAGTAGTGATCGGCATCCCAAATGATGACCTCCATTCCTACATCAGGTGAAGAAAATAATTATTAGTTGGTTGATAGAAGCATCCCATAGTTGAAAAGTCCTTTGCGGGGAAGAGGTAACTGCAGGATAAGTATTTACCAGGTACAAGACTAGTGGGCAAGAGGGTAAGTTTACATGCCATCTTGTCACTGGGAAGGAAGCTTTGAAGATTGGGCACCTCAATGTCATTAATATTGATGATAGACTCGAGAAGAACTTTAGCAACAGGTGCATGATCTGCAAGAACCCAAGGCTTGAAAGATAGCATGGATATATGTAAGATCTGTGCAACTCTGTAGATCTCCCCAAGAGCAATAAAGTAATGAGCACCTGTGCAACCAACAGAAGGCAT…
>MSTRG.168408.4 chr08 28424800-28429273
ttattgagcaaaacagtaaagctgttgagtaattagagtaacattaaatcttcactgatcaacgctacaccacgttgaacaggcccaaccaacccacctaaactacagtgtattgggtcgatttattaagatgggacaaatcacggtgaatctggtcgaccgcccataaccgcgggcacggctattcgaatagttttactctgatcagaggtgtacaactgtacccacaagacacagccccacgacacgtttccgtgcgtcgacatgccaccacgacataccggaaagaggccgtgacaggacgcttcgcaattctccatctgcattccccagtgtcgggcccgccaccctatcttaacggcgcggttagtcgacgcactttacaccaacatcgtctaa…
>MSTRG.157673.4 chr08 10084786-10088058
gcggcgaccccgacgacgacgacgccgaccccgacgacggcgacgacgagtgggcgacgatgacgacgacgcgggtggtgccggcggcggatggcgacctcgggcaggagcggcgatggcgtcggcgggcggcggatccggcggcgccgccctcgggagggccggatccgccgcCATAGGGAGCGGCTACGGCGGCGACGGGCGGCGGCTCGGCGACCTCGGCTCGGCGGCCCGCCATCCCCTCCTCACCGCTGCTGACAACGACGATGATAAGGCGACCCTCCCCCCTCCTCAACACCGCGGCGGCGGGGCGGCTCGGCCGCCCCGCGCGGATCCGGTGCCGCCGACGATAAGGGTTTTAGTAACTGGGTGGTGAGATCTGAAGAAGGTAGTAACTGG…
>MSTRG.7215.1 chr01 9525992-9526360
GCTCGTCCCGTACCCGGCGCTGTACAGGTTGCCGTACCCGCACGCGCCACCCATCGTCCCCGACGCGTCGCTGCCGCCGTAGAACGTCGCGCTGCCGCTGCTCCAGCCGGAGTCGCCGCCGGCGGCGACCTCCGCGGCCATCGCGGCCACGGCGGCAACAGCTAGCAAGCGTAGCAACTCCATCTGCTAATTGCAGCACTAGGCTTTGCTAAACTCTGAAT
>MSTRG.87949.2 chr04 23974208-23975096
GTCGCAGGCGGCAAGAACAACCGGCTGGCGGCGGGAGCCGGGCGGGCGATGCGAGCAACCGGTGCGGCGGCGGTCCAACGGCCGGGGAGGGAGTGGAAGTTTGGAACCACTCGAGGTAAACCTTCCGAATCGGTAGAAACCCCCCAACTCTGAATTTGCTAGGCTTTTATTCTGGGGCTGTTcactttgatgccaaaaaaaaatcttaccaaattttggcattaccaaaattttagggcctgttcactttgttgccattttcaaccttactaaattttggtaaagttgtcaaaaaaaaaGGCAGCAAACTAAATATAGCCATATTTTTAGCGACTTTATTAAAATTTAGTAAGCTTGAAAATGGCATTAAAGTAAACATGCTCTTTATCTTTCCTGTGA…
>MSTRG.208608.1 chr11 23643621-23649434
catagacgccttaaaacttttaacgcccgcgctacaccgccaccacaccagggcctaagcacacttcatggtgtatgccggcaaggctaaggtcacaagcttttcatcaatcccatctggcaattacctttgcgggtgattcccgcaacaacggcgaatcatcggatcccgcaacaacggcgatccacatcatctaatcggattccgcaacaacagcaaccctcatcgctagcccacgctcacaggattcgcggaagtccttaagcccgtaggataaagccattaagaaagaactactaagccagcctgtcccattccaggtcatatggtcgacacgatcgctacggcgcttgaatgccatataacagttgttgtttaaccttatgatgataaatatat…
>MSTRG.79812.1 chr04 10684362-10706226
TCCACCCAAACCGGCCGCCCACCCAAACCCTCCCCTCCTCCCCACCTCCGACTCGACCCAACGCCTTCCCATCTCCTCCGCCGACTCCCCATCGCCTCCACCTCCAGTGCCTGCCTCCACCTCCTCTTCTGACATCAACTCCCCTTATTCAGGTAAAAATGAAATCTCTTGGTTATATGTGTTTTTCTTTTTTCAACCTTGCCCTGTGATTTACTCGATTTGTCTGCATATTGGTGCTTGTGTGATGGATTTGGAGGGGAACTTGTAGCCATTAGTTGCTTAGAAGTCGAGGGTAACTGATTGACCAGCTTGCTTGTTCTGTAGTTTAACGAATTTTGCACCGATTGCAATCAAgatttgtgaaactcttttatgtccatccactacttgccatcct
>MSTRG.127300.2 chr06 20087881-20088327
CGTGCATCATGTATTGGGAATTTCAGTCGGAAATATCACACAAAGAAGCTGGCAAAGAAAGAGAGAAATTTGGTGATGTGATTTGATCAACGAATTTTGGTACACAGACACAAGCGGTCAGATTTCTGGCGTGTCTTGCATAACCAGAGGATAAAATTTAATTCATTTAACTCGGGATATGTAGGATTTGTATGTGATGAAACGTTTCAAGCTGGATGCCGAATCATAAAGGGGAGTTAGCATAGATTTTGTTCAATTCTTTACATGCTATAGGATTAAGAAGGCCACAAGCAAGATTTTGTGGCTATATTTAACTTTTCTCTTCTATCTATAGAAATCAAATTGTATTTGGTATACAATTAGTGAATAAATG
>MSTRG.62955.1 chr03 15506693-15507494
GTCCATTCATGAAATCACTTCCGTCAGCACCAGCTGCCTCACTTAGCATCTCGTCCTGCATCATCCTGGACTGTTGCATTTCAGCAACACAAGTTGTAAGCCTACGGTACTGTTCTCTTGCTTCTGGGTATTGTGTCATAGAGCGCACCCGGTCCAGTGCCCTCTGTAGTCTGCCTTCAGCCTGTCTTCTGCCATCCTGCAAGTAATCGTATTCATCCTCTGTTTTTGCAGGCTGGATTTGTGTCTGGCCTTCTAATTGTTTCTCAGGTCGAAAGCCACGCAAACCACGTCCCTTTCTCCTCCATCTCAATATAACTTTCTCGACAATACCTA
>MSTRG.13772.2 chr01 19243192-19244245
CTTGTTCTCATCTATCAATTCATTTGAGAACATGTTCCCCCCTGTTCATCGTCTAGATACTTGCATGCAACATGATCCTGGCTGTGATTGATCAGTTAAATTAATGTAATTTACTAATTGATATAATAAAGGTTAAAGGGGGAGAAATGTGCTCTTTTTTAATCCATTAAATTTTTAAGAAAAGGAGGGGCTTTTTTCACTGTCTGCATTTGTGAAAAATTGCAGGAATTGCAACGGCGCCGTCTGTTCGCCGGCGGCGAGCTCCGGTGCGGCACTCCCGCGAAGGGCATCACCCTCCGCCGCCGCCGCCGCCAGTGAACATCGATCGCATACTGATCGCTTCTGATCATCATCACCTAGTTCGTGCGCTTGTGGAATCCTTTGAGTTGAGCCTCCCGC…
>MSTRG.124264.13 chr06 15424698-15477190
ggcacccaatacactccaatatgtccaaaaatcatgttttggtgctttttgaactttttcgttccggttaaaaacaacgcacccacgagtggcaatatcggcattaattgacaaaaggtcgccgcgcgactcgcaaagtgagtttttgccacgaacgcacccaatacactccaatatgtccaaaaaccatgttttggtgctttttgaactttttcgttccggttaaaaacaacgcacccacgtgtggcaatatcggcattaattcgcaaaaggtcgccgcgcgagtcgcgaagtgagtttttgccacgaacgcacccaatacactccaatatgtccaaaaaccatgtttaggtgctttttgaactttttcgttcggttaaaaacaacgcacccacgagt…
>MSTRG.191408.2 chr10 20636953-20637525
gtgttggtctgtgagggcagtctatgacctatgaaagctatcagatgtaagtgggcccggcctgggggaaggcgggacgttacaaaatggtatcagagccgactctcgcggtttcacgggcgcgtgtgtcgcagttgcgtaggcatggtgcgcatggctggtgtagaccgggagtggttacacagcatggcacatgcgccatgcgtggacacatggacgtggccaagagaggacgttcctggcctagggttgatcgacgggggcgtcgatctctcttaagggggtgagggtgtaacatcccggcctagggcttaataggattaatagaatactcatatcaacaagttgcaacttcttttccagaagccaatctccaaagaactccggggttaagcgtgc…
>MSTRG.95826.1 chr05 37-368
TTTAGGGTTTAGGGTTTAGGGTTTAGGGTTTAGGGTTTAGGGTTTAGGGTTTAGGGTTTAGGGTTTAGGGTTAGGGTTTAGGGTTTAGGGTTTAGGGTTTAGGGTTTAGGGTTTAGGGTTTAGGGTTTAGGGTTTAGGGTTTAGGGTTTAGGGTTTAGGGTTTAGGGTTTAGGGTTTAGGGTTTAGGGTTTAGGGTTTAGGGTTTAGGGTTAGGGTTTAGGGTTTTAGGGTTTAGGGTTAGGGTTTAGGGTTTAGGGTTTAGGGTTTAGGGTTTAGGGTTTAGGGTTTAGGGTTTAGGGTTTAGGGTTTAG
>MSTRG.153036.1 chr07 29696835-29697621
atttgggtttagggtttagggtatagggtatagggtatagggtttagggtttagggtttagggttagggtttagggtttagggtttagggtttagggtttagggtttagggtttagggtttagggtttagggtttagggtttagggtttagggtttagggtttagggtttagggTTTAGGGGTTGGGTTTTAGGGTTTAGGGTTTAGGG
>MSTRG.16787.1 chr01 23538995-23540360
CTAAGATGTCCAAGAGTGAAGACTCATGACAACCACTGTCCAATGAAGTGTTGGGCGCCATCACTGGGAATGCCACAATCATATCATATAGGGCATGACTTATGAGTGACAACCATAGCTCCTCATCTAATAGTATTCATATGAGCGTATATGGGTGTATATGGGGTTTGCGATTACAAGAATGGGCAAGCAACAACATTTTGGGGGTGGGGGGATTTCAAAAGCAAAGGTGAGTTAGGAGAGAGAAGTGGTATTTGCAGCAAACCCTTTTTAGGGGAAAATCTTAAACTCAGAACGATATCTATCATCATTTTTGCAATTTTGTACGCATGTTaagtccaagatgacttccttaaatataggttggatctaattcatatccctcaaccgtaaaatcat…
>MSTRG.113591.1 chr05 28228847-28229098
CCGTCGGAATTTCCTCGAGCGCGTCCGGCAGCGTGGCGGAAGGAGTGCCTGCCGCCCGCCGCCCGCCGCGGTGGAGCCCGTCGACCCCGTCTCGGTGCAGGCGGTGGCGGCGCACGTCCCTCCCGCCGCTGTGTCCGCCTTGCCCATGGGCCAGTTCCACGACTAGCCGGGCTCAAACAGAACATAGCACGGACGCAGCATCCGACTACAAGTCGGAAAAGACGCGAG
>MSTRG.38238.3 chr02 14461690-14462336
tcggaatagaggaggatcaaggccatttactgagacacaacagtggctggcacatgactttggacctgagaaggctactggactaaacacatttggtgttatgaaatcaggtgcaaaaaacgtggacagtactggaactcatggacggatcgacaaccaaaaggcagaaaaaatcatggtataaacacagtgatctttcctaactatgtctatattttctttctctagctactttatctccatcattgctgcacaaacttagaaaaggctattgttcttgtaggctgactatactgcagtgactagctcaggaactcaaggagattcagatggccatgaattagatccaaaggcactttattccatttgcaatggactgccacatggacgccttcccat…
>MSTRG.54189.1 chr03 3660411-3661476
CGTGAATATCACCACAAATCGTTACTGGGCTTTTGACAGGTTGTGTAACACTATGAAGTACCCTTGCTCAAATACAATGCCAAAACCATAGTGCAGGTTCAATCAACTGAACATTGCTTTCCTCCATCAATATCTCCTTGGCCTTCTCGCACAGTGCTTTAACCTGCAATTGAGGGTCCATTAGAACACACGTAGATTCCAGGAATATAAGAACACCAGTTGTGTAGACATTTATGCCCATCAAATGTTCCTATTTTTGGTCAACCGTCCATGCATATCCACACATATGTATATATCCTATCGTATTCTACAGGTTATAAGCATGTGAACCTAATTTGCGATCAAAACAAAAGGTAGCAGTGACTACGTGTGCTTGTAAATTTCCAATTTTTATGCTAC…
>MSTRG.38029.1 chr02 13677626-13728910
attattgccaatataggccgacatgggtacgatgtttttgaccagaatcaaaaagtctaaaaagcaccaaaacatgatttttggacatattagactttattgggtgcgttcgtggcaaaaactcacttcgtgattcgcgcggcgaacttttgtcaattattgcagatattggccgacacgggtgcgatgtttttgaccggaatgaaatagttcaaaaagcaccaaaacatgatttttggacatattggagtgtattgggtgcgttcgtggcaaaaactcacttcgtgattcgcgcggcgaacttttgtcaattAAtgccaatattggcccacactggtgcgatgtttttgactggactg
>MSTRG.4878.1 chr01 6193765-6194594
CTGTCTGTCTGTCTGTCTGTCTGTCTCTTCTTAGATAGCATTTTGGAAAATGCTGATGTGTCTCGATAATTGAGCTTATTTAGTTAGGCCTCTTGGAGGCAAAATAATATTTGTTTGTCGAGGCAATGAGAATAATATATGTGTTTTATTGATGTTGATaAATTTTAGACTCGTGGCAAAATAATATTTGTTTGTTGAGGCAATGCGAATAATATATGTGGT
>MSTRG.23162.1 chr01 34184339-34187591
ACCCCAAATTGCCCAAGCAGGTTCGGAGACGGCGGTTGGTGGGTGAAGAAAACCACCTGCTTCTACTTGCCAACTCCGACGAACACCTTGTACCAAACCACCAAATTTTTTCTCCCTGCTGCCGCAACATGTAAGCAACCAGCAGCAAACCAACAGTATTTTATCTCTATTGCACGTCAGCAACCAGCAGTACCCGCTCTTTCTTCTTCTTTTTCTTTTCGTCTTTCACTGGGATGGATGACCCTTGCGTCAAGATCTCACTCCTTGTGCACTCAAAAAAAAATATACTATGACATTACGTGTTCGTTTCGGAAAGATTGTTTAGGTCGGCTGGTGAGAGTTGGTTAAGCTAAGCAGCCAAACTTAAACGTGGCCGTGTGTGCGCATGTGTGCAAGCGA…
>MSTRG.62675.1 chr03 15043335-15043772
CTGGTGACCTGTTCGACGCGTTGTCTTCCGCGCCCGCGCCCACCCGCATGACAAGGAGGTCGGCGACGACGAAACTGATGAGGTGATGATGACGAAGACATTGATGGTGATGTCATGCATCGAGGTACAGTGACGACGGCGGCGCCGAAAAGGAGGAGGCTGCCGTCGGGAGCATCAACGACGACATTGATCGATGACCATTATTCAAATTAAACTGTGCCATGAAGAATTGCCGGTCTCAATGTGTCATCCTCACCCCACGCATCACATGTGCAACAAATACTCCTACGATGTCTCCACTTCTTCGTTGTTGTGAACTACAGGCATACTaggtggtattgaatgtgacatatttgtgTTATGAACTATT
>MSTRG.108835.4 chr05 21450652-21453886
GATGATTGTGACTAAGACCCTCGTGAATCGATAAATCGATTGGTTGATGGATGGATGGATAGATAGATCGGCTCGGACTTGAGCTCTAATGGGGTTGCCCTTTGCATCTGCAATGGGTTGAGCTGAAAATGGCTAGTGTGGCGTTGGCTCCTCAATGATCTGGGCGCTGAAGCATGCTCAGGGGTTGGAGAAACACTGACATGTCGGTCCGCGCAATTGGCAGGACCATGGTTTCTGCTGCTGCTTCTGCTTTGGAAAAGTAGCTCTCTTTCTTTCTTTTTCTCTTCTTCTTCTTCGTCCTCCTCCGCTCCTGCCACTGCTGTGGCAGTTGTCGTCGTTGTCGTCGTCATCGATCATCATCATCCAGTTCTGCCGTTCCCTTGAGACATGCTTCAGTGC…
>MSTRG.114801.23 chr06 19976-32671
aaaaaaaacctagctcgattccatgaccgaaaggcaaagttatcaatgttttaatttgcacagaattctccatctgcattccacagtgtcgcgcccgccagcctaacttaacggcgcggttagtcgacgcgcttgacaccgacatcgtcttagctatccaccctaacgtcctatgtgccatcactatactaaccacctcgttgaaaaccagttgtggaccctcagatattcgacgtttcgccgaaacaaccgctgcttcgtggcctatggtaagtaatttctagaaaaatctctgggggtccaactctccaaatccattctctcttcggtgaggcctgtgattctgcagccgtcaaaaaaaacctagctcgattccatgaccggaaggcaaagttatca…
>MSTRG.144396.22 chr07 16426983-16429841
AGCCCCACCCCTCTCCTCGCGCCGCCCCCGATCTTTGCCGGGCGCCCGCCTCCGCGCCGCTACATCACCATCGCCCGGAGTTGCCAGGGTCGTCGTCCTCCGATCTCCTTCGCCCGAGCCGATCTCTCCACCGATTTGCTCCGCTCGTGCCGATCTCTCCCGTCCGCGTCGGCAGTGACGGCCGCCTCGCCGATCTCCTCCGTGCCACCGTCGGTACTCCCTCACCAATCTGCTCCGCCCGCGCCGATCTCTCCCATCCGCGTCGCCAGCGAGGGCCACCCCACCAATCTCCTCCGTGCCACCTCTGGAACACCCGCGCCCGCGTCGCCGACGACCTAGAATTAAGTAGTAGTTGCTAGCTCTGGTTGGCAGCACATACACATTTCATCGAGCACGTCT…
>MSTRG.81323.1 chr04 14629997-14630938
ggactaaagatagcgatctttagtcccggattcgtagtcccggttggaaaaccgggactacaaagggttctaaaccggtactttttgatagaccggagtaagtctcaCTGTAAAAAATCAACCATACCATGTCGCTGTTGTCAATCCATGTACATAGGGAATTGATATAATAGACAGAAGCTTAGTTAAAAAAAACATCTAACATTAAAGGGCAGAATTAAATTCGGAAGCTGATGCTTTTGTCACTCCTAGATAGTTTCTCTAagagtaaaatacagtagcggcccttaaacttgcgggtggatgtcatccaggtccattaacttgcaaatcgtgtaattaggccactaaagttgctaaatgtaccatcgccggtccaaaatgccgtttgaccgcggt…
>MSTRG.27025.1 chr01 39420261-39422230
GTATGACTAGTTCCTAAATTTTTTGCTTCCCAAAAGAGCTAGTATATTTACTTTACTGAACTCCAAAATGCATCGACAAATTGGCCATGAAATCCTGGACAAGTTGTGCAGCACTGCAGGGTCATGTTCATGTACTTTGGGAGCTACTAGCCTTTTGTATCGCTCagaacatcaccaacagcctctctatatcggactctccaaacacccatatagctaactatccatccaatttagctagtcaaactagttgtttactccaacagcctctttatctacctctctactttaactctatgacactgggaccatatgtcagcctctcccttcttcttcctatttcttcccctcttccccactAAACTAATTTGATCCTTTCTTGTTCTTCATTGGCGGGTC…
>MSTRG.2342.15 chr01 2702695-2703479
GTTTTCAGAAAGAGGTGCTTGTGTCAGCATCATTTCTGTTTCTTTGTCTGAAAGGCAGCAAAGGGCCTTCTCAACTTGTTTTCTATTAGCTTTGTTCATTGATTATGGTTTATGTGTTTCCTCATGATTAACATCTGCCTTTGGCTAGCCGATTTTATGGATACTTGGTTGGAGAACATCTTTTTTCTGTATTAAATTTGTTTGGCTGCACTTTTCCAGAGTTCCAGTTTGCTATTCAGGCAATAATTTATTTGTACTTGAAATGATATTATGCGTGTTATTCGCTAAGTTGTTAATCGGTGGTCAGTCTGTTCATGACAGGTTTAAAGAAAAGTTGAGGAATTGTTCCTTATTCTGCAAAGGTGGTGCTTATAAGGAACCACTCCTCCTACCTTTGTT…
>MSTRG.78041.1 chr04 3884731-3894062
CATCTTCCTCACGTGTAACCACGTGCCACATACCACtgtcacgcccggaatttctatccaaaattccaaacgcttacatgtgtgtgaaccctcgtccaggaatcagccgagacacacaataacaaattgataatagagtacaattattactctaattaataagcgaataaaatgtcattacagaggtagatagttcctctcaatcaataaagatctaagcagcggaaagaaaagataaacggcgcagacgactccactccacaggcagcttgaccagggctacacctaatcctccaccccatcggcttcacggtagaactcttcctctgatgattgattgcaaggtgagtatatgacatactcagcaagtcacgcagcaaata
>MSTRG.201806.34 chr11 12278001-12281456
tgtgggccaatatatgccaatattggcattaattgacaaaagttcgccgcgcgaatccagaagtgtatttttgccacgaacgcacccaatacactccaatatgtccaaaaatcatgttttggtgctttttgaaccttttctttccggtcaaaaacatcgcacccgtgtgagccaatatatgccaatattggcattaatggacaaaagttcgccgcgcgaatcaagaagtaagtttttgccacgaacgcacccaatacactccaatatgtccaaaaatcatgttttggtgctttttgagctttttcattccggttaaaaacatcgcacccgtgtgggccaatatatgccaatattggcattaattgacaaaagttcgccgcgcgaatccagaagtgtctt…
>MSTRG.105615.1 chr05 17354539-17356355
GGCAATTGCAGCCATAGAATGTTGGTTGGGTAAGTTTTTTTTAAAACGAAATGGGTTAAAGGGTGGAATATCAAAAGAATGATGACAGTTAATATGGTTTATATAATTTTGCCCTAATTGAAACATGCATCAACATATGTATATGGACCATCGGTGCCTCTACATTATAAGAAATACTAATACATAGAGCTTTTTATTGTTGTATACACAATAAAAATTTCATCAAAAAGAGATGTCAGGGTGCATGCACCCATCGTCATTTTTGTTTTCATTTCAGTTCTTTGGTCAGTGTCGGCAATAGTTGACTATCATCATGTTTTGTTTTAAATTATTTTTTTATTATGAAAATGAAATTCTTGTTTGGTCTATATTTATCAGCAACTTGAATGACTACCATAT…
>MSTRG.73885.2 chr03 32694500-32696014
CAAAGCACAATCTGGACGCCCCCGGCGCGCCACCACACGCCACCGCGTGATCAAGCGCCGCGCGGGCAGTGCACACGAGGGAGGCCTGGACTGGGCGGCGCTCGCGAGTCGCGACGCCACCCGCCCGCGCCGCGGCCATCTCATCTCCCTCCTTCCTCCCACCTTCCCAATCCCTCCCCCCCGCGCCACCTCACGTCGCCATTTCAACTCCATCCTCGCGTGAACGAGACGAGACCCCTCCGACCCCTTCAACTCCGCGTCTCCTCCTCCTCCCCCCTCTTAACTCCTCCCTCCTCCCGATCCAAGAAACCGGAGCAAATCGTGGCCGATCTTGTGTTCTAGTGAGTTGCTGCAGCCATGAACAATCTCTTCTCTAGCTCGTGGAAGCGCACCGCCGCC…
>MSTRG.7732.1 chr01 10213982-10221583
AACGGCCCGGTCCGTCAGGGAGCAAACCAGCGAGCGCCTGCAAGAAACCGGCCCGACAGTATATGATGGGCCGAAATCTCGTGACAGCCCGGGGCCCATGTAGTGTGTCGCCGGCTTGCGTCCGCCGCCGCCGCCTGACCGAAAGCGACGCAGCCATGGCCGGAGCTGCTGCCGATCGCCGCCGCGCTCCCCTCCCCTTTCCCCACATTCCGGCGGCCGGCGCGGCCGGCGGGCCCACTTCTCGCTCTCGTTGCAGATACACCTAATATTACAGTACCTCCAAGCAGCCACATCATATGGTCATCTTTACCAGTTCTTGTTTGACATTCCTTCTTTAAACATGCAGGATCTTTCCTGTTTGGCCCATACCAAATCGAGCAGTCCTTTTCCATGCCTGTA…
>MSTRG.141442.1 chr07 12249791-12254050
gttttgggcatattggactgtattgggtgcgttcgtggcaaaaactcacttcgtgatacgcgcgacaaacttttgtcaattaatgctaatattggcatttattggcacacacgggtgcgatgttttccaccgaagtgaaacagtccaaaaaacaccaaaacatgatttttcgacatattggagtgtattgggtgcgttcgtggcaaaaagtcacttcgtgattcgcgcggcgaacttttgtcaatgaatgccaatattggcatttattggcacacacgggtgcgatgttttcaagcgaaatgaaaatgttcaaaaagcaccaaaacatgattttcggacatatcggagtgtattgggtacgatcctggcaacaactcacttcgtgaatcgtccttcgaa…
>MSTRG.186412.1 chr10 7144639-7189921
ctgtcccggaggttccggccgtaggtgggattgggtcggtactcttgtctatggctaggatgggttggaaactatgtcacgtcttctgtctgtataccgtggtggtatgtggcacgtggttgcacgtgagaaagatgtgtcttgtgggtaaagatgtacacctctgatcagagtataatctattcgaatagccgcgccctcggttatgggcaagccgagcaatgtacccaagttagtgttttaat
>MSTRG.40928.1 chr02 18065033-18065560
CAATCCATCTAGAAGCCATTCGAGAGGTTGGCATCGAAAGCACTTGggggTGCAAAAAAGTGATACCTTACGACCCGCAGCCTTCACACCGGGCTCCACGGAGTGCCTCAGGCCTCTCCGGAGGATCCTTACTGTTAGAGCGGAGACAGCTAGCTAGGGGATCTCCTCTGGCCTTCCCCCAACAAGTACCAATTTACTTATAATTGGAATTTATATTCAGTATATTGCTTAATTAATTTAATATTTTTCAAAAAAA
>MSTRG.27197.1 chr01 39662998-39664687
CTCTTCATGAGAACCGAAGATGGGTAAAGATTGAAGAATCTTTGTTGTTTGACATTTGCTTGTTTATCTTGGTTTTTAAGCATTAGAATCCCTTATGTGTAGATGTTTTTTTTAAAGAAATTGCTTTGATAGTTGATTCTTGTTTATGTTGCAGCCCGCCGATATTCGCTTGGAATTGTTTCTTCATCGTCCTGCACGTGTCACTTGTGCAGTTGTAAGGCGAACAAACTATCTTACACCTCCAACCTGCCAGGTAGAGGGAAATTAGTAAATCACATCACGATGTGGGAATTACTATTTTGGGATCTGCTAGGCAGGGAAAAAAAGAAAATGAAAAAGAGAAGAGAACTACTCAAGATCAGAGGCAACCTAACTGCTGAGAGAACCGATTTCTTGAGG…
>MSTRG.149421.1 chr07 24493423-24493657
TAACCTGTAATTGTACACTAATACAAGGCAGGGATCATCATTGCTTTGCTATTCTCTTCGCCAAAATCGTACGGATACGCACTCTCAATGTTTCATTTCTACACCGTTAAGCATTCAGTTTATTCAAGTAACACTAGTACGACAACCTAGCAGTAACCCCAAACAATAATTTAGAATATATGATTTTCTGAGGTAATTCCAC
>MSTRG.157905.8 chr08 11411028-11412483
TGAGATCTCTCAACGGTGGGGTCATTGGTGTTAAGTTGTTCTTCAGAGAGGATGACGTCGGACGCACTTGACGTGGCACACCCCGTACTTTCTGTGCGTAGCTAGAGAGGTTGGTCGTGCCACGCTGTGTGCGTCTGATACACCCTTTCTTTACGGTGATGATCTGTGTTTGGTCATGATCTATAGATGTATGATCTCCTTTTAGCTAAAAAAGGAAAAAATCTCCTTTTAGCTAGGTAGCATTTTCCTTGGAAATAAGTAAGCTCATGTGCACCGTCTCCATCTTTTTATTGCAAGAATTTTCTGTTGTGTATATTTTTCCTACAAACTCTGTTGCAGGAGCGCTGTACAAGATTAGTTATTAGCTTTTATTTATCTCATGTAATACTGTTATACACC…
>MSTRG.104470.1 chr05 15820367-15823884
atggagatcattggtaccagggtatatgcgagattgaggtaaaagatatagagaccgatttttatacaggttcgggcccttattcatcagaatcaggtaatagccctactcctgttggccaaagccggtgttgctcttattgatcagaatcaaacaagtacaatatttgggataatctatctagctgtcatcgactttgcggcatggatcaccaacacgtagtagacaacagggtagtcttcctcctcgaatatgatctcgtcgagatcagaggtggcgctagatccctcttgttggcctaCGcaagcaccagattgggtctgtctaggttcatctccgatgtcgatgtctggcggcatatgggtttgttca
>MSTRG.185994.1 chr10 4715624-4724777
gtcacagctcctttctgaggtaccgtggtggtatcgaggcgtatcgtgacatgttgtagggctgtgtcttgtgggtacagtggtacatctctggccaaagtaaaactattcgaatagccgtgcccgcggttatgggcgggtctaacaatgtctttcgtgattagtttcacacttctcagcataataaaagatgctataactggtaat
>MSTRG.201798.18 chr11 12267816-12304582
catgttatggtgctttttgaaccttttctttccggtcaaaaacatcgcacccgtgtgagccaatatatgccaatattggcattaatgcacaaattttcgccgcgcgaatcaagaagtaagttttttccacgaacgcacccaatacactccaatatgtccaaaaatcatgttttggtgctttttgaactttttcattccggtcaaaaacatcgcacCCGTGTGGGGCAATATTGGCATTAATTGACAAAAGTTCGCCGCGCGAATCCAGAAGTGTGTTTTTGCCACGAACGCACCCAATACACTCCAATATGCCCAAAAATCGTGTTTTGGTGCTTTTTGAACTTTTTC
>MSTRG.78951.1 chr04 6152554-6152814
agcaaagctacaagcctataaagaagcaataacaatacataaaaagaaagcacatggttctttaggttgtatgaccaagatatgatcatccgaagtttaatgctgttacatggagatttacggattattgtgattaggttttgcaattataaaacatgtataagcgctagcctggaaaagacaggaaggctgcgccgttgacatgtggaccccacatgt
>MSTRG.188596.1 chr10 14111061-14114718
ccgacctccaaagcctataaataccggcaagccgtccctttttctcccacatatccgaggtctctctctccctctctttctctctctttcttcctcatgaccggctgccgccaccgtcggccgatctccttcaccgtagctccacaacccaaaccctcgcgccatcgggcttgcctcgacgaggggaatccatttttctagtttcccctcttccctatccactccatcaagccaccacaaccacctcccttgcagccgaagagaagctcttctactcgccgttccggccaactcctcctctctctcggccagccaccgacttccccgggtgcgcgtcgctcgggaacacgcttggccgccgccgtcgaagccgttccaccatcggagcaccggcgcccc…
>MSTRG.211120.2 chr11 28700659-28716525
AAAGCACGGCCCAATAGCTGAAGGCCTGGTAAACTACTCCGCCGCCAAGAGGCCCTAGCAAGGCAGCATTTCCACCTCGCCGCCGCCGTCATTGCCGCCGCGGCGCGGGCGTTTGCTCCGCGACGAGGACTCGATGAGGGGAAATGTCTCCAGCGTCATCTCCGGCGGCGACGAGGATGCTAAAATTAAGTAGGACATTAGAGCTTCTAGGACCTGAAGAGACATCAGAAACTATCCTGGCTTTTTCCAACTTCAGCAAGGATGGTTGCCACAACAAGGACATATTCTGTGGTTTGTTGCTGATATAATATAATTTTACATGCAGTGGTGTTTTTAGCTTGGTGTTGACAGGAATATGATTTGTACTACCATTCTAAggccctctttatttaggtttag…
>MSTRG.123526.1 chr06 13435611-13435934
CCAAACTCAAACCCTACGTGCGGAAGCATGGAAGGCAATAAAAGAAGAGAAGCGTCCGGTGGTGTACACACTTGATGAGCCGGAGAAGGATGACCGTAACAACTTGTCTCTCTCCCAAGGTAACCTCGCCAATGACAAGGCTCGGGTTGACCTGATGCAAAATCGTGGCAAGAGACTTGAGGCAGCACTAACCAAGCAGCTTGAT
>MSTRG.215689.1 chr12 6233718-6234037
agtaggtgagttggtaagggagctctatatggagGTTGAGGTCTTGAGTTCGAATCTCACTTGTAGCATCCAAGTTATATTGCGTGAAAAATTGTGAATTTGTAGGTAGTGATGTGTAACCATGTATAGGATGGCTAGTAAAATTCAAAATATTTTTTTGAGGTTTTTTGTTGCGTTTAAAATTCAAAAATTGTATTTCTTGCTTTGTCATCAgtgacgggtcgtaagttacaacccgtcagagatgag
>MSTRG.41386.1 chr02 18667743-18668131
tttgacggccagccagttttttcctgggcatggtatgcttcgggaatttgttgctgtcatcgccctcgtcgtcatcaagcaccagctttctcttgcgaggacctgtctgcccagccggtttggaggtttgaggttgtgggtctgacatgattgtcggccctccacttccctgaatggtgtgctggcgaggagatcgtcgctgagcaattgggggatcggatttcatcaatacatattcctgaataagatgcctccatggttagttaattcaacatgaagacaagatactattttggtcataagttgaagatttcagatacatacctgcggaggcggattgaatgcattatatggcacaactg
>MSTRG.215913.12 chr12 6892434-6893789
TTTCTTCTTCCATCTTTTCGGTCTTCGATTTGGTGCGTAGTTATATCCCCCTGTCATGGACGGTGGTTGATGCTGCCTGTGATCGAGTATGCTGGGGTCTATTGGCTTAAGGCCTCGGCGATCGGCCAAGCTGCGTTGTGTCCAGGTTGAATCAAACGACGAGTCGACTAATTCAATTTCTTTTAATGAAATGTCTGATCCATTGGTTCATCTCTTCATCGGCCTGACCGTCTATTCCCTTCCCGCTATTCTGGTTCACTGCTTACCCAATCATACAGGACAACCAATAAGCTACAATGGAAAAAAAGAAGGAGAATATCTGTTTAGCATCCTACTCCAGCCGTCCCAATACTCTAAATAACATTTTAATACATATGAAGCATCAGATAAATTATGCTT…
>MSTRG.85680.1 chr04 20861179-20861948
cgcgcgcgcgctcaggtgaccggaggcggaagtatctctcgctcaggtggccggcggcggaggcggacctagcaggggtgggtggcggcggcaaagcgagctcgagtggccagcggtggaggcggaggaggagcgagctcgggaggctgccaatggcggcgaagcgAGCTCAGGTGGGcacggtagatatgctactttgaccaacgatgtttataaaagtaagatgttttaaataaaaagagttgcatattctgatagtttgtttagggtgtgtttggataatggaaaatgaggagtggaatcgggattgggaaatgaatgaagggttaggattaaatgggagagggggaatggatggttaggatttaaatatgtcttttggtgggtggaaaattattt…
>MSTRG.188108.1 chr10 12968014-12970524
CTGGCTTCTGACCAAGAGACTGGGGATTCCCAATGTTGCAGTATAGGATCTCATCAAAAGGAAGAGACCCTGGTTGAGTCTGTAGCTGTTGCTGCAGGCGCTGAGCATGGATCACAATCTCTCCACGCACTGCATACTCACAATTCAAAACcttggggttgaggttgtcgacggcgacgctgggagcagccatggcgGCGGAAGCACCAAGAACAGAGAGAGAAAGTGAGATTCAGCGGCAGCGTTGACGGGTTGGGTTTCGTGGCGAATCGACGGCTCCCCGCAC
>MSTRG.78285.1 chr04 4663272-4669939
cgcgcgcggctatggttttgctcggggagggaagtgacggctagggtttctcacgtgatgcaatacctccgccggtcacatccctcacgaatatataggatccatcactcgggcctccaaggcccgtaggaatcctattcggatccctatccgaattaagctcatattggatctccatccaatccccttattccggcccattaagcgtgcgaccctgtaggttcatatatactcggttgtaaaccgaaaactccttttcggtccacgcgtcaacagcggcccctagcagaacgtattgacccaccgggcatacataaagatcatatcggctgaacctctagtgtatacttgtatgaacccctttgcctcacgat
>MSTRG.186015.2 chr10 4899838-5143543
cggaaaggagttgtgacaataccccttgcacaacataacccattacagcgcacctttcctggatcataatcacccccttataaacaaggtatggactccccagcgacccccatggacttctcgccacttctcagtctggcgcactataatgaatcacgctatacaaaagataaagccgttgcccacgctggcttgtggttggcacgataaatgtatcacaacagtagctcgcgaaccggtccttaattgtcatgagcacaaccatcaaaaccatatgctcacaacccaccttagtcaggttttaattatcaattgattaacatcacacgattaaccatcgtgagctaccattaa
>MSTRG.89933.1 chr04 26860155-26862949
gtctcctgttcctggggcctcgtaaagctcccggttaattacctccgcaggtctaggcctgcagagaacctccgattaagctgctagtggtcgtctcattgtcttcgcttcgcattctccatgcatggttgtgatggtgatgtagatgtgggcgctggcagcgatccacggcctcgtcggtccgtgcaccgttgttggtgacgtagccttagcgtcggctttgcccgccctcgtcatctagcctcgtcggtcttgaacgacgtgtcggtgtagattgcttgaagaagatatgcatggaatcgcgtagcttggacggctcgacgtcatagcaattgcatcgggatcatattaggaaagaaaggaatagtaggagatggtcgatgcagacCACCGAACTAT…
>MSTRG.217169.1 chr12 14127808-14128058
ttttggttttttaagatacatctaacattctaaaataatcggtccacggatttcaataaaaatcgatgttcagatttccgtattttattagaatgccacttggcaattaagagtatttttagggtaccacagggtgacttgggagtgtttataggaagtttaatggacttagaaatagatctaattatgacgtaaaataatgtgTCCATGAACCAATGGAGTGTCATAC
>MSTRG.158662.18 chr08 12990623-12994487
cttcgctactcgcgcggcgaacttttgtcaattaataccgatattgccacacgtgggtgcgaagttatataccggaatcaaaaagttcaaaaagcacgaaaacatgattttttgacatattggagtgtattgggtgcgttcgtggcaaaaactcacttcgctactcgcgcggcgaacttttgtcaattaataccaatattggcacacgttggtgcgttgttgtataccgtaatcaaaaagttcaaaaagcaccaaaacatgatttttggacatattggagtgtattgggtgcgttcgtggcaaaaactcacttcgcgactcgcgcggcgaacttttgtcaattaatgccgatattgccactcgtgggtgcgttgtttttaaccggaaccaaaaagttca…
>MSTRG.38530.1 chr02 14974741-14977968
GATATGGTACCAAACGAGATAAGACAAACAAGTTCTTGGACTGTATGTGGTTACTTTTAAAAGTTAGCATTCTAACAAGTATGTTTGTATAACTTTTTTTCGGTTATAATTTCCTTTTTTATTTGAGTGAATGCTCAGGTTATAATTTTAATAGTATATTGTTATCTAAATAAATGCGGCGCGAAGGTCATGAGGTAGTTCTGAAATTTCAGAGAAATCTTCGAAGATTTATATTTGGAAAATTCATAAACAGAGATAATGGCAAATCCCTGGTTTTTGACCATGGAACTGGAGAGTACATTTATCACCAATGTTGCATTAGAGTTTGTTTTCAATATCTGGAAATTTTCTTATTAATTATTGGCACCGTGTACATGAAGCTTTTATTGTTGAAGTCTC…
>MSTRG.136153.2 chr07 4163976-4166627
CTCTCTCTCTCTCTCTCTCTCTCTCTCTCTCTCTCTCGTGTGTGTGTGTGTGTGTGTGAATTTTggctgtgtttagttcagtacaaagtttggattttggttgaaattagagatgatgtgactgaaaagttgtgtgtgtatgacaggttgatgtaatggaaaaggactgaagtttggatccaaactttagatctaaacacagccTTGATTGTTGAGGTGCAACCATTAGGAGCTGAAGCTGCCAGCATGATCTGATGAGTGCTTATTAGGTGAGGGCAGAATTGACTGCCAAAACAAAGATCAGATCATGCTGTGCAGTTTCATCTGCTTGTGGCTGCACAAAATTAAAGGGCCAGATTGTATTCATATATATATGTTGGTGTGAGGCTTACATGCAAA…
>MSTRG.121462.1 chr06 8991809-9003852
CGCGCCGCTGCCCACCTCCCTGCCCCTGCGCGCTGCCCGTGACAGAGAGAGGAGAGAGAGGAAGAGGAGTATGAAAGTACATTGATCAGTGGCCGGTTGCATGCACCGACTCAGGCCTTTATCGGACTTCAAAATTTGTTCATTTCACTCCATTCATATCGAGCTATGAGCACACCGTGCGTGCGAGTACGATCGAGCTATTCCGTGCATCACTTGCAGGCCGGTACGTTAGTTCTTACTGCCTCCATTGCCTTAAACTTATCGTCGGCCCTGGCCAGCGCCACGGGTCTTCCCGTCACCGGTGGCCTCTCTCATGCCTCACAATACTAATGGCATCCAAAATATGTGTAAAACAGAAAAATATAtaatgcaaatcacatatataataaaaacctgaaa…
>MSTRG.59841.1 chr03 11225901-11230226
tcttgatctttgacatttcatctttcatttctcaaatgattgatgcggataatccatggcttcaaatggcctcgcacggttcatcacgacacagtcttcactcacccttcaccaccggtttcggttcgtcggccccaagccccttgcttgcccttcaccaccgcatggtccatcgcagctgagcgtcacttgcgcttcaccgtcttgccataggtagtcacttcatacccgcatcttcaatatcttctctttaattctcatccatctataagtacatttcct
>MSTRG.159647.1 chr08 14745772-14751505
CCAGCACAGGGGTAGGCACTCATAACTGTTTCTCTCCCTCTCCCATTTTCTCTTCCCACtgttggataagtctttgtgatccttggtcatgattcttctttttgcttttgggtaatttcaccttttcaggacagcatctacccctttagcatatttttcagttgctaggacagctgcggttagtaggacagcagcagttagcatctcctttatgcctcctttatgctttattaagtttggatgccctctaggacagcatcccatttaaatttcgaattttagactaggagggtgcagcaataggctagcagccagctatggctatatatatgtatccaacctccctcgggtaggtatggcttttgagtttgtgaatgaagaaaaccagaaaattgcccc…
>MSTRG.156263.1 chr08 4253994-4258558
GGCGCAGGTACAGAGGTGTCTCCACCTTGGCCAATTCAAGGACAAAGTAAAGCCAAAAAGAAGATAAGCATCTCCATGGTGCGagccagcttgtgaaaatacagtatctagaagataagcttgaagcacagtcgagcctcccgagctcctataaaaggaggggtttgctcagctgagaagaacaacaatgaagacaccattcagagcaaagcttccaagcgcgctctcaccctccattccaccattcttagtagtagtgactttagcctaccttgcatagtatattgaagcaaggagttgtgtaataacgctgtgtaaggtaagaacagcttgcttgtacctaccttcgggtttc
>MSTRG.114801.39 chr06 46494-47542
ggcttttcctgggacggggattaatacactagcgttcgggaaaatgtatttttctcggtcgcgacaccaActctccaaatccaatctctttagggtgaggcccgtgattctgcagccgtcaaaaaaaacctagctcgattccatgaccggaaggcaaagttatcatggttttaatttgcacataattctccatctgcattccacagtgtcgcgcccgccagcctaacttaacggcgcggttagtcgacgcgcttgacaccgacattgtctaagctatccaccctaacgtcctatgtgccatccctatactaaccacctcgttgaaaaccagttgtggaccctcagatattcgacgtttcgccgaaacaaccgctgcttcgtggcctatggtatgtaatt…
>MSTRG.118192.8 chr06 4878760-4880017
CGACACTCTCTGTCTCGTCGTCCTCCCACTTCGCCGCCGTCGTGGAAGGGAGGAGAGCGGCGCCGCCGCCGCTGCCCACCGGCCACCGGAAGGTTCGTCTCTCTTCGCTTGCTCCCCCCCCCTCCCCTGGGTGTGTTCGGTTACTTGGTTGGCCCGCGGTTCTGGCTGATTTGTGTACGGTCGTGGATTGTTGCTGCTAGGGTTCGGTAGATGGTGGTGTTGGTTAGTGAAGCCGGCTGCGGCGATGTTGTCCAGGATCTCCCAGCTCGGGGCGCGGATTCCTCGCGAGAGTAGAGCTGGTACTTGCCTTCTCCCACCTTGGGTAtgtttggggagtttctaacagctgcggcttcttctagaatcttcagttgtccagttgccagaagctctctaaac…
>MSTRG.114783.84 chr05 29831623-29890158
aaggttttaatttgcacagaattctccatctgcattccatagtgtcgcgcccgccagcctaccttaacggtgcggttagtcgacgcgcttgacaccgacatcatctaagctatacaccctaacgtcctatgtgccatcccaatactaaccacctcgttgaaaaccagttgtggaccctcagatattcgacgtttcgccgaaacaaccgctgcttcgtggcctatggtaagtaatttctagaaaaatctctgggggtccaactctccaaatccagtctctctagggtgaggcccgtgattctgcagccgtaaaaaaaaacctagctcgattccatgaccggaaggcaatgttattaaggttttaatttc
>MSTRG.221340.1 chr12 24686397-24686981
GCTCAACAGCAGAAAGAACAAAAAATCCTGCAAAGAAAGCTAGTGTACTGAGGAATTAAATTTGAAAAATATAATGTTGATTAGTTTTTTTCTCAGAAATATTCGAGCTGTAAATTTTTTGGCAGAAATATACTATCAGTCTCGCACAACTGTTCAACAGAATGACGTGGATATGATGATATGGGCGTTCTCGCACGAGAAAAGCGCGAGACAGTGCGGTGTCGCACAATGACACCACGAGACCACGCGGCCTCGCGCATCAGAAAAGCGAGACCGAACATCACAAGCGCGAGAGAGCGAACGGCTTGCTTAGAAAGCAGCCGCATTATTAGTGACTAATTACCCTATTAGTGATTAATTAAGAATAGTTTGTAATTAATGAGGTTGATTAGCGATTAA…
>MSTRG.12157.1 chr01 16777194-16779545
CCGGAAGGAAAATTTTCAAAAAGCATCAAAGCATGATTTTTGGACATATTGGAGTGTATTGGGTTCGTTCatggcaaaaactcacttcgtgattcgcgcggcgaacttttgtcaattaatgccaatattggcacacgagggtgcgatgttttctactggaatcaaaaagttcaaaaagagccaaaacatgatttttggacatattggagtgtattaggtgcgttcgtcgcaaaaactcacttcgtgattcgcgcggcgaacttttgtcaattaatgccaatattggcagacgagggtgcgatgtttt
>MSTRG.38030.9 chr02 13686027-13704812
tttttgaacattttcattccggtcaaaaacatcgcacccgtgtcggccagtattggcattaactgacaaaagttcgccgcgtgtatcacgaagtcagttttggccacgaacgcacccaatatactccaatatatccaaaaatcatgttttggtgctttttgaactctttcattccggtcaaaaacatcgcacccgtgtgggctaatattggcattaattgacaaaagttcgccgggcgaatcacgaagtgagttttagccacgaacggacccaatacactccaatatgtcgaaaagtcatgttttggtgcttttttgaactttttcattccggacaaaaacatcgcacccgtgtgggccaatattggcattaattgacaaaagttcgccgcgcgtatca…
>MSTRG.160407.1 chr08 15874873-16167082
GAGAGGGAGTAGCCATGTAGTCTACTATTGTTGGCTACAGTTGCAAGAGCAAAAACAGAGAGGTGTTGAGAGGTTGTTTTGATTGTGTACTGTGTGACCAATGAGGTTGGAGAGGTGTGGTATTTATAGAACATCATATGGTGTTCTCATCCTGTGCCTAGTGAAATATTTGATGGAGTACTAGTGGGATAGTTAAGAGATTGAGAGAAATGTCGATGTACAGACATATTATTTATTTCCTCTTGGCATGCCTTATGATCCATATGGTACTTATTTATTTTCCCTTGGCATGCCTTGTGATCCATCGTACTAATAAAAAAAAGATGTATTCA
>MSTRG.128248.1 chr06 21208022-21210653
GTAGTATACTGTACCATAAAAATCCTCTTCGACTAAGCATAAGCACAATCTGATTGTCATGCATCCATAACTCTACTACTATATCAATAATGTTTTTCAAAGTTCTCAAGTGCAATGTATCTGAAGTCAGGAGTATGTCTTTCTACGAGAAAGGTACAGGAAACCAGCACAAAAGATCTCAAAGGCTAGCTAGCTAGCTAGAGCAGCTGCTAACTGAACTAGCTAGACTGCTATATGATCATGTATGAGCAGGAGTCAATGCATGGTGCAGCCGCCGCCGCCGCCGGATTCGGTGACATCGCCGGCGTCGGCTTCCATGGAGACCGTTCTTTTTCCTGCTGATCATGATCTCCTGTACACCTAGGAGGCTATGGCTAGGAGTGGAGTATATGCCTATCC…
>MSTRG.170358.1 chr09 2998053-3043364
ggtactcacccttgcaatatacaaacttaatcagaggccggagatgaagcttcggaggatccctatgcctattaccaggagggtgacgaagacgatggtgctcagtaggtcttagttacggtcgttgcctgtggcaatggcgtgccgctgccttaactccgctgccttaccttcttctgtttttggaatgtattccagaccgctcggtccgatgatttaagactatgcctgcgggcttatgatgtaataattcgtactagacactcgtgtatgtgcacttggtatttcagctatgaattcgtgtgtaccagactactcgatccagggaaatggtactgtttacacgattgattcctgttataaaaaaaacgggggtccacaatacgccattaggaatct…
>MSTRG.188596.4 chr10 14111180-14114706
gcctataaataccggcaagccgtccctttttctcccacatatccgaggtctctctctccctctctttctctctctttcttcctcatgaccggctgccgccaccgtcggccgatctccttcaccgtagctccacaacccaaaccctcgcgccatcgggcttgcctcgacgaggggaatccatttttctagtttcccctcttccctatccactccatcaagccaccacaaccacctcccttgcagccgaagagaagctcttctactcgccgttccggccaactcctcctctctctcggccagccaccgacttccccgggtgcgcgtcgctcgggaacacgcttggccgccgccgtcgaagccgttccaccatcggagcaccggcgccccttctctctctct…
>MSTRG.185792.15 chr10 3169312-3325527
cgcgagccgcgtgcgcccggtccaccgtggaccgtgaggctgccgcgtgggccccactcccgtggacccggtccgtgcgctccctccctcggctgacgcaataaatccgatttttaattaaaatttaaatgaagaaattcgcaaatatccatttaaagagcatataaacttcaaatggccataacttggccatttgaactcggaattggaccgttcaagtctctaatttttccttaagaagtcaagaacctatttttgtgctttgtttctgctgttatatggagttatttagagtaaaagcctttttcttttccgttggtcgtgtagacgctgcagcttcggaagatccgctcttcgtggaagttgaagccgacgtttgggaaagcgagcaaggcaagt…
>MSTRG.184839.1 chr10 1979172-1986083
GCCCATtgttgacggtccttaaatcataatatttgaccgtcaatacttacatataatgaaataaaatatggtatccaacttagtggtagggtttattactaatcatttccactagtgttggtgaaatatgtgtatgcaggtattttgaggagaaaacacatccgtcatgcgaaaaaatgcacctccgcgcattcaggacgcgtttacacggattggagggcccatatgtcaaccaaaaccacttagaattgggccaaaacattgtgcaagatgttggggggcccaataagcaacctatcggccaaaggagaggccgggaggacggatttttggtttggccgaaccaatcctggcgcctcccgccatctggcttcacgtggacggcttggattcctcccc…
>MSTRG.195885.2 chr11 3515615-3516136
TTgggtgaatacccaacatgatccttgaactttcgcttaaggatcaatttagtccctaacatttcgtgttgtccaaacaagtaccttaagttcattgtgtgattcaatatggtccttagaccctctaaacatgtccatgtggcgttttaagtgggtgtaaggactatattaagccgcatgataatctttagggtcctgtttggacattataaaacatgaaggactaattcgacctctgagc
>MSTRG.202714.2 chr11 14218451-14218878
cttgtatcgtagtgctttgcaaacagggcatgcttctaggttctcatactcctcaccgcgatataggatacaatcgttcggacatgcgtgaatcttatgaacttccagtcctaacgggcagactatcttcttagcctcgtacattgtctcgggcaatttgtttccccccggaagaatgttcttgacgagtttcaataaatcgccaaatgccttgtcactaaccccattttttgccttccattgcaagaactccagagtggtatccaactttttgtgcccctgctcgcaacctgggtacaacatcttgtctaatttatgggcctccttttcactttcacagtcctccctggcgtcctgcaacatctgaccaagatcatccgcaacgtcgttaccatcagc…
>MSTRG.65194.40 chr03 18362767-18365494
GGATAGTTTTTCTTTTGTGCGACATTAGTTTGATGTGGACACTTACGATGTGAAGAAAAACATTTGTGGACTAAATTTCTTGTGCATCTATGGAATTATTACAATTTTGAAACATGTCATTTTCATTTCAAAATATAATCGTAGCGTTAGCACATGCATATTACTAGTAGTTATGAAGTTGAGTTATGTAGTTCTGTAATGTTGAGGTTTGTTTTTTAGTGAACAATTATGGTGTTAGTTATCAAGCCATCCTTTTTTGGTTTTGGCGAAACTTTTGTCCTAAGGTACTGTGTTTTATCCCTGCCTTGAGAGTTTTTTTTCCTTCATGCTGTTCAAATCCCTGTTATGATGCCTATAGAAAGTAAGTACTATAAATAGTAAGGAATGCCTATAGAAAGG…
>MSTRG.169104.1 chr09 1040687-1041297
tgaaactagatggtgacaaagcattcctcattccttaaacaaaatttctggatcaatggtgagacatatgagactggtgcatctgaagacaatacctgcgaatgttgatgggatcatcatcgtataacaaaggaatttgtccactgcacctccaagcacatacttatagatcgagtgtttaattttgatagacatcgagatgttggttctgtttgaatgacttaattatttagctggatgcggt
>MSTRG.218903.1 chr12 18026222-18033876
gggggggaaaagaggacttcttttagggtttttctttttataaacctttttaactttgtttatttcttttcaattattatttgtgctctgaaaattccactaaaatttgagggctccttttagaccaaggagaatttaacaaaaattctccgggtcacatttgaatttttcttgtacgtattttaaggtttgccaatttcttttcgaattttaattaattctattattccttttagaagatgatttttattttgggatgaatttatcaggacgtgacaT
>MSTRG.174847.1 chr09 10641751-10648869
caatctgctctgagtcggcctgctcggatggcacacgaaggcatttcttgagttgcgacacatggaacacatcatgcacgttgcccaaggaggcgggcagctccagctggtaagcgacttctccgcgccgagcaatgatacggaaaggacccacataccgaggtgcgagcttcccctttgtctgaaacctgtgtacacctcgcaatggcgtgacccgaagatacacaaagtcatccactgcgaattccaggtcatggcgtcggttatctgcataacttttctgccgggac
>MSTRG.212658.2 chr12 1798559-1800706
cgtcttgcccggccatgccgccgctacccacagcgccgccacgccctaccgcaccccgtctaccactcctcttccccaatccatcgccggagcgccgtcccaccgtcatcccaaggcgcccgccgtcaccttgctcgccgccaaccgcctccttccgccatttggcctctcgcgtgtagaatccgtcgtttcggaagatcgcggtcgcgaggaaaagagttcgaaagattgttttgaagaagcaagaagtgtactacttctgagctgaagatggagttagaggaccaaggctcagaccccagttgagttttgcctgtggagtggagctgaagcctcgctaggatcgccttttttccgctactgctgcttttgtttcggtg
>MSTRG.121553.1 chr06 9212354-9214189
TTATTTTTTTCTCCTAATCCTTTGCCTACAAAGTTTGACTGACATATTCAACCCCAATAAGGCCCACTGCTGACTAATCCACTGGGCTGGCCTAGTCAGAGACGTGGAGCGCTCGGCCTAGTTTTTCTCCCGCCAGCTCCGCATCTGCTTCGGCCCGTGGGCTGACGTCGTGTTGATCAACCCGCCCACAGGTTTGGTTGTCGTCCGATTTACGGCCCTCCTAACCCGAAA
>MSTRG.201798.28 chr11 12270760-12329188
cccaatacactccaatatgtccaaaaatcatgttttggtgctttttgaacattttcattccggtcaaaaacatcgcacccgtgtggggcaatattggcattaattgacaaaagttcgccgcgcgaatccagaagtgtgtttttgccacgaacgcacccaatacactccaatatgtccaaaaatcatgttttggtgctttttgaaccttttctttccggtcaaaaacatcgcacccgtgtgagccaatatatgccaatattggcattaattgacaaaagttcgccgcgcgaatcaaaaaatcatgttttggtgctttttgaactttttcattccggtcaaaaacatcacacccgtgtggggccatattgccatttatggacaaaagttcgccgcgcgaat…
>MSTRG.69438.2 chr03 24302017-24303451
aagtgactctcctttttccttttctctgtccacgtgtgctcccctagtacctggtacctaatacctgatactttaggtatcggttggtacctggtacccttgataccaactaggtatcgaccgatacctgatgcccggtacccaagataccgggtggtacctaggtatcagaccttaataccaaggtatcaagcctgatacttatggggtatcagagggtaccgtcaaaaagaggaggagatgtgggggagggagcgccgcaacggcggaggatggcgttgaggcacggcgaggtaagggACgtgtgctcctctagtacctagtatcttaggtaccggttggtacctggtacctttggtaccgactaggtatcgaccgatacctgatacccggtaccta…
>MSTRG.69922.8 chr03 25114306-25115370
gagcaatttagcttgtaagtttaacgagctagctcacgagttgctcgttagtacaaaatatccatatcttcgtatacttagcgcttcttaactagtgcttaatctttaattacatcaaattatttatatttagtgagtttttttattagttTCTGTTtatttttatgttaatacttataaaatgcaacaagtatatttgtaattattaatatgatataaatgtcatatagctcgttgacgagctagctcacaagctgagccgagctagtcttttagctcattaACAATAGCTCGTTAAGATAACGAGCTCGTTATCCATCCATACATGTATAGCTTCATTTGCTCTGTTTTTCTGGTCTAAAATGTGTCAGTTTGGAACAATGAATTTATTTACCATAA…
>MSTRG.124264.22 chr06 15440016-15465462
aggtgctttttgcactttttcgttcggttaaaaacaacgcacccacgagtggcaatatcggcattaattgacaaaagttcgccgcgcgagtcgcgaagtgagtttttgccacgaacgcacccaatacactccaatatgtccaaaaatcatgtttaggtgctttttgcactttttcgttcggttaaaaacaacgcacccacgtgtggcaatatcggcattaattcgcaaaagttcgccgcgcgagtcgcgaagtgagtttttgccacgaacgcacccaatacactccaatatgtccaaaaaccatgttttggtgctttttgaactttttcgttccagttaaaaacaacgcacccacgagtggcaatatCggcattaattgacaaaagttcgccgcgcgag…
>MSTRG.159094.2 chr08 13927513-13927879
cataggaaaacataaccagtctgtgacttggctatatgtgggtgtaataggtacccaacatctgcatatcctaccaaggtgagatcttggttatttctgtagaatagtcccatgtccttgcttccttgaagataacaaaggatatccttgatgcccttccaagtaagttgccgacaaatgctatgtccagtcttgtgcaatttgcaaggtacatgagcgctcctattacactcaagttgactggtgcactaagac
>MSTRG.104152.2 chr05 15036241-15037081
gtgccacccgattctgatcgcttgcgcctctgtgccagacaatctccccagtgctgtctgatcgcttgcgcctctgtgccacccgattgtgctgctctctgttctccccgattctgatcgcttgcgcCTCTGTGCCACCCGATGATTCTGATCGCTTGCTGCTCTCTGTTCTCCCTGATTCTGATCGCTTGCGCCTCTGTGCCACCCCTGTGCTGCTCTCTATTCTCCC
>MSTRG.219180.2 chr12 18672455-18716138
aggaaacagtgctggtatcacaggaagacggattatcacagcaacagaggtctctttattatagagtagaggtacagtcatgttgggctgcggacagatcccgagctcacaactgcattacaaaaggggaaacggaagccagaacttggaccaaacatcacaggcgcgacttgggaactaggccgaaaccctaaaactcatcgtagccggcttgctcctggaagaactcctcatcggcgggatccgcttcatcttcttcagcaactgggggggattatttatatagagcaagggtgagtacgggagtactcagcaagccatgggaaataagtgtttaatgcaggcttcaaggaaaggccgttgtttttgcaattgattttatttgaactcttctctaaa…
>MSTRG.96503.10 chr05 961675-977750
attaattcttttcctatcatttaattcattgttaaatatacttttatatatacatatagttttacatatttgataaaaatttttgaataagacgaatggtcaaacatgtctagaaaagtcaacggcgtcaatcatttagggaaggagggagtaTTACATATGCAACGACACACTGCACTACAGGGTTTGGGTGGTCCTCTCCTCTTCTCTTCTCTCTCTGTGTATACAGTAGGAGATACAGTAGGTTGGCCATTGATCTAGCTACTCGGCGTGCATGACACAGCCAGTCTCTCTTCTGCCTGCCTCCATCCTCCACCATGGATGATGCATCTCTCTCTCTCTCTCTGTGTGTTTTTTTCTTCAGTGCAGTGCAGTGAAATGCAATGCGATGGCCGGTGG…
>MSTRG.122582.1 chr06 11797732-11804625
ATTGAAAGCCAGAGTAGTAGCATATACATGAAAAATATGATTGTTAATTTGTAGTTTTAGTGCTTGCCCTGTCCAGTACATGGCTTAAAAAAATGTAGGTCAATACGATTTCCAATTTGAAAAACAAACAATCCATATTGTTATGTATTTGATAAGATTTGCaccattgtcacgcccggaaattcactagtaatttccaaactgatttgtgcataaaatcctcgtccaggaatcagccgaggtacacaaactgacaatttaatatacaaatccatcataataactaaaccgataaatacttacttaagaggcacttagtcctcaccaagaagaaaactgcagcggaaaaataaaatctagcgaagctccggctccactcccacaggcagctcaactggg…
>MSTRG.201806.14 chr11 12277526-12280975
gacaaaagttcgccgcgcgaatccagaagtgtatttttgccacgaacgcacccaatacactccaatatgtccaaacatcatgttttggtgctttttgaaccttttctttccggtcaaaaacatcgcacccgtgtgagccaatatatgccaatattggcattaatggacaaaagttcgccgcgcgaatcgagaagtaagttttttccacgaacgcacccaatacactccaatatgtccaaaaatcatgttttggtgctttttgaaccttttctttccggtcaaaaacatcgcacccgtgtggggcaatattggcatttatggacaaaagttcgccgcgcgaatcaagaagtaagtttttgccacgaacgcacccaatacactccaatatgtccaaaaatc…
>MSTRG.74164.1 chr03 33108286-33108566
GTTCAGAGCTACTGGAAGCAACATCTTGTTGCGCCTTGCCTCCATTGGCCTGTGACACTTGCTCGGGGCTAGAACCGGTACCCATGCTATCAAGTTCAGGTCCCTGGTCAATGCGGCGCCTTCTTTTCTTTGAGACGAACTCTTCAAGCTCCTTCCTCATCTCACTCTGGGAGAACAGCTGGCGTATGAACTCAGGATTATGC
>MSTRG.12151.22 chr01 16911714-16913683
gatttttggacatattggagtgtattgggtgcgttcgtggcaaaaactcacttcgtgattcgcgcggtgaacttttgtcaattaatgccaatattggcacacgagggtgcgatgttttgtactggaatcaaaaagttcaaaaagagccaaaacatgatttttggacatattggagtgtattgggtgcattcatggcaaaaagtcacttcgtgattcgcgcggcgat
>MSTRG.42083.2 chr02 19847230-19858238
ATGGGCCATGGCCCGCGGGTAGTCTGTCCCTTTATATTTCCCTGCTCGGCTGCCAGCGTCAATCAAAAGCTGCCCCAATTTTGCCGCACGAGGTCGTCGGCGGAAGCCCTAAGATCCAACGACACCGTCTCCGCGGAAGGTGGGGGGATCGATCGATCGATCGCGGCGGCGCGCGCCTTTCTTCTCCAAAACCATAGgattaaagtacaacaaaatcgccatgccaataacacgtgatacgaaaaccagggtggtggggacgataccaccggggaacatcgtttgtactggttttgtaagttggggaagcttttgtatacgaatttcagacttggcaacaacttgagggacctaaagtgaacttaACACCCAATTAAAAGCTGAAGTGAAGGGCAACCA…
>MSTRG.114783.3 chr05 29803372-29822383
atggaatcgagctaggtttttttgacggctgcagaatcacaggactcaccgtagagagactggatttggagagttggacccccagagatttttctagaaattacttaccataggccacgaagcagcggttgtttcgacgaaacgtcgaatatctgagggtccacaactggttttcaacgaggtggttagtatagggatggcacataggacgttagggtggatagcttagacgatgtcggtgtctagcgcgtcgactaaccgcgccgttaaggtaggctggcgggcacgacactgtggaatgcagatggagaattctgggcgaaattaaaCAACTccgatccataagagaccttatagaatggcagccaatgaattagcagaggtcaagaggcaagtaga…
>MSTRG.5825.14 chr01 7593593-7595686
GCCACGGGCCGCAGCCGCTTCTCTCAGCCCATGGACTCTCGAACGGCCCACCTCAACCCGCGACTAGTGTTTTGTGCGAGCGGCGGCGGCGCCGCCGCCGGCGAGAGGAGTTACTCCGAGCAGATGGGGCGGCGGGTCCTGAACAACGCGCGGCGCACGACGGCGAAGGCAGCCCATCTCCGGCGTCACGGCCTCCTTCCTTAGCACCGAGGGTACATAAAAAAATTTGAGGTCATCGATCCCCATAGAGTTGGAAAAAATCAATGTAGACCTTGATGGAAGGATTAAAGATTGTAAGAATCTTACCTATAGGCAGGACCACAGGATATTAGCGAAGGAAATAGAACAATACAGAATTCAAATGCTTCAAACGCGGCAGGGTTAATGGACTATTTCGTG…
>MSTRG.20528.1 chr01 28550424-28553605
CTTATTGCCGTTGGATGTTGATGCAAATATCTCGGCAAGTTAACAAAAATGCTGGTCGATGCGCTAATGGGAACCTCCCCCACTCCACGTTAATCATTGGAATTCCTTAACCATAACTCGTATTCAGTATTTTTGCAGATGAGATAGGCAAAGGAAGGAAACAACGCCGGTTATCAAGATCATTGATAACGCTTCTTAAACAGGAACAACATGGACCTGCAAACACAAATAAAAAGAAGAACATGGACATGTGTGAAGACCTGAAATATTTAATATTAAACACCTCAAATATCACTAATGGATATCCCACCTCATCCATTAGGAGCAAGCCCCACTCCCTATTTCGAATTTCTTCAATTATCTTCTCAGAGTCTTCAGACCGTTTACCTCCAAATGCAA…
>MSTRG.215688.1 chr12 6233692-6234102
aacttgtcacccgtcacagatgagtcatcagtgacgtgtcgtaactacctgaccgtcactgaggactcatctctgacgggttgtaacttacgacccgtcacTGATGACAAAGCAAGAAATACAATTTTTGAATTTTAAACGCAACAAAAAACCTCAAAAAAATATTTTGAATTTTACTAGCCATCCTATACATGGTTACACATCACTACCTACAAATTCACAATTTTTCACGCAATATAACTTGGATGCTACAAGTGAGATTCGAACTCAAGACCTCAACctccatatagagctcccttaccaactcacctactcaacacatattgactactaacccaat
>MSTRG.186411.4 chr10 7143810-7184658
gtgtgctttctttttatgtattgttattgcttctttataggcttgtagctttgcttgtgtgcttcgcgtagcttctgtcgttccggaggttccagaagcgtggttcgtggtcgtcgccgaaggttcggaaggccgttctctctgagcaaggcaagtcacatcatccttgaacatgttgaatcccagtttataaaattatttt
>MSTRG.190530.4 chr10 19139085-19141332
TACCAAGGTTTAAACCAAGCGGCACTAGGGAATGTGATAACGCTGTTGGTCTGCAAGGTACATGCTAATGCAGATTGAGATCTGCATTATTCCATCAAAGGGGTGTCGAATCTTTAAGAGGCAAGAGCAAACTGGAATTGAGAAATGAACAACAGTGATACTAACAGTAGTAGGATGCATCCATCTGATAGCTGATAGCCAAGAGGAAGGATAGGTCCCATTAAGCTTGTTGACTCAAGAGGGTGGAACATTGGTTTGCCAAGCTAGTCTGGGTAGCAGCCAGCAAGAAAGCCTTGGTCAGCACCATCAGAGTTGTCACGGCCAATCTCTCATGAAGAATGCCCTTGAATACATCCATCCATAGAAGATTGCAAATCGGAAATGTTACCCGATGTCAAA…
>MSTRG.174656.5 chr09 10226035-10229061
ACGCGCCGCCGCCCCTCCCCAATCGCGCCCCCCTCTCCAACCCTAATCTCTCCCTCTCACGCGGCGCCACCGCCGTCGCCGCCGCCCTCGACTGCCGCCGCTCCGCCGTTGTTGCATCCGTCGTCTCGCCGCCACCGATCTCAATCGCGTGATTTCCTTTTCTTATCCCGAAATCGTGCAACCCTCTCACCCTAACCCTAATCTTGTCCCCGCCGACCGACGCGCCGCCCCTCCCCGCTCGAGTCCATGCCGCCGCAAGTTCGCCGTCGCAGGCCGCGTCACCCGGATCAGCGTTGACGTCGCACGCCTTCCTCCTCACATCGCCCGGCATACGCTCGTCCTCGGTCATATCGGCGCCACCGCCGTCGCCGTCACACGCAGTCCTCCCCGTCCACCTCG…
>MSTRG.190469.1 chr10 19042156-19042517
CTAGCCGCTTTGATTAGCCTGGCTCAGGCGACGAAATTCCAACGCCTGACTCAGGCAAGTGAGAAGCTAGCAAGATTAAGGCACATGGTTTAAACCAAACAACTCATCTCACAGGCTGCCTGGTCAGGCAAATGTCTTCAAACTTTCAGGCTAGCTTCAGGCATGAGTTTTCATCAGGCATGTGTGTCAGGTCACCAACCAAACAGGCCCT
>MSTRG.17098.1 chr01 23915687-23916237
AAATAAAACTAACTCAGTATATGAATTCTATATGAACACTAAACTTTGTAAATATAAGTTGGAACTAGTACCTGCACGAGAACAAATCTTTCACATAATGGTAACTGCTTCTTCGTATGCTAAAACCCATGTCTCGAGCATAGGCATTATAGAAATCATATGCCTCTTGTTCACTGTTGAATTTCATACCGATGATTGGTGCCTTCCCTTTGGAGGGATCTGCTTGTGGAGTAGCTTCAATTTTACTAGGATCCTGATTAATATACCTGTTTTTTTATCTGAGACAAATTAGAAAAGAAGAAAAACTTTCATGAAACTTACAGAAAAAAAAGGGCTAATAGAAAAGAAGCAAAACTTCTATGAGATTTACTGAACGGAGATATGATGTGCTTGTAGTGA…
>MSTRG.29454.1 chr01 42909263-42909594
ttgtagagtgatatatatatttcgtattaatctatattatcaatttttttcaaattttttaataactatttagatgggatcagaatccacatccAAAACTTTTTATGTTTATAGTAAAAAGTAAAATTCGATCAAACTTTTGATATCTTGACCACTGATATTAGAACAAGCTTATAAAATCTAACTGTACTTTGTAATATTATGACTTCTCATGGCAAATTTATGGACGTCCTTTTAAAAATATGGATATTCGAGATGTAATTGATGATCAAAGTTTAATAAAATTTTGTTCTAATAAAC
>MSTRG.37691.1 chr02 12782409-12782713
atcaaatgtacccaattgcatgggttgttgcagccaaagataacaatgaagagtgggattggtttatagacttgttatgtggtgacctgcaagttggtactggacaaggtcgggtgtttattctgatcaacaaaagggaattctcaatatctatgcaaattggaagagacatttcctagacaagtagttccagaagaagttctgtacatgtgcaaaggcccc
>MSTRG.103911.1 chr05 14695411-14695858
agcgaatataaaaaaatttaagccatgcttaaagaacatttgacaataaatcaaatcataataaaataaatgataattacatattttttaataagaagaatggtcaaatgtatctcaaaatgtcaacagcgccatatgttaaaaaacggagggagtaTAACAGTTTAACCCAAAAATTATTTTCGGTTGCTTCATTTTCTATGGCTTATCAGCCTCAGCCGAAGCTCAGACTTGTATGCTAGACAAGACATGAAGCGTGCTACGGTATGGTAGGCATTATAATGGCTAGGGTTGGGAAATAAGAGATGCAGACCAGAGCAGTGCACCAAAACTGAAGGTTGTAGTGTTGTATGATACCAAAAAGGCTGGGGCCTGCACTTGACTTTGCCCATTGAGCTA…
>MSTRG.123325.2 chr06 13030614-13031258
GATCTGAAAGGGAAAAAAATATCAGTTGCTTCAATGTTAATCATTCAAGTGCATCAGTGATCTATAAATTAATTTAATTTGGTCCATCGTCTTGATATAGATCTTTATTATCGATCCGAATAACAATTATTTTTCTTATGAGTTCTATTCATTCTCGGATTTTTATCTCACAGATTTTTTAtcactacaccagatcctcacatctctgacgggatacctgtgacgggcaaacgaaatggtcactgatgaccatcacctgtgacgggtcgcagccggacagcacgtcagaggtgaggtttactcacctcaaacggctttaagttccagcccgtTTGAGATGACTTCTGCCACTGTATATATATGTCTCCTCTCCCAGCGGGGCCCACATGAGGAGATAAG…
>MSTRG.51766.1 chr03 76819-77237
CCTCGATCAAACATAATACAATGATAAAAAACTTCACTTGTATGCATTCTCCAGTTGGATATTCTTCAGAAAGATTGTTACCATATTTCTCCAAAAACACAAATATTTGCGTGAAGTGCTGCTCCTCTGAGGTTACAAGAAGAAGGGTCCTTGCCCACCTCCGTGCTTCAGCTTCCCATGCACCCACATCCTCATCATCAAACAAGTATGGTCCATTCAC
>MSTRG.65840.2 chr03 19549966-19563065
gcgaagtgagtttttgccacgaatgcacccaatacactccaatatgtccaaaaatcatgtttaggtgctttttgaactttttgattccggtatattacatcccacccacgtgtggcagtatcggcattaattgacaaaagttcgccccgcgagtcgcgaagtgagtttttgccacaaacgcacccaatacactccaatatgtccaaaaatcatgtttaggtgctttttgaactttttgattccggtatattacatcccacccacgtgtggcagta
>MSTRG.114784.36 chr05 29804132-29822267
gtgccattcctatactaaccacctcgttgaaaaccagttgtggaccctccgatattcgacgtttcgctaaaacaaccgctgcttcgtggcctatggtaagtcatttctagaaaaatctctagaggtccacctctccaaatccagtatctctagggtgaggcccgtgattctgcagccgtcaaaaaaaacctagctcgattccatgaccggaaggcaaagttatcaaggttttaatttgcacagaattctccatctgcattccacagtgtcgcgcccgccagcctaccttaacggcgcggttagtcaacgcgcttgacaccgacatcgtttaagctatccaccctaacgtcctatgtgccatccctatactaaccacctcgttgaaaacaattgtggacc…
>MSTRG.199276.1 chr11 8830190-8831080
tgaatttattttgatgatatatttgttttatactaaaaatgttagtataactttttttttataaatttgatcaaatttaaagaagtttgattagaacaaGAAAATAGTtactccctccgtcccataatatagcaacctagcactagatgggacatctcatagtgtccagattcgttgtactataagatgtcccgtactatgttgctacattatgcgacagagaaagtaAACGACTTATAATGTGAAACGTAGGGAGTACTCTTTTCTTATTCTTAGTTCTTAAAATAAGTTTTATGCTCAAGCATGAAAGATTCGCTGGTTTTTTACTTTTACTTTTTTTTCTTAGTTCTCATGTTATTTTTCCCAGCATCTCACTTCGTTTTGTTCTTCTGTACGCTT…
>MSTRG.216614.1 chr12 8437423-8437755
gggacgtccaagtcaaggtggaggcccaaaccaagtcgacgttgggtgcaattcggagtccaagaccagtctgcactaaaacgggcgcccaggtcgcatacgtgctcggattggggcgttctttatatggatggaaagctaagaagaccacatcccaattctttccgagtcaatgggaattgaccgaacaagttgacgtccagaatctgtcccggtgctgcgtcaccgtatttgggcctttggcccgtgtatcgtgttggaacccattaaggttgcgtcgagaggggtttgcacaaccctaaactctata
>MSTRG.54487.25 chr03 4101771-4118985
GTCACCACCATACCAGGCTTGAGGACACCAGTCTCAACACGACCCACAGGCACGGTACCAATACCGCCGATCTTGTACACGTCCTGAAGGGGAAGACGTAGGGGCTTGTCTGATGGCCTCTTGGGCTCGTTGATCTGGTCAAGAGCCTCAAGCAAGGTGGGGCCCTTGTACCAGTCAAGGTTGGTGGACCTCTCAATCATGTTGTCACCCTCAAACCCAGAGATGGGAACAAAGGGAATCTTGTCAGGGTTGTAGCCGACCTTCTTCAGGTAGGATGAGACTTCCTTCACGATTTCATCGTAACGGGCCTTGGAGTACTTGGGAGTGGTGGCATCCATCTGTAACAGAACAAAGGAAAACAAATC
>MSTRG.29826.1 chr02 98290-98964
CAAAAGAGAAGAAAGAAGCTACTACTGGGCTCGTCCACGGGCACGGGGTGGGTGGTCTGTCAACAGTCGAATAAGCTTGTCGGATCTCCCCATTGCATCTCTTGACGATTTCACTTTTTCTTCCTGCACCAACCACGCCTACACTTTGTCAGCAGCTAATCCAAATCAAACCAATTGTGCATCAAACAGACAGTGGTTTTGCCGCTAGCTATAAATAATGTCATGAATCAGCGCTTAACAAGCCATCTGCATCAGCGATCAACCAGAGCTTAGATTTAGCCGCCCCATTATTGTGAAACACTTGGATGTGGTTCCAATTGTTGCTGAGGTTTCAAAGAGACGTACCTTTCTGGTATCCACAAATATATCAGGACCTGTGAATTCTTTGAGCATCATAGC…
>MSTRG.148605.1 chr07 23454923-23469556
accggccaggccgatggggccctctgacagggctacaacggctagttttctagccgttgtagagtagcacggtctgaccggccacatacctccggtcagaccggcagagcacagagttgggggatttcgcccccaacggctagttttggtgggtgggagtataaatactcccccaccagcagcaagggggctctcttggcacccaattcaattgcatacaccccttgcacctctctcacactcacttgagctttgtgttcatccat
>MSTRG.144521.3 chr07 16679129-16708422
accgagcttgaagctctcctctcttttctctctcctttccatggccggctatcactgtcgtcggccgatctccctcaccggagcaataccggacaatccctcgcgccatcgagctttcctcgatgagaggaatccatttttcccctttcccctcttcctccacctctgaatcaaacctcaccggagctctctctctcctcccggttcacgaccttccatccgccgttccggctatttcccttactccctttgccggccactgccatccctaggtgcgttgcagtcgggaacaccagtggccgccggcgttaccgcctcctcgccaccggagcccggcgccccctctccttctcctctctgttcgaccaaggagaaaaagaagaaagagacgggaagaag…
>MSTRG.74130.1 chr03 33056587-33057112
CAAAAGGAACTGGAGTTGATAGTTGATACCAAATACAAGAAAATGCTAGTGAGAAGCTTTATCTATATTCTGTCACAAGCATCAGGTATGCAAAATGATCACCATACAAGAACCTGCTAGAACTATGTCTATCTATTGGACATAGTAACTATTCAACAGCACTACAGCACAAATAACAGAAGTCGGTGAGAAAGTCACACCAGAGTATCGCTTAGATTCAGGATTGACAAATATTGGAACTAACTTATTCACCCAAAAAAAATCATTACATCATAATAAAGTGAAAAATTTTCTTATCCGTAACAGCTAAAGAAACTTCCAGAAAGATCAGGTGGTGCTCCTCTCTTACCACTGCCATGAGCAAACACCTTGATAGTAGTATCTCATAAC
>MSTRG.85415.16 chr04 20509223-20511905
GGCGGAAACCGTAAAATCGACTTTATTCCTGGGGTTTTCGCTTCGAAAATCAAAAGACGAATCGAAGCGGAAGTGCTCGTCTTCTCGGCTTCTTCTAACTAGGTAATTCGAGCAAGCAACTCCATCTAGTAGCCATTCTTCTGCGGATGGGCTTGCTCCAGGAGTCCCGGGCGATTCCGGATTAGCGCCGTGTTATTTGGTCTCCGATCCGAGGCGATCCTGCTGGATGGATGGTGGATTGCTGCAGGTTTCTTCGGTCATCTGAAAGATTCATTCTTATCCAACCAGGAACTGTAAGTTGTGAAACTTGATTTTGTTGTGTCTAGCTTTGAGATGTTTGGAGATGGAATGTTTATGCTGTATTGCATACAGCGACACAACTTCAATCATTGATATTCG…
>MSTRG.4744.15 chr01 6019468-6023650
GCTGTTTTCCTTGATAATGTTCTTTAGCACTGCTGTGTTCAGCCTTAATAGTTGTGAAACTTTGATTGTATGGAAAGCACATGGCTGGGGGATGCTGCAGATAACTCCTATTTCTCCAAATATTTCACCATTGCACAGTACTTCCTGGACCTGGATTTTGTAATTATACATGTCAAATTCTGCATTACCCTTTTAACCATTGTTCTTTAGAACATATGAACTTTTGTTAAGTCACCTTTTCTGTTCCATCGATCTCTACCCGCTCTTCCTGCCAAACAAAATAACAACAGTTACACTAGTATCCATAGTTGTATGAACTGCAAAATCATCACAGTGTTCCAAAATATAGTTGCACTAACCACTGCTCCCGAAACTAATATGTAAACATCTCGGGGTGCT…
>MSTRG.102231.1 chr05 8818989-8833129
gcaaagggtattgtcacgatttccccctttgcaatgccgtggtggtatttcagggcatggcgacatgtgtggaatcgtgtcttgtgggtacagtggtacacctctggccagagtaaaactattcgaatagccgtgcccgcggttatgggcgggttgagcaatgtttttcgtgattagtctcacacctctcacaataattattgatgattaactggtaataatttgcttagctcctggtttggagttagatctgttcagccgggtatggttgttcaggatggttgggcctgtacagcatgggtgtgctgttcagtgttgattaaaatttctgattaattactctactgttttactactcttaactctttgctaaatgctgctttcgcaaatgagcctata…
>MSTRG.124264.40 chr06 15473427-15476871
atacactccaatatgtccaaaaatcatgttttggtgctttttgaactttttcgttccggttaaaaacaacgcacccacgagtggcaataccggcattaattgacaaaaggtcgccgcgcgagtcgcgaagtgagtttttgcaacgaacgcacccaatacactccaatatgtccaaaaatcatgtttaggtgctttttgaactttttcgttccggttaaaaacaacgcacccacgagtggcaataccggcattaattgacaaaaggtcgccgcgcgagtcgcgaagtgagtttttgccacaaacgcacccaatacactccaatatgtccaaaaatcatgtttaggtgcattttgaactttttgattccggtatattacatcgcacccacgtgtggcaata…
>MSTRG.135573.1 chr07 3417430-3417889
CATGATCAACAAGATCAAAATATATGTCCTTCCCTATTTGAGTGGTCAAGTCATCATCCCTTGCAACCTTTACAGTACCAAAACATGTTAGATAACTAAATAGAAAGTAAAACAAAACCAACGGAAATAGGAGGAAAAACAATCAATTCGACATGCCCAGCGTGTTGACTAAACACCTTAATGATAGTATATAGGTGGGCCTCAGCTTTCTCCTTCTTTCGACGCTCCTTTTCCTCACGATCCTTTTCTAATCTAATTCGAAGGTGCTCTGCTATGTCCTTCTCATCCACGTTACAAATTATTTTGTCCTTGTCACTTTCGCGAATGTACACAAGCATGTATGCGTTTGAATATTTAGTGAACTTGAAAGGAGTATTGTTTAGAC
>MSTRG.2224.1 chr01 2475649-2503432
CCAAAAAAGTCTCCGTCTCGCTGCTCCGTCTTCCTAACTACATCCGCTTGCCTCCTCTCTGCCTCAATTCGCTAGATCTTGTGCAGCGGTGAGGAAACGACGGCGCGCCAAATTTTGCTCGGCCACGATCCGATCACTGTCGCCGGAAGCCGTCCTCCGGCCACCCCCTCGCCGTGAACCTGCGCCGGCGGACCTCGGCCAGGATCTGGTCGGCATCGCGGCTGTGGTATTGCAAACAGATTTGTGGATGCTATGATGGCCGTGCGCCGTTCAGCCGTTGACTTGTAAGAACACGGCAGCCACCTCTTCTGATTTTAGTGGTTCATACAGGTTATCATCTGCTTGCCCTTACAATTACATATGGTTACATACTTACATGCATTTTGGTGGCTGTGGTCA…
>MSTRG.160308.1 chr08 15717894-15718145
CCCCGTCGCGCGGCGCCGCCGACAGCTTCCCGGCCTCGAGCGCCTCCGAGACCGCGACGCTCGCCTGCATTGCAGCTTCCGCTTCCCGTCGGCGGCGGCGGCAACGACGACTCGATCTCGCTGCTGCTGCAACAGCTCGGTTTCATATCAGAGTATCAAACCGGCATGCATGCAGCGACGTCGAGACGGCGGCGGCGGCGCCGGCGCCGGCGACCAAACGAGAAGCTAAA
>MSTRG.186386.1 chr10 7017739-7018013
GTGTCGTCAGGGATCTGTGTTTGGAGCCCAAGGGACCAAATCCTGCAGGAGCTATGTCGGTATTTTGCTGTCCTTAGGACTCGAAGTCTATAGCTAAGAGGCTGTGACCAATTTCGTATTTTCCATTTGAACCTATGCTACGATGTTTGCTGGAAACCCTATGCTGCCAAGTAGAGTTCTACTTTCTAAAAAAAACTtcctttcatagcattataagatgttttaggttcgtcttaggtcagttttctcta
>MSTRG.218268.1 chr12 16549072-16549503
atagggtggagtccgctggtgatggaggttgtttgctatttttcttttgctcgtcatctctattgacacgaacgagaatgtttttgcattttttttcgtgcttgctggatgatgggtggatgctactgcgcaacatcgagctcatctctataccacattgctacatctttccatgattccatcgtcgactactgcttgccacccgtttgccctctccactactagtcacaagacacagaccgtgctcttcatccttacagcaagatcgagcaaagccaccagatggatttttggctaaatcattttttttcttttctagtttgattcaccgtgagtaattttattgcttgtgtgtgattgagcctgtaattttttc
>MSTRG.114289.1 chr05 29137807-29139708
AAAGAACAAAACAACTATATGGGGATAAACCCATTTTACTGAATATAGACAAGTATGATGGTAAAATATTAACTTGTTTTTAATTCATACTCCTACTAAGCTTATTTTATATTCCAATTATTTACCTTTGAACCAACATTTTTCTTAGCATCAAAACTGGTGTTCCCATTCGGTTGCAGAGGCTTGTGCATGGGAGAAGCAGGATTTCTCGCAGTACTCGGAGGCGGAGTAGAGCTGAGGCCGCAGGTTCTTGAGCTCCTGCACACGCACAGACGCAAGGCATCACCACCACCACAAACCAAGAACCGGCC
>MSTRG.102076.1 chr05 8399344-8426111
CTTAGAACACTTTAGATAAGTCCTAACAGAACACATCATGGTCTGAATAGTCAATATTCCAGGATGAATTGTCGTGCTATCCTTTTGGATCTGGGAAGACCACATTTCAGCCATAAGAGCATGACATCGAACAGAAATAAATAGCATCCAGATAAAAGATGAATTACTGCAAAACGAATTAATGGTGGTGTAACCTGCAACTGTGTAATGGTTCTCTTTTTTGTTTAGAGTACTGTAAAATTAACCAACTAGCTAGAAGAGTTGAGAGGGAAACCTTCGATCGGAGGAAAAACTTCTACGATTGTGACATGAGATGAGACTACGATCCAGTAACATGCTAGTGAGCGGAAGGAGAATGCAAGCAATGTTTAACTTAGCTCGGTGATATAAACTCACCGT…
>MSTRG.146355.1 chr07 20111511-20112016
AAAAGTTTATAGAAAAAAATACTGTGAGCAACTTAGAAAACATGGTTAGGATCTTAGGGAAAACAAGTCCTACTAGCGGCCAACTCACAAAAGGCTGATTCAGACTCAGCCTAAAGGGAAAGAAAAAACACTTCCGAATGAAACAATAATATGATTCACATGGCAAAGCTGCCGCCATATGTTTTGCAGGTGGTAGCTGCCAAAAGCTCAAAGCTGAGAGCGGAGCACACAGATTCCTTTTTCCAGGAATATGCAGGAGGCAGTG
>MSTRG.177852.14 chr09 15590074-15593871
TCTTACTATGCCTGTATCCCTTTGTTTGTTAAAGACTGTATTGTAAAATAAATTGCTTTTTTGTCAGCTCTTTCTCACTGAATTTGACAAACGCAGTATTCTGTATGTAGATAAGAAAACAAGTATAGTCACTCACTATCTGCAAAGAACGAGAAATATATTGCTATGCCAAGCTGGCGGAGAAATGAGCCAGTCAGTTCAGCATTATTGCTTCGTCGCTCCAACAACCATATTACAATTGCTGTGTAGACGAAGAAGGCGATGCTCCCAAACCACAGGCATTGAGCAAAGCAGAGAGCACCCTCTATATGACTTAACTATATTTGGTATGGAACTTTCTTTGTTTCTCCAGAAATGAAGGAGTTGCTAATAAGAGAGAACTCAAAATAGGAGGATTCG…
>MSTRG.98613.1 chr05 3810905-3811821
GTGCTGGTGTTCGGATCTCGCATGTTTGAtactacCTACGTCCCACAATATAAAAATATAGTAAAGCATGTGACAAAGACTCACATACTGTACTATTTTCTTATATTCTGAAACGGAGggagtactaattagaagtattaaatgtaaactagtgataaaatttatttataactctaaataattcgtgagataaatttattgatcctaactaatccgtgattaatttatatgatgctacagtaaacatgttataatgatagattaatttggtttaaaaattttgtttcacaaattagctctcatacatgtaattagttttattattaggctgcgtttaataAATGTACACCCATCAGCACCACCGAGTCACGTGCTGACGCGTCACGCACTCACTGACAC…
>MSTRG.39411.1 chr02 16097365-16103578
TTTCTCTTTCTTGTTGgaaatttggtcataattcggcatattttaatccaaaataacaagataataaacatgatatttacaataggatttgatccagtgatagtggtgaatgtaatcaacatgagcatgcttaacgttgaataagcatcaacaatcacataatgacacaatgttgacattgcgatgaacattaacggtaaaacttctaattgaaataatgtaataaggttataccccaagaatggtcctccgctggagtttgaggcagtattgcctccgttggtgttgacgggagtctccttctccttgtctccagtgttcgacatgttggtgaagatgaagtagatgttgacgaacagtgagtagtcgcgccttgcgctccccaaaaacctgatcgcc…
>MSTRG.117197.1 chr06 3457183-3457525
ggactgttctgttttcgtgctagggtgatGTCCCTATCTGTGGATTGCCAGTGCGAATCTCGACGTACGTGGTGGCAAATGCAGCCGCAGTGCTAGGTGGAGCCCCAAGCGGGCGTCCAGGTCGCCGGAAAACTCCATGGCGCGCTCTGGCGGTGTCAGGTCACGGGCGCCATGGCGCGTCCCATGGCGACAACCACCTCAGTCTCCCCCCCTCCCCGCAGCGGCGTCTCGACCTCATCGTCTGTGCCTGTGCGCGCCGTGCTGCCGAGTGCTAGCGCGCTAGAAGCGTCGGCGCGCGTACGTCCGCGC
>MSTRG.167173.2 chr08 26789736-26790130
GCGTCTTTCTCCTCTGATCCATCAGATGAGCATTCTGAACTTTCCCGTTCTGTAACTTCTCCACATGAGACAGACTCAGCCTTGGGGCCAATATTAATGTCACCGGCATTACTTCCTTCTTTCATTGGATTAGAGGAGGAAAGAGTGGGGGACAGAGTGACCTTTTGCCGCATGAAAGTCTGTCCCATTACAACAAGAGAAATAAGATGAGAATTGGGGATGGAGATGGAGAAACCAAAACTGCAAGCTTCAAAACACTTGTTCTCTGTCATTGTGAATGATTAATAATGTAATATTACATTCTGACC
>MSTRG.217857.3 chr12 15729014-15729593
caaaaaaagcattattgtctcaggctactctatgccatctcacactgcaaagacctctactgatactaagatacactctgacctattgaccaactatgcaaggcaaaaattggcactcatcatgaagagaagatctcacaaagtgcatctttaactacaattgttccccgtgatacttcggataaggtattcatgctctttcttttcataacctaatccatcaatttctgaaaaaaaaaagtgcttcttctacaaggcaaaggtcaccactgaatctccagatgagtctccacaggcagatccttcactggcgccaaagagcacacccaaaaaaagaggtagacctacagaaaccaccacaattgccaaaaaattgttcaaggatagtacccagaagaa…
>MSTRG.20204.3 chr01 28018421-28019001
GTCGTGGTGGTGGTGATGGTGGTTGTTCTTGGAATCCATGTGCAGCGCCGCGTCCAGGGCGGACTTGTGCGCCTTGTCCGGCGACCGCTTGTACCCGCCGCCTGATCGCTCCTCCACGGCGGACTAGTAGTACAACTGGTCTGCTGGAGACTCCTACCACAACAAGATGGATGCACTATGAGCAAAAGCTATACTACTATTGTTGATGCCCAGAAAGAAAAGAGAGGGGAGCTGTGATGTGGATATATTTATAACCATCTACCCTACAAGCAGTACTACAAGCTCTCCCTCCTCTTGATGCTGCAAATTCATATGATGATGATCATCATCATCCCAACACCCCAAATTAACCAGATCGACCAAACGATCCTCCCAAATTAAAGCTGCCCTAACCAAGGA…
>MSTRG.111968.1 chr05 25985711-25993651
gccgcatcccttcccatcgcgcatccacgtcggcatcccggcgagcttcgccgccgccgccggccgtcgtcacgcgtcgtctccccaatccgagccgtggaatcggttcgccttgacctcctctagccaccggtgttcgtcgctcgcttcggctcgccgccgttcgccggattccgccgcgcgccgtgagccgtccgatgccattcccgcccccctttttctctccccatccgacgtggctgcccacgtggcattgaccgggcccgcccctgcccagtcagccggtcagtcgtccccctccccctctctcccctggctcgtgggcttggcccattggccagccttcctcctcggcctaacaaaacaaaggaagtttacctttactccctcttccgagtc…
>MSTRG.91904.2 chr04 29752604-29753593
ggatgatggggagggaaggagaggagttagaggagaagttagagaggaggaagaggaaggggtgatgggggagggaaggagaggagttagaggagaggaggaggaggaagaggaagagatgggatgaagagataaggtcagtggaggaagaggtgaagagataaggctgcccgtctcctcctcctcgatctctcagatggcagatgcctcgtactctccgccacaatcttttgttccggttggtattaccaaccgtgactaaaaatagatctttagtctcggttagtaacaccaaccggaactaaagatagtaggcatcttttttcccgattggtgttagattaaaaagcagctctaaacttttgaactgggactaaagataatatttaatcccggttt…
>MSTRG.43196.1 chr02 22339170-22339847
GGCGCCGCCGGCGCCGGCCGGCGCGTGATCGCCGCGGTGGCTTTGGGCGGAGCAGCCTCCGTCGCCGCGCTGCTTCACGTTTTCTGATGATCTCGCACGGCAACAGGCCGATCAATTATTATTATTATTATTTTTCAGCTTCTTTAGACTGTCAGTGCCTCCCAGTAATTTAGCGGTAGAAGATATGCAATGTGGCAATGCAAATGAACGGTTATCGATGGTTAATTTCTTCATGTAATCAGGTTTAGATGAGACCTTGAGGTTGAATATGTCGTTCGGCTTGTGATGCGAACATCCCAGATTCAAAAACATCAAGCAAAAGAGCTATAGTTTCAGCCAAGAAGTCCAAATGGGAAGCATCATCAGACTCGCTATATTTCCCTGATTTTTCAGGTACCA…
>MSTRG.79720.1 chr04 10026292-10027604
atgaggaggaggagaggagtaaaaggaggggttagatcggagtctcccttattctctcctcacaagttctctaaagaaaccctaggtgccatgcgagtcatggatgtgctatctggttttctattcatgatcctgtgggtaagcgctgatcgcgcttactcggctttaccagcaaatgctaggatgtattcactattgtccgggatggaaactactatttcaattcatgcctgccc
>MSTRG.168662.1 chr09 482242-482796
GTGGTTCAAGCTGCTAGTCAGGAGGAAAATGCTTCACAAACTCATGAGGATAATGATGCTGCAGATCATATTATCCAACAAACTGACCCTCCTATCCTGGTCTCAGAAGATGATGGTACTGCCGAAGACAATGATGAGGCCGAACTGCAGCCTCGCATTCGTGTACTTGATAGTGGTATGACAATAGAAGATCTGGCCAAGGGAAATGTTGGTGCCAAAATTGCATCTTGTGGCAAAAAGGTTTATGTGAAGTATGTCTGTATGTTGAGCAATGGTGATACTGTTGATC
>MSTRG.145517.1 chr07 18889164-18905627
aactcatcaagacgtacaacttttattttgatcatttcttcatccaacaatgtgattataacattgttcacaaaatttacatatcttatctcttatagtttataaaaccaaatgagagatatgtaaattttgtgaacaatgttactatcactttgtcggatgaagaaatgactgaaataaaagttatagatcttgatgagtt
>MSTRG.208273.1 chr11 23016178-23017836
AAAACCCTGTAGGCATGGTAAGCATTGGGAGGTCAGTCTGTGCAACTGGTCACTCTGAGAGATACCTGTGACACCAAAATTGGGCGTGTGGTTCGGATTGAGCAGAAATGCTCTCAAACAGATACTGTACAAGCAATCTCAGAATCAGTAAGGAAAATCAGCAATGATTCAACTGGATGGAAAAGCATCTGGCCCAAAGCGGGATGCATGATTAAATTATCTTGGTGCTCTCTAAGAATTTCTAATCATCTGAAGAACTTCGATCAGTGATCTGTTGTCTATCACATACAAAAAGGGATATCCCAGTGCAAAAAATTAGTGTAAATTTCCC
>MSTRG.62818.1 chr03 15301491-15302025
AAACAAACATTGTTCTTTCGCATGGGCTTTAGTCCCTTTGGTTCATATTAATGGTATAAATGGGGGCCGCCATTCTGTTCCAAATTCAATCCCTTCAGGAGAAAATAAAATTgTATGTCAGCAAGGAGGGTAATACTACTTGTGCAAAGTCAGCGCTAAGCACATGCTAACCATTGAGTTGATGCTGACTGATCCTTGCTCCCAAAAGAGAGGCTGGAAGTATTAAGCAGTAAACAACAGAAAAGCATCTGACATCACGATCTAATTAATTCCC
>MSTRG.56459.2 chr03 6824274-6824715
AATCTTCATATATTCATTGtgtaggatcgtaaagggcatttcccaccccaaaaactagacattgaggtgaggggctcccccacttatatcttaggtcctttgccctttcacaaccaatatcggactattcaacagtctcccccttcacacattggtgtccctcagcccttcaccgccccttcaccgtatacgggccccacacccacggtccatcaggtatacggactccgcaggcacccacggtccatcaggccttcacacactgtgtccatcgggccagagatgttaacctagccaggctctgatactaattgtaggatcgtaaagagcatttcccaccccaaaagctagccattgaggtgaggggctccccccac
>MSTRG.61539.2 chr03 13444863-13452432
gcgtgggacccgcctgtcaggcgcgtccccgacctccagccgccggccttcttcctctctctcccgtgaaccctagcgccattcctcctctaaatccgctctattcaagccggctctttccaaattgattggggggaattaatccccattgattcctcttcgttttcccccgttttcccccttgaatgccacccccaatcgccgggaacggacgcgccaag
>MSTRG.157673.2 chr08 10084119-10088139
tctcttcctctctcggcgcccccgtcgctcgggctgccctccgcgcgcggccgctcctccccggtggtggtggcggcggcggcggcgaccccgacgacgacgacgccgaccccgacgacggcgacgacgagtgggcgacgatgacgacgacgcgggtggtgccggcggcggatggcgacctcgggcaggagcggcgatggcgtcggcgggcggcggatccggcggcgccgccctcgggagggccggatccgccgcCATAGGGAGCGGCTACGGCGGCGACGGGCGGCGGCTCGGCGACCTCGGCTCGGCGGCCCGCCATCCCCTCCTCACCGCTGCTGACAACGACGATGATAAGGCGACCCTCCCCCCTCCTCAACACCGCGGCGGCGGGGCGGCTCG…
>MSTRG.12174.7 chr01 16945054-16947561
gacaaaagttcgccgcgcgaatgacgtagtgagtttttgccacgaacgcacccaatacactccaatatgtccaaaaatcatgttttggctctttttgaactttttgattccagtacaaaacatcgcaccctcgtgtgccaatattggcattaattgacaaaagttcgccgcgcgaatcacgaagtgtgtttttgccacgaacgcacccaatacactccaatatgtccaaaaatcatgctttggtgctttttgaacattttcattctggtcaaaaacatcgcactcgtgtgggctaatatatgccaatattgacattatttgacaaaagttagccacgcgaatcacgaaatgtgtttttgccacgaacacacccgatacacaccaatatgtccaaaaatc…
>MSTRG.77940.3 chr04 3183506-3218995
gaaaggtgcgctgtaatgggttatgttgtgcaaggggtattgtcacaactcctttccgaggtaccgtggtggtattgaggcacatggtgacatgatgtggggttgtgtcttgtgggtacagtggtacacctctgatcagagtttaatctattcgaatagccgtacccgcggttatgggtgagttgagcaatgtttttcgtgattagtctcacactactcattaatggtaataatgtgataattaatttaattcctggtttggaatggttaattcctggtttggaggtttaatttgttcaactggggttggttgttcaaatgtggttgggcctatgcaacatgggtgtgttgtatggtgtttatttaatattgattaattatacaactgttttactattc…
>MSTRG.70935.1 chr03 27357323-27358227
GCAGTGTTGTGCATTGACCTATAATATAAAAGTGAAGCTTGGTAGATAGCGTTCCAAGTATGAAAGACTTGAATTAAAATGACAGTCAAGAAAATCCACAGAAAATAGAACAGTCAACTTACAGGGTTATCACACTGATCAACAAAGGCTTTCGCTTTACTAGCATTTCGAGAAACATCTTTGACTGCTTCTACAACACTTTCCAGTCGATTCCTATTCATTGTTTCCATAAACTCTATATCACTTGATTTTTTCCCCTCATTGGTGGTAACCGATCCAACCATGCCAGCTGCCACAGTTAGAACTTGCATTTTCCTTCGATGAGAGTCAAGGTATACCTGGATGTTCATTGGTTTAGCATTTTCACATGCTGATATTAAAACATCCAAGGCACCTAAC…
>MSTRG.102928.1 chr05 12480489-12481245
aaaacaacgcacgcacgtgtgccaatatcggcattaattgacaaaagttcgccgcgcgagtcacgaattgagtttgtgccacgaacgcacccaatacacttcaatatgtccaaaaatcatgttttggtgcttttagaacttttttattccgcttgaaaacaacgcacgcacgtgtgccgatgtcggcattaactgagaaaacttcgccgcgcgagtcaccaagtgagttttggccacgaacgctccaaatacactccattatgtccaaaactcattttttttgctttttgaac
>MSTRG.55027.1 chr03 4856367-4858345
GCGGCGGCTGGGGCAGCATCAGCGGCGAGTTCGGCGTCGCGTACCTCTGCTGCAGCTGCGCCTGCCGCGGCGTCTGCGGCTCCTGCCCCGACGACGAGGCGCCGCCGAGGCCCATCGCGCTGAAATAGGCCTCGAAGCTGGCGGGGTACGCGGTGCGCTGCTGCTGCAGCGGCGGCGGGCTGGCGGCGGGCTGCTTGCCCCGATCCATGGCGGCGGCGGCGGCGGCGAGGAGATCGAATCGCGGCTGGATTTTTTTTTTCCTGGATTTGTGGGTGTGTCGCCGCGGAGGGGATCGAAATATCGAATCGGGGGGGAGGCGTGCAGCGGCGCTTATATAGGGGGGACGCGCACGCGCCCGCATGCACGAAACCTGAATCGAATCGGAAGAATCGGCGAGTT…
>MSTRG.6555.1 chr01 8549688-8553678
ATAATGGGTTGTTGGTTTGGCTGTCCGTAGAGTGTTTAATTCATCCTTTGACACACAAATCATGATGATCTAGTGTATAATTGATCTTTGTAGTTATTTTGTTGCATACATAAGACAATGCATAGTACATTTAAATATTCCGCGCGCGAGAGAGCTGATCCCACGCAGCTGATCCCGCACTTCCGTCGCCTCCCCGCATCGCGTCGTACAACGGGCTTCATCGCCGTCGCGTCGCCTGGGAGCACGCGCTGGCATCGTCGACGAACGAGACGACGGATGGGTCGAAGCTAGCACCGTGGGGGGTGTTTTTTGCAAAAAAGCAGTGCATGTCGACGGGTCTCGCCGACCCGTTGTACTTGCCCTTAATATGGCCAGCTGCACAGGTTGAGG
>MSTRG.159394.1 chr08 14374044-14378215
gcgccgtcgccacgccacctgccgccgcctctagctccgccgacacaagggctacctcggccgccactcagttgccgcctactgccgcctccaaccgccactagccgtcgatagtgccattgccgcgccgctttgttgccgccgttggcctcgtgggtccgagggccgcctcgtccatcccgcgcaccccgccgtccgccgcttgccgccggtgttcgccgtcgtctttccccactccggccaactcacgatttcggttgttttgtcgatccgcggtttctcgaagacgttgctgagacctcatcagtgcaagagcaaggtaaatcatgcattacaattgatcatattgtacccaccttacaaatgtcccgcatttctattaaatgttgcattgtttta…
>MSTRG.210730.4 chr11 27743634-27757799
ctctctctctctctttctcgcatctgtcgcctccccaatacgccgacgccgtcgcctcgccaatacgtcgccgccgtcttcttccccacccttcctcactctcgcgcctcgccgccacgccaccccaccgccgtcgccccctccctcaatcgccgcacgccgttctgctccttgccaccaccgatccccgccgcacgaagccgtcccgtcgccaggatgccgtcgacgccttcCTCACTGCCACCGATCCTTTCTCGGTCCAACGGCGCGGCTGAGGCTGTGGAATCTAGCAATCGATCCGTATTCTTTTAAACTATGCTACTGTATGTGTGCAGGTGGTTATTGATCTCCGCGCCTTGGCCTGCAGCAATGGACAACGCTGTTGGGATCCCTAAACTC…
>MSTRG.45812.5 chr02 27602832-27604695
GTAATAACATCATCTAGCGTTTAGCTGGTTGGCGTGGGATGGCTCTGTGCGCATTGCTGCGTGGTGAATTGTTGATGCTGTGCCGCTTGAATTGCTTTTTAACATGACTCCATAAGCGATGGGTCCAATAGTTCGCAATTTCTACGGGTATGGCAACCAGTTCACGGAAATGACAAATCGCCACGCCTCACACTGATTTAATTTGTTCCAGCAGTGGAAAATCTAAAAAAAAAAACGAATGGTTCCTCCATTTACTTCCAATTATCTGGATACAAATTAGACAACAATTCAAGGCTTCAAGCTTGTTTATGAATGGCTCCTTCATTTGATTTCAGTTATAACCAGGGTTTAATCTTTCGGTTTGGACGTTTCTATCAGAGGGTGCTGATATACTGAAAT…
>MSTRG.97771.1 chr05 2687881-2688782
gcttgccgttgccggcgttcgcgcgccgccgccggtcatcgccggtgaccgcgcgtgtcaccaccggccgccatggctgccggtcggctttgaagccgagccgtgcctagccgcttcccctgggctttattgcgcaataaagtgattaaggacttttctttattagtaaaaacacagtttatcttctaaaattcataagtaattcatccgagctccgtttaagtccattcaagtctcagtaaatcaagaaaaatgcaaagaatccattaaaaatggttttgtttcctgtttctgtagtcttatagcatgttttgcttgtgtgctttgtttgtcgcgtaggtttcggccgttttgtcgatccgcggtttctcgaagacgttgctgaggtctcatcagttc…
>MSTRG.102760.1 chr05 11835376-11842766
caaggccgtgaaccctcacgaacctgccttaacccaaggcctacgatgattcggaccgaactggcaacccgaccctgggtcccagctcgtcccaagccaacccaggccaaccattccatattttagttgttgagcaaattttaagaattagaacactgacttgggtacattgctcggcttgcccatatccgagggctcggctattcgaatagatt
>MSTRG.157905.2 chr08 11411020-11412488
GTGGGTGAGATCTCTCAACGGTGGGGTCATTGGTGTTAAGTTGTTCTTCAGAGAGGATGACGTCGGACGCACTTGACGTGGCACACCCCGTACTTTCTGTGCGTAGCTAGAGAGGTTGGTCGTGCCACGCTGTGTGCGTCTGATACACCCTTTCTTTACGGTGATGATCTGTGTTTGGTCATGATCTATAGATGTATGATCTCCTTTTAGCTAAAAAAGGAAAAAATCTCCTTTTAGCTAGGTAGCATTTTCCTTGGAAATAAGTAAGCTCATGTGCACCGTCTCCATCTTTTTATTGCAAGAATTTTCTGTTGTGTATATTTTTCCTACAAACTCTGTTGCAGGAGCGCTGTACAAGATTAGTTATTAGCTTTTATTTATCTCATGTAATACTGTTAT…
>MSTRG.43171.7 chr02 22296890-22305312
GCCAGCTCAGATATCTCTTCGCCTCTACTCCGCCGGGAGCAACATGTGTCGCGGCTTTTGCTTCGCTTCCACGGCCACATGCCGCGCCACGGGCACCCGCGCGCGCGCGCGCCCGCGCGCCGTCCTCACGCCGCGTCCGCCGCCCAGATCCGGCGCACGCTCCTCCCCCTTTTGAGCCGCCATCGCCGGCACCGCCGCGCGCGACGGCGCGGCGCAGCCGCACCGATCTCGTGAATTCCCCTCCCTGACCACTCTCCCGGCCCCGGCCCCAGCCACCACCTAAATCGCAATGCCTTTCTCCGCTAGCTCCCGCCGTCCCCTCCCCTCGACGGTGCCGGTGCGGCGCGCGCGTGGTTTCTCAGATTCATGCAAGGGGATGGTGACAAGCTTGTGGCAGCA…
>MSTRG.201789.2 chr11 12092291-12111431
ggcgaagctggggagaatcggatgtaacattttctgtagatgtccgtggatatattatttgcctgattccgagtccgtatgagaaagttacgcctattttaagaaatgacacccgaatgacgccaaagcaagtcggatgtgatcataccagcactaaagcaccggatcccatcagaactccgaagttaagcgtgcttgggcgagagtagtactaggatgggtgacctcctgggaagtcctcgtgttgcatccctcctttttgtctc
>MSTRG.139895.1 chr07 9603439-9606487
ctctgatcagagGTGTACCACTGTACCCACAAGACACAACCCCACATCATGTTACCATGTGCCTCAATACCACCACGGTATCTCAGAAAGGAGTCGTGACAATACCCCTCGCATAACACAATTCACCACAGTGCACCATACCTGGATCATAATCACCCCCTTATAAACAAGGCATGGACTCCCCAGCGACCCCCATGGACTTCTCGCCACTTCTCAGTCTGGCGCACTATAATGAATCATGCTATACAAAAGATAAAGCCGTTGCCCACGCTGGCTTGTGGTTGGCACGATAAATGTTTCACAACAGTAGCTCGCGAACCGGTCCTTAATTGTCATGAGCACAACCATCAAAACCATATGCTCACAACCCACCTTAATCAGGTTTTAATTAAGAATTAA…
>MSTRG.216886.1 chr12 12011517-12013175
ggttgtagtcggatcgtcaacgtttctcccaaatcgtagttatcacaactcaccgaaagatcgggccaacaacagccttgagtgtcgagaggaactcagggttcatctgagtgtgtgtgagatttgagctgccactacctagtagttgataggagcgtgtatattcttgtgtacgtttcttgtttgctgctaaccatggcaggattgcgcaaggggaaacaagatggtcatgctcaacgtcaacatctacaccttcgacgagatatgacgacttcttcacgtgatgcatatgaggtacatgactataattttgcacaagttgcatgtaagttaccagtct
>MSTRG.68223.6 chr03 22833915-22834762
gaagaacctgcaagcttttggagttgtcttcaagagatccaagataaagatggagacggtgccttctaagctacctcatatagtccgtagtacttctatatttgggtcatcaagtgccttgatgttgacagggcaacggcggggataaattcaccgccccggggataaattcaccttgcggggatcaggactggataaaatatagccccgtcgtggttggcgggggtgaggacaaggacagggatgc
>MSTRG.65573.1 chr03 18868087-18868558
attctaatatacaatatagtatagtagagcttcttataattcagctcaagcttggaagtgtgtgagtgaagtgagggagtgatgtctttatatagaggtaggtatgacggttggcgaaggggaaatgtccgaagtgccctccaaccgtcatctgggatgcatctgagacgtccacgccaaaccccacatccaacggtggagatgatggttcggcgggctgggcccatcttgcctggcctttagcccatgttctcccctggtcttcctctattcattcttcggtattttgggttgatcctctgatgttttgatgaagtttacaacccttccttgtatggatacataattctcctcactttagtctagatttcctcccaacatcggggtttatcgcctgca…
>MSTRG.142710.1 chr07 13961945-13979548
tgacgcgtggggcccacggcgccggccggtgtgagccgcgtgcacccggtccaccgtggaccgtggggctgccgcgtgggccccactcccgtggacccggtccgcgcgccctctcccctcggctgacgcaataaatccgattttaaattaaaatttaaatgaagaaattcgcaaatattcaattaaagagcatataaacttcaaatggccataacttggccatttgaactcggaattggaccgttcaagtctctaatttttccttaagaagtcaagaacccatttttgtgctttgtttctgcttgttatatggagtttattagagtaaaagccttttcttttccgttggtcgtgtagacgctgcagcttcggaagatccgctcttcgtggaagttgaag…
>MSTRG.29005.1 chr01 42146819-42147126
CCTGAAGGCTGAAGCTTAGTACGGTGTGTTGCGTCCAGTTGGAACTTGTCCCCGTTCGTCCGGTTATCCGGTGTAGTGCGCCAGAAGAAGGGAGGAAGGGAGAGGGAGAATTCGGGGGACCACATTCCAAGTTCCAACGGAGGCCGGAGAGGATGGTCCATGTCTGATGTCTCCATGATATCCGTCCGTCCAACGGAGGGACGGCCGGATGGGTTCGCCGTGTAACAGAGCCGTACCCGTCCGTACACGGTACATCTACTCCAGGCCAGTCGTGCTGTAATAGTAG
>MSTRG.73410.3 chr03 32113298-32116099
AGGGCGTGTGTGTGGTTTGAGGAGAAGGAATCTGATGGAGCGGGAAATTTGCAGAGGGAAGGTGAACTATATGTGGAAAACCTCTCTGCAAAAGAGAGATAAGGAGGTACGGTGAGGAGGAGTATACTTTTTGTTGGTTATATCTTGCACTACTTTATCAATTTCTGTGTAATCGCTAGCGATTTGACCGCGTGTGGTGCAGGTAGGGATGCAGAGAGGTGCTCCAGGGACCCGTATGCCGCCGGGTCACCGGATCTGCACCCCGCCGTCTTCCGTCTCCGCCTTCCGTTTCTGCACCGTAATGATGCTGCTTGCCGATTTGACTGCGAATAGGAGTAGATTTGACTGCCCGATTGATTGATAGATCCATTGTTTACCACAGAAACAATAATAATACTC…
>MSTRG.200572.1 chr11 10529726-10530477
atactttttcctatcatttgattcatcgttaaatatactttcatgtatacatGtacactagaagggataccatcatctcaatcgggtggtaaaccccatcttaattgggtacggcgtccgtcacaggctagaagtcacagatgtgaagagttatctcaatcgggcaaacggccgtcacggatgaatctatctcaatcgggccctaattaaagcccgtcaccgatagctttgacccagacgactagtcaaactatagcccgtcatggatgacctatctcaatcgggccacaactagcgcccgtcacaaatgacccttacctgtgacgggcattaactacagatgaataaatagattttatttttttggctagccctcacttgtgtgcaccaacacgggaa…
>MSTRG.170974.1 chr09 3907092-3912927
gaaacattccaaaaaatccggtgcgtgaaaacggcatggagtccggataggtcccgcgcgacttatccggttcggtttacgcgggcgccctgatcaggcgatctatctctatataaaccaagccgccgccttcacgcaacacacgcgaaatcaatctagggtttgccttctactctgtactgcgccgtcgctcgtagactactccatcccgctcgccagcgtgcaccggcgattgggagagcaggtctccggaacctctgtcttcgacgtcctgcaccgggagaaggcgacaataaggtttttgggaagcgcttcgcgcaactgctccctgttcatccgcgacggctcgccttcctctccgctcgcgtgcttcgcgacttcgtcgacgctcgcaaccgc
>MSTRG.115219.10 chr06 686023-687674
cattcgtcttattcaatttttttttaaattattatttattttatttgtgacttactttattattcacagtactgtaagcacaacttttcgttttttatatttgtaaaaaaaaattaaataagacgagtggtcaaacgttatcagtataaactcaaaatcccttatattatgggatggagggagtactatCGAGCAGGATACACACTTCGCTACCATTGTTCGATCGAGTAAGATTGAAAGAAGTACCCTGACGAGTTATTGCTCCATAAACCACTGTAAATATTGGTGTCGTTCTGTTCAGATGCTAGCATACTTTTGTTTTGCCTCAGAGGACCGTCAGTAAAACTGTCGTCGGAGATATCTCCAGCCGATGCATTGTCAAACCCATCGTTATTTTGT…
>MSTRG.109571.1 chr05 22779464-22782164
TGCAAACAAGAGTTTAAACATAAGTGTTTCACGATCGCCAGACTACGCTTACTGTACTACTCCTGTACTTACCAGATGACGAAGGCCCTTTATTTGAGCCTGGTTCTACAGATGGACTTTGATTTCCTATTATAACACCCTCTGGTGGAGGGGATGATTCGGGTGAGGAATATCTTTCCTGGAGGTCATCTTCAGGATATTTGTTTTCAGAAGCAGTACCATTGGCCGATGATTCAGGCTTCTGATTGCTTGTGCCTGTACAAATTTTGGGCCACAAGAACTCTTCAATAGTGTGCAACAAGGAAGAGATCTCCAAATTAACAACATTATCATAGCTCGACAAGTTGGTTTGATCTTCATCCTTCTTAAATCGAACTCGGATACATGGAGTAATCGTTG…
>MSTRG.160313.2 chr08 15722825-15734587
ATTATCCAATAATAATTAAACTCTGTCTCTCGTCCAACCTCTTGTCCCCATGTAGTGGTGGTGTGTGTGAGTGACCCCGACGCAGCAACGACTAGCCGCGGAGGGAGGAGTCAAAGTCCACGGCTGGGCCCCGGCGTCCGCGCCTGTCCCTAGAAAAATACACAACACTACACATCCATCCCAGATTCCAGTCCGATCCAGTCAAAGCGAGCGAGCTAGCTACTCCAGCTGCTGGCCGGCCGTCGAAAGAGACCGGATCACTTTGCCGGATGAGCAGCGGTGGGATCGATCGTGGATTGTGCGCGCCTCCGTCCGTCCTGCCGACCGGCGCGGCGGCCGCGAGCTTAGATTTTGGCTGTGCTCCTGCTGGTAGatgaatatttatcttggatttcatcg…
>MSTRG.101273.1 chr05 7258263-7266498
CATACACACTACGGCATGCGTTGCGTCATGGAGGGCAAAGGCGTTTACTTGCTGCCTTGCCGCTTTGATGCTTGCTACTTTGCTGCGGCACAACACACAACGGCAGACGCACAGACGTCCAGCGACGAGCAGGTGGGATTGGGGGCCCCTTGAAGATTGGGGGCCCTGTGCGATCGCGTTGGTCGCACTCCCCCGGGACGGCTCTGAGCTTGAATAAAAACTTCTGCACATATAAAGATTCCAACGACAGTAAGGTTGTGACGTTGTCCTTCCACGAGGCATCTGCATAGCATCTGGTGCCTAACGGAATAGGCAAACAGTTGTGAAAAGCATTTGTATTATCTGTTAgagtaaaatccatcaccggtccctaaacttgtaccgctgtgtcatcctgat…
>MSTRG.179920.1 chr09 18329428-18330758
ttaggttttaaaaaaatttcacgcgaattagctctcatttatgtaattaattttgtaagtggtctatgtttaatactctaaattagtatccaaacatctaatgtgacaggaacaaagtccctggtccaaacaccccgtcTGTTACAATACTGGCAAGTGGTGAACCACACCAAGGATCCGTGAATCTTCATCGTCAGTCTGGCCAGGTTCATCTGGAAAGATGTGCTTGGTTTTCTCACTTCGCCATCTTTTACTCCTTGGCCGATACTGCCACATTTACTGTGATTCCCTCGATGCACGCGAGTGCACGTCGTTGACGCAGACGCCAGACATGGACCGATAGAACAGGGACAGTTTTTGGAATCTGATTCGCTGAGTGAAGAGTGAAGTGGCATAATA…
>MSTRG.31444.1 chr02 2290186-2290799
cctggcggcggctggtgcagcggcaggcggtggaagctggagcttggattttttttctttttttccttaatgtgcgattcgatctgtgtgttgattgagttgaatgtgtgatttgatctgtgttgttgttgtgaatgatttggggataaactattgtgtggatgatttgggatgaactattgctgtgaatgatttggatgaactatattgctgtgtgctgtgaatgtttgatctgagatgatttggtcaaatagcaaaagaacagtgaaaaaggaagagagaaaagaaaaaaaaaaaagaaaaaaccctccaaccgggaccacatctttagtcccgatcgatctttagtcccgggtatttgaaccgggactaaagatatacccgggactaaagatatct…
>MSTRG.208208.1 chr11 22931645-22932085
CGTGGGTTGACGACACGGGCGGTCTCGCACAAATAGGACGCGAGACCGCGCGGTGTTGCGCGGCACGGGCGGTCTCGCATGGTGGGTGTGCGAGAGCGTTTTGAAAATTAAATGATTAACTATTAATTAATAATAATTAGTTTTTATTGTGCGAGATCGTAATATCAACGGTATATTTGTGCAAATAAAATTACAACCCAAATATTTCTGAGAGAAAAAATATAAACGGTATATTTTTAAAATTT
>MSTRG.152033.3 chr07 28337741-28339272
TCTCTCGCTCCTCGCGCAAATCTCCGGTCGCTGCAGCCCTTCGGCCATGGCGGCGTCGTCCGTGCTGCAGCCTGCGGCGGCCGCCGCCGCGTGGCCGCGCTTCCTCCCCTCTCCTCGCCGGAGCGCCGCCCAGGTACTAAGGTTTCCTTCACTTCTTAGGCCTGCAACTCCTGTTTCGTGGCGTGGGGCAGGCAATTCGTCGAATGGCTTGTGGTTGGGAAGAAATCAAGAAATTGCAGCGCAGCGACAGTAAAATTCTAGGGTAATTGGCTAAGGTAGTGAAGATGCTACATTCTCGGGAACGAATCACCTGACCGGGCTGAAATCTGTGTAGTGTAGTTCAAGGCGTACTGTAACTTTGTAGGTGCAGTTTGTGGTGAAAATTTTCCATCTCGTGTG…
>MSTRG.107841.1 chr05 20234829-20235212
GTGATgggtaaacgggcatgcccgtgggcacatggtgcccacgggcaacgggcatgggcaatgttccttgcccgtcatatagtaatgggcatgcctgcgggcatgaattacctcgcgggcacgggcatgggtagtcactacccgTGCCCGTCGTGCCCGACCGCCATTCCTATtcatatggatgtgctctatattatttatggttttaaatgagttagtaataattttacttgacttgtattttagaacatgagagatattttttctaatcataatttagaatactccgaggaattataaatgtagagtataatatatttaatgatacgtatattcattttttatggataaat
>MSTRG.51959.20 chr03 360500-361862
GCGTGATTTGGAAAATGGGGAATTCCACAGGGTTTCTGAGACATTCGTCGCCGCCGCGCGCATTGGCGAGGCGGAGAGAGAGTGAGAGTGAGGAGGAGTTTGGGTGATCTCTCCCCCGTCGCTAGGGCATTCGCTTCCTCCCTCCTTAAGCACGCACGGTGAGTCGATCGCTCCTCTTCTACTCGCAGTCCGATTTCCGTTTGATATTTCGATTCGATGCGACAGTTATCTGGGCGTCTAAACTAATCGAACGACCCCAACGCGTGGGAGATTCCAAGCAGCTTGATTTGTTTGGTCCCTCCCTGTGGATCTTGTTGTATCGCACTGCCCAATAAACATTATCTGTCACGGTTTTACATCATGCGATTAGCTGTGTTGCCATCCTTTCATGTGTCTATT…
>MSTRG.24492.1 chr01 35956100-35959019
GGAGGACCCTTCTTCTGGATTCCTCTCTACCCCCAACAATGGCCTGACACCGCTGCCCTGCATGCAACCCATGCAGTGTTCTCACTACTTCTCAGCTTCGCCGGTGGTGTTGAAGATGATGCCTCAACGGCCGATGCAGCGAAGGTATCCACTAGGCAGGTGCTAGGCCATGTAGGGCAACTAAACAACTTTGGCAGGTCTTCCTTCTCCATCTCGACAAGAAGATGGAATTACCTTCTTCGGCACAGTCTGGAAGCATCAGCTAGGTGCTGACCTAAAATAGTTATCCATAGATCCATAAGTCAATGAGCATGCCACAGCTCTGAAGCATAAAACATATAGACCTACACAAATACTTGTCAGAATTTATGAGTTATGACAATATGCTACTATGAACAT…
>MSTRG.153965.11 chr08 1115911-1120276
CCGCGCGGCCGCCGCCCCACCCACGCCCCGTGCTCGGCGCTGGCGCCGGCGCGGGACTCCCCTCGCCTCCGTCCGCCCTCCCCGAGTCACCTCCGTCGTCGTCCGCCCTCCACCCGCCGCCGCCGACGTCGTCCGTCCTCCCCCCCCCCAACACCCGTGCCTCCTGCCGCCGTCGCTCCCACCCCACCACCGGCGGTCCTCTTCCTCCCGGTCGACGTTGCTAGCCGATGCCCCTTCTACCTATCAACCCTATGGCTGCAGTCTGTACCGTCCCATACTCCCGACGCTGAGCCGTCCTCGGGGAATGCCGGATCTGGCACCTTGTCGCCGGATTGGCCCCGGTCTAGGGCCGGACGATTGCAACTCGCTGTGGCTCAAGTTTTGTTGTCGGCTCTTCCT…
>MSTRG.221646.10 chr12 25050169-25050493
aagggcctatagcctagtggttacaagagcctcagtagcacctgaggtcctgggttcgactccccgtgggagcgaattttccaggatttaacggcgttgtgctttcagtggtaggcgacgtacccgtcgacagcgaggcgcctgtggtgacttcgtcataggggtagggtttgcgtacgtgtgttcataggggtgagtgcgcgtgcgtagcgaggcgcctgtggtgac
>MSTRG.155153.1 chr08 2838410-2847979
ttggaactaaactcggcctGACTTGTGATGAGCTGCTGACTTCCTGTTCCTGAAGAGATGAGGATCGGCTGGCAGAAAAGGCATGTAGCGGCGGTGGCCACGGCTCAACGGATGCAGCAGGTGGCGGTGCTACGGGTGCTGCACCGCAGCACCGGTGGCGCTCGTAGTCTCGGCGTCATTGCTTAGTGGGATTAGTGAACACTGAACAGTAATTAGTATTTTTAGTTGTTGGGTTGTTAAGCATGGTTTACTGGTTGATGGTGGTCATTGTACTAGTAGGCCTTTTGGCCACTAGTGCTTTATTGGGCTAGGCatgttatccgggtattatccggatatttaaccgggtaatacccgtatttttaccggataatccgtatccgtcggataccgtcctcc…
>MSTRG.114784.52 chr05 29804221-29808822
cctatggtaagtcatttctagaaaaatctctagaggtccacctctccaaatccagtatctctagggtgaggcccgtgattctgcagccgtcaaaaaaaacctagctcgattccatgaccggaaggcaaagttatcaaggttttaatttgcacagaattctccatctgcattccagtgtcgcgcccgccagcctaccttaatggcgcggttagtcaacgcgcttgacaccgacatcgtctaagctatccaccctaacgtcctatgtgccattcctatactaaccacctcgttgaaaacaagttgtgcaccctcagatattcgatgtttcgccgaaccaactgttgcttcgtg
>MSTRG.79499.1 chr04 7787997-7838551
ggtgccatgagtagagtgtccactagttggggttttgtttattctagggtgaacaaggtaataataacaataacaacaataataaggtcataacaaaggtaaataggcatggctaaataaaacagtgataacgcgggaatttaaataaagcgataatgcaataatttaaatcaaagtaatttcacaaagtgggatccaatatgttcaaagaatgatgtgacttgccttgctcgctttcccaaacgtcggcttcaacctccacgaagagcggatcttccgaagctgcagcgtctacacgaccaacggaaaagaaaagggcttttactctaataaactccatataacaagcaggaacaaagcacaaaaatg
>MSTRG.188309.2 chr10 13462136-13464300
CTTCGCCCCAGCATGACATGCCGCCTGTTAGGAATAAACGCGTTGTCATGGCCGTGCCTGCGTTTTGCCGCGGCGCGGCAGTGGCGCATGGCGTCGTGAGTCCAGGAGTCGTGCGTGTGTGCTGCATTGTGGTGGTGCTGTACACGTTGTGTGTGTGTGTTCGATGTATGTgagtccagaggccaagtcctggcggttgagcgcatgcaggagcacgccatgcgagaataatggaggcccgttcatgtggaggagtatgtggctcacgaacgcgtgaaaccaggtcgtccaggctgccatgcgtacgtgcgcgtgaagctcgctaagtgggtgcgtgggcgctgcgtcgccgtgggtataaaactggctgtgtaggctcgtatttagtgagtgccgtgt…
>MSTRG.22516.1 chr01 33158998-33160300
GCACCCTCTAGTTACACTCTATGAGCCATCTTTTTTTCCCTCTCCCTCTCGTCATGCACACTATTGTAGGGACTCACGGAGGCAAGAGTTGACCCGATGAAAAGCGGAGACGCTAGATCCAGGCTCCTTCTTGCTGGATCTAGCGGTTCCCTAATTGTCAGAGGGAAAAAGAAAATGGAAAGAGAGAGTTAGTGTGTGGTGGCTGAGTCACTGGACTTGGAGATGGATGAAACAAGGTGGTCCAAATTAAAATGTAAAGTTAGTTGTTATGTAAATAAAAAGATTGGTTAAAGGATGACATAATATGAAAACTTTTAAGAATACATAGTACGAACTGTAATTTACTTTTTTTTCTTTAGCACAATTAAAGATGAGTTGTCTATTACCCAATACTCATGT…
>MSTRG.187821.1 chr10 12121572-12125289
cggcaaccgacctccgcggcctataaatagacgatgaggtcgccccttttcccctccacaccatccgagctcttcgagctctgtctttctctctctcttcctcaagaccggctgccgccaccgtcggccgatctctctcaccggagcaccactaaccaaatcctctcaccaccaacattgccttactccggcgaatccatttttccacttttccccttctctttcgtcccatttcaagccccaccggagctctctctctcctgccggttcacggtcttgagctcgtcgttccggccattcccttaaccccctctgccggccactaccttacctaggtgtgctgtacccgggaacaccaccggccgtcggcgtcgccgccttccgattactggagccccg…
>MSTRG.163037.1 chr08 20305518-20305803
AAAAGAGTTTCGGACAAAAAGATCGCGGAAGCAAAATAAATTATTTCATGCTAACATTGCTGTATACATAAGATGGCAAGATGACGTGTGATGAGGGAGTTCCAGGTTTGAGTCAGGGATAGCAACAGGTCGGGTCGGACACGGGTAGAGCAAAACAATGCCCGACCGCATGCCTGTCGTCGCCCTCCTGAACCCTACCCACTAGGGTTAGCTGTCAAAACTTTGTGCACGTACCCATACCCGACGGGCACGGGAATGCTCG
>MSTRG.179777.2 chr09 18139505-18139981
CCTTCGCCATCCATGACCGGGTGTCACCACTGGGCAGGCCCTCCTTTTGCCAGTATTGTGCACGGCAGCGCTGGCCGGCCTCGACACAAGGCATTTACCCGTGCTCCTCCCGGCTCCTGCAGTCATTGAGGGATGGAAATGGACCCGACCATCCACCAGATTATCTTCTCGTGCATCATTATGCTCACCAGAAAGGTTGCTGCAGATCTATGTCTTCTTTTCCAATCATTGTCATACATATTCATATGTACCACATGCTCTCACATCTTATGGGCCTGCATCAGAAACTGGATAGGGCGAGAGCAGATGATCACTTCAGAGCTTGTTGTCAACAGGAGCAGGGTCCTACCTGTCGGCAGCGGGC
>MSTRG.149427.1 chr07 24504722-24505034
ccatagcataagaaacatactactacttcaatttctgctttttctctatttctatatttttcctatcctgcagatcaaaggATCACAAGGTGTTATTTTGTCCGTAGCTGCACATGAAACTATAGCTACGTTTGAATGGTTTTGCACTAAAAAAAAATCATTGCAACAGTTTTTTATTAGTCCCAAAAGCCAAGCATTAACCTCACGAAAATAGGCTGGCGTTTCGCGGTGGGCAGGAGAACGAACAGAGAAACACAGGAGGCCAAAACTGCAAATTGCAG
>MSTRG.139160.2 chr07 8579557-8587787
gaaatattccccgtgattccctccctctttccccccccccccatttttccctccctctctccctcggattcgtttggaaactcctcccgtaacctcgccggcgcatcaatggcggccggatcttccgcgcccgtttccccctcatccggccgctctctccccctcccaaccctatataaacactccccgtgcctccctccgccgtttccgccactcgccgcactctctctccgccggaatcgagctcgcgccgtcgctctctctctccgccgtcgccgccgagctccggttcgccgccgtcctcgccccggacc
>MSTRG.145465.1 chr07 18797616-18798748
CCAGAAATACTGGAACCACATATCTTTAAGCATCtggagaagaacgccgcattgctcggtgtctgacgccggaccggccgactctgaactgaaaactgaaaCCTCACCAAACCGTTTTGCTACAGAAACACACATCGAGTCTGGTCATAAAATCAGCTTCACCACAAGTCACCCGGACTACTTTGTTCTGTTCTTGAGCCCAACAACAACAAACAACTGTTTCGACGACGACGACGGCGCGCGCACACAACAAAAGTGATC
>MSTRG.51127.1 chr02 35077236-35080025
aatttttttttaaacttttaatcttagtgtggaactaaacacacccGTAGTACATTGGAGCGATGGTATAGCAGTGGTAGTGGAGCAGTGGAAGTGGGGGTGGCAATGGCATAGCTAGTGTGATGAGGAGAGAGGAGGCGACAGGAGAGAGAGGATGGGAGGGGGAAAAGCGAGGGGTGTCGGAGCGGGGCACACGGGGTCAACAGTTGGCGCGCCTTCTTTGTCGGCTTGTCCCCCCCACCTCTATCTCTTTATCGCATACTAGTACGCGCACACGAGCTTGTCTACCCCCATCCAACGTACTGTAGAGTTGTCCACTGCGATGCGAGGTCAACAACCAAACCGTTTTGGCCTGCCCGCCCGGCAATATGTCATGTGCAGCTACCTTTCCCTACTACT…
>MSTRG.4203.1 chr01 5365937-5366582
GTTTGGGGAGAAGGGGAGAGAGAAGATTGAGAAGATATGCAAAACGTTCGTGAGCCATTACCACATGATTAATTGAGTATTAACTATTTTAATTTTTGAAAAATGGATTAATATGATTTTTTTAAAGCAACTTCTCTATATTTTTTTTAAAAAAATTACACTATTTAGTAATTTGGGAAGCGTGCACACGGAAAACGATGTGCTTTCTCTCCGATCACCCAACAAACGCAGCTtaaggccATTACGTACCGATCGAATTGAAATGCATCGTACTTGCACAAATAAATTACCAATAGATGTTTGTCGCTGC
>MSTRG.210986.1 chr11 28397942-28398235
tcaaaactaaatctttctcaccctttctctccggacccataagtgggtacgcCCGCCCCTCCTATCCAGTCGCTCCCTCCTCTCCCCCCTTCCTCCTTTCCTTTTTCTCTTCCTACtacaccataaatatttaaatttaaattcagaattgaaacggttatgtaaatttttgacttataaactttggatctataaactaatatttgaattcaaattcaaatttgaatcgggtatataaactttttactaaaaac
>MSTRG.81660.1 chr04 15049304-15050084
CTAATAAATAAAACCAGATTCCCATACAACAAGAATTTTGTATTTTCGTAAAGATAATTCTCTCCCTGGGTAGCACTCAGCCATTCACCAGAGGAATAGCTGCAATATTGTCTCCAAGGATGCAATGTCGTACACCCCGTAAAACAATAGAAGCAATATAAAATAACTGCATACATATATCAATTTGTATTAACTACTCAATTATAGTTCTCTCTTTTATTTCTCTCAGAGGATACCATGAAATGAAACCTCAAAAGCATAGTACTGCCAATGATATATATGTTTGGGCTTCAAGGGTAGAAACTATATCAAGGCGACAATATAATATTTAggtggtatttgaatctcctgaagctgaagataaagattaagtgtttcacgcaaaacgagatggtaaca…
>MSTRG.185091.3 chr10 2273802-2274492
GCTTTAAATTATGACCATTCGTAATAAGTTGTGTTTTTATCTCACGTGCTGAGATGTCCCTTTGCATGTGCCTAGTCAATATGCACAAGAGAAGACATCAGTTGAATATCTTTGGCTACAGTTTATAGAAAATGATTATTCATGGACACATGtgttgaatagtcacacgttgattgtggaagggcaaaggacctaagatataagtgggggagcccatcacctcaatggctagcttttgggtgggaaaggccctttatgatcctacaattggtatcagagcctggctaggttaacatctctggcccgatggacacagtgtgtgaaggtctaatggaccgtgggtgcctgcggggcccgtatacctgatggaccgtggaccgtgggtgcctgcggggcccg…
>MSTRG.163207.8 chr08 20736476-20737598
ATAAGATGTACATGGTGACACTTGAAAATTCAACTTCTCCTAATGCTTCTCTCAATGAAAACAAAGAAAATGAAAAAGGTTGTCACATCATAAAGAAAGAGTTTTGTTATGCAACATGAAGAATTTCAATCCAAGTACTTCTGGAACAAAACCAATTCATCACGATCTTAGAAGGGTAATCAATCCCGCAAAGTATTGCACAGATCCTTATACTCCTCAAAGATCAAACTTCACAGTCTCACAATATGAAAGACAAATTTATAATGCTGTCTGCACTCTATCAACAAGCAGATATCAAGAACGACATGCAGTTGAAATTGATGGTGTTCACTGCAAATTCAGTTCTTTTGGAGGATCATTTAATTTTGGACATGAAGTTTCTAATTTTGTTGTCTCTGT…
>MSTRG.65845.14 chr03 19552577-19563041
cgaacttttgttaattaatgccgatattgccacacgtgggtgcgctgtttttaaccggaacgaaaaagttcaaaaagcacctaaacatgatttttggacatattggagtgtattgggtgcgtttgtggcaaaaactcacttcgcgactcgcggggcgaacttttgtcaattaatgccgatactgccacacgtgggtgggatgtaatataccggaatcaaaaagtttaaaaagcacctaaacatgatttttggacatattggagtgtattgggtgc
>MSTRG.79461.1 chr04 7588795-7591829
GCATGTATATGCTAAGTGTATACTAGACATGATTAGTACAAAAGTACAGATGAATCATAGTTTCCTAGGGCTGTGAGCATAGCTCAACTGGTTAGGTTCCTTGTGGtggaaccagcccacccaggttcaaatcctagatttgacacgggtgctcgcatttacggctaattattcttccagtggtagacgacgtacccgtcgacagcgaggcgcctgtggtgacttcgtcaatctcaagaaatgctggcccagtctttcggaggtgctcataggggtagggtgtgcgtgtgtacgttcatcggggtgagtgtgtgcacgttgtgagcgcctgcgtttgtactgtgtttctcaaaaaaaaaaAGTTTCCTAGGGCTGTTTCATACTAGAt
>MSTRG.192480.11 chr10 22006999-22009955
ATCCAGCCGTCATCTGCGCTGCGCGTCGCGTATCCTCCATCTCCACCTTCCCCTCATCCCCTGCGACCCGGTGCCGCCGGCGCGCCGCCCCTCCACCGTGAGAATCAAACTCTCGCCGCCGGCCATGTCGTTGCCCTCCCCGTCGGCCGCCTCTCCGCTTTCCCCGGTCTCATTGCTGCTCTCCCCTCGCTGCCCTCCCCCGGCCCTCGTCGCCGCCGCCCCCCTCCTCCCCTCCCGGCGGCCGCCTGTCTACCCTCCCCCGGTCACATCGCTGCCCTCCTCGCTGGCCAGCTCTCTGCCCTCCCCTGGCCGGCTCTCCTCCCTCCCCTGCAGCCGGCTTTCTTCCCTCCTCCTCGCTAACCGCTTGCCTGCATTAGTTCTGTATTTGGAGTCGACACC…
>MSTRG.12275.2 chr01 17157043-17157603
AGGTGATCAGCGGACTGGCAATGGCCATCTTTAGAGGCAGCTAACCATGTTGATGTTGAGCAATTCATTGGTCCCCTGCCACATACTCTAAGGAGAAACACCAGCCATTCGCAGAGAAATTGGGCCATCAGATACACAAAGAATTATGATCTCACTGGTCTTTGAGCAAAATCTTCCATTAATACATCTTACATTACAGTGAAGGCTGCAGTGTCATTTCTTGCCCATTCTGGTGATTTTCTGATGGTCCCCCAGGTGTTGAAACCTTTGAACAAGGCTTATGAAACAGTAAATGTGCCACAATGCGGTCGATTGGATTTGTGTTTGTTTCTGCTTCACTTGCTGGAGATCTGGGATTGTATCAATCAAGAATTTGTC
>MSTRG.147754.1 chr07 22206357-22206969
GCGCcgtgtgggtaaagtgtaccccctctgcagaggttattaaactattcgaacagccgtgcccacggtcatgggcggatgtgaggtgattcctagcgtagttttgtttgactactgctttgagaaatttgctgctgtggaatgagttcgatgtttggtaaatctgcggctgatgggatcagccaggcccgggtggccgttttaaggttgttggccgggtgccaaccttgaatcaattcaaagactgatacattgcacatactctgaccggacgagacgcactgtcccatctgtgtcgtttgagaagcactcacttagttacgatgagttttagggtttcggcctagttcccaagtcgcgcctgtgatgtttggtcaaagtcttggcttccgctttccc…
>MSTRG.5291.1 chr01 6731701-6731981
ctactagctttaattcatctatagctaatctaatagctcattcatacaatagtgatatactacactattaatatctggtcccacctgtcatacacactgtgtcttggagtccgtgctacagctggctacaaatctgtagcccgctgctcttctctctctttatttatctccttaaaatatatttgcagctggcttatagtctgctattgtacCTGCTCTTATATGagttgatagttatagttgacctctaagtttc
>MSTRG.186702.1 chr10 8131783-8135211
cttcagggtttcttgggttttgtttagatgaaagtttagccattgctacttcgcttgcagcgcgcgtgtcggctagaccgtccgtctgcttgtattcgaaaccccaacttatcatttgtattaaattcctatttgcaatatcagattgcttttatcttattcttgcttgtttcttcgatttgcttgcaggaatagggttgatctgcaccggcaagatcaacaacccacggagaggtgtatcgatcgctaaggcgcaacacaacgtctcgtacggttgtagtcggatcgtcaacgtttctcccaaatcgtagttatcacaactca
>MSTRG.35247.1 chr02 7881469-7882204
tggggagcaacaagtacagggggatttgacaagtagcacttgagtgcgatgaacgcgtcttcggcttcctgtgtgcacacaaatttgtcttgtttcttcagcacggcgaagaaaggttgtcctcgctctcccatcctagcgacgaatctgctcagtgccgccatgcatccagttagcttctggacttcctagagtcttgtcggcgatttcatgttctcgattgccttgatcttctagggatttgcttcgatccctcttccggagacaaggaatccaaggagcttgcctgacggtactctgaacgtgcacttctctgggttgagcatgaggcgatatcgttggaggttgtcaaacgtttcccggagatcatcgatcaatgagttgtttttcttagtcttg…
>MSTRG.201805.43 chr11 12278020-12281453
gcgcggcgaacttttgtccgttaatgccaatattgccccacacgggtgcgatgtttttgaccggaatgaaaaagttcaaaatgcaccaaaacttgatttttggacatattggagtgtattgggtgcgttcgtggcaaaaacttacttcttgattcgcgcggcgaacttttgtccataaatgccaatattgccccacacgggtgcgatgtttttgaccggaaagaaaaggttcaaaaagcaccaaaacatgatttttggacatattggagtgtattgggtgcgttcgtggcaaaaagacacttctggattcgcgcggcgaacttttgtcaattaatgccaatattggcatatattggcccacacgggtgcgatgtttttaaccggaatgaaaaagctcaa…
>MSTRG.160413.1 chr08 15892411-15896047
cagttgtgcaaaacgcttcccaaaaaaaactttattatcgccttctcccatgcagaatgtccaaggcgagggttctgaggacctgctctcccattgccggtgcatgcctgtgcacgccggtgagcgggacggagtagactacgagcgacggtgcaatacagagtaggaggtaaaccctagattgttttcgtgtggattatttggtgtgattaaaaaaaactaagtttccaaaaacaaacaccaaaatttgcaacaaaacaaaactgcaaaaagagtcacatctgcgcaagtgtgaggaaccaattttggtgagaccattcacacgCTGtCACGTAcaggcaagcgagcgcgcacatgtccctctaattctcaccaccacacatatctcaattggctagg…
>MSTRG.65845.6 chr03 19549969-19566189
tgccacacgtgggtgggatgtaatataccggaatcaaaaagttcaaaaagcacctaaacttgatttttggacatattggagagtattgggtgcgtttgtggcgaaaactcatttcgcgactcgcgcgacgaacttttgtcaattaatgccGatattgccacacgtgggtgtgatgtaatataccggaatcaaaaagttcaaaaagcaccaaaacattatttttggacatattgcagtgtattgggtgcgtttgtggcaaaaactcacttcgcgactcgcgcggcgaacttttgtcaattaatgcagatactgcc
>MSTRG.154959.1 chr08 2579165-2579696
TCCGTATATGTGTCCTATAATCATATTCTTAAATGAGGAGATGGTCAGGGTACATTTTAAAGCAAAGACATGCTCAAGCGAAGAAAATATATGGTGTTGGAGGAAGAGCAAGATACGCGCTGAACGACATGATCGAACTGTAGCTCTTGCTCAGCGAGTACAAAAGCCTAAGAAGGATTCGAGCAGGCAGCGCCAAACTTCTGAGATCAAACATGCTGAGAAATGTGAAAAAACAACACCCACAAACTTCTGACAAGAACAGA
>MSTRG.26820.2 chr01 39118116-39127408
ctcaggtgcttttttctcttgccttctggatggttctgaagtagtgaacagcttccgaccattatgaccttttattgaattttggattttCTATAGGAGCTCACTACTGCTGCATTTCAAATGTGCCCGCCTATTGCCTTAATTTACAGACCTCTGCGATTCACATATAGCCCCACTAATGTAAGACAGCTCAAGCGAGTGAAGAAAAAAGATTTGCAAAAACACACATGAAACATATtgaactcctaagaaacacctgaccttaggtgcttttttctcttgccttctggatggttctgaagtagtgaacagcttccgaccattatgaccttttattgaattttggattttCTATAGGAGCTCTCTACTGCTGCATTTCAAATGTGCCCGCCTATTGCC…
>MSTRG.210428.1 chr11 27039058-27076165
aagtaatgcaaataataatcggacttgacatgtggaatttttcttgagttctacatgtcaaaattcattaacaggatttttagtggaattttcagagctctagaaataattttaaccaattaaaattgagcaagcaatattttattccagggaaaatcctttttcctttttctttttctttttcctctctttttcctcctttttgtcaaatgggccgtcggcccatttctcctttcctccccccccctctccgctgggccggccgcaggccgaggcccagcccggcagccaggccgccccgctgcctcctctctcggggtcgccgacaggtggggcccacctgtcgggcccgtctccctcctcccgccgatcccggcgcgccgccgcgcccgcaaccgt…
>MSTRG.130385.1 chr06 25304402-25306195
GGACAGCCATGGCGTCGCCGCTGGACGCTCGCAACCCAACCGCTCCCGCCACCCAGCTGTGCCCGCCGCCGCTCACATCCTGCCCATGCACGCCCCGTGAGAGAGAGAGAAAGAGTGAAGAAAGAGAGAGGAAGAGGGGAAGGGGATGCGCCTAGCCACCGTGCGTCGGCGCCTCCCCCATCAACCGCCCACGTCGCGCCGACCTCGCCGGCTCGCCCCATCGCGCGTTCCTGGCGAAGTCAACGGGAATGGGGAAAGaaggaaagagaaggggcaatccgggtatttataaaaatatctcacctcttttgacccgagaataataaaataatgctaccagtgtcctacaaccaattacacaatttttgtattgtccatcggccatgtcacgttttcgcg…
>MSTRG.81644.1 chr04 15032965-15034443
CTTTCATCTCTACGGTGTTAGAGGACGTCCTAACTAGCATGCCGAGTCTAGGACAAACCGGTGTGTGTTCACTTTGAAGGGATCCCTCCCGAGTGTTCGTTCAGCAGTATCTACCCGCTCCCTATAGCGGCGCGCCTCTAGGTGCCACGCCGCGGGTTGCACATAACGTGTGTGGCGACGCGATTCTACGTTAACTAAATGCTCGCTGGCAGCTGGTGTATGGAGCTCGAGCTTGGCTGATGCTTGGTAGTTAGGAGAGGGCAAGCACTGGCCACCCATGGAAGAAGAAGGGGAGGACGTAGATAAAATGGGCCCAAAATCTACTGAGCAGTGAATTTGTATTTGCAAGGCGAGTAGTTCTTGGCAAGGATCGGAGAGAAAAAAAGGAAAGCTAATCTG…
>MSTRG.57078.2 chr03 7635698-7642034
gggcagggccaaaattggttcctcaccttgcgcatatgcaacctccttttgcagttttgttttgctgcacgcgcgacttatctgattcggttacgcagtggagatcgtgcgggcgccctgatcaagcgacccttctctatgtaaaccgagccgccgccttcacgcaacacacgcgaaatcaatctagggtttgcctctgactctgtgctgcgccgtcgctcgtagattactccatcccgctcgccggcgtgcacctgcgatcgggagaaaaattggttcctcaccttgcgcagatgcaacctccttttgcagttttgttttgctgcacgcgcgacttatctgattcggttacgcagtggagatcgtgcgggcgccctgatcaagcgacccttctctata…
>MSTRG.186121.2 chr10 5647715-5649895
GTGTGAACATGGGTGGTGGCAGAGGTGTTTCCATGCATACAACATTTTGCATTGCCACTAGGAACAGTGTCAAAAAAATTCGCATTTCACAGGACTGCTATTGCATGATTTATCTTGGATTAGAAAATACTTTCTGGATTATCTCTCGATGTGTTTTGTAATAATTGTTCATCGAGCAGGACTGCACTCAGTTCAGTTTGTTATGTTACTGGTGTTACATAACACCTTGCAAATCTAAACTTGGGATGGAGAGTTTTGGCATGTTTCAAATTATACTACCAAGTTGGACAATTTGGTTGGTTCGTGGGCATGTTTATTGTCCTTCGAACTCTAATTTTGAAGCTTAATCTATATGAGAAGTGCCAATGTCAACTTGACTATATTTGTGGTTTGGACGCA…
>MSTRG.146053.1 chr07 19673655-19681648
GTCTCCCCTCCCCCATTTGCTTCCTAGCCGGCCGCGGCTGTGGCGTCGATGGTTGAGGATCGCGTGGGCTGATTTTTCTACCATATGGGCCGAGTCTATCCGCTGTGCTCACTCTACTCCGTCCGATGCCGAATGGACGGACGAGAGCCGTTGGACGTCCTAGTGCTTTAGGATCTGGTTCCCACAGCATCAGTACCCCACCCGGTCATGAACACTTgccattttggacatcgatgtggtcttcaaaatgcagctatgatcactaatttctatctattgcaaaatattcaaaaggctaattataatactaaaaaatatttttttcc
>MSTRG.104116.1 chr05 14971270-14977070
ctctcccgtgagccggtcgtggaccgatcgatctcggccgtccgttttggatcaagtcgatctcggccgtccgttttcgtgaatcgccgccgtgcgcccggtccaccgaaaccctagcccgctgacgcaataatccttcttttccttttcaaaaataattcattattgcgtcataattcaattaaaatccatataaaggttttaatccgatttaatctttaaaaattcataactaattctttgtaactcagtttaatgtggttcaagttgcaaaagttgtataaaataaagatctacatattaaaattgtccataaattgaattaaatttatttaattctttttaaatgggctttaattatatttaatcttgtaaaattcataataaattcatttgaag…
>MSTRG.102813.1 chr05 12184200-12191590
tatggaatatgtaacagatcatgacttgggtattacgtttccctgtatattatggaacggcctaaagtcctggtttgataagattgtaaagtagatttaggaaaccgataccgtattggttaaggtttctatcttgtaaccctgccccccaacctatataaggagggcagggagcccctctaggggcatgagacaacctgatcgtcagatctatactacacccggcggattcaaatccccaaacaggagtagggtattacctctcattgagagggcctgaacctgtctaaatcctttgtctctgcatccatccactttaggtctcgtacgctacccccttttattattgccgaattcatgtttcgacacaaataaagctaactattagctaaattatgg…
>MSTRG.218269.1 chr12 16549216-16549509
cttgtgactagtagtggagagggcaaacgggtggcaagcagtagtcgacgatggaatcatggaaagatgtagcaatgtggtatagagatgagctcgatgttgcgcagtagcatccacccatcatccagcaagcacgaaaaaaaatgcaaaaacattctcgttcgtgtcaatagagatgacgagcaaaagaaaaatagcaaacaacctccatcaccagcggactccaccctatcctttg
>MSTRG.77896.9 chr04 2735433-2780564
gagcgattctcctgtagccctagccgccgcacctcctgcgctctgccgccgccgctgctgttcctctcttcgccggcgccgccgctggtgcagccatcgccggtcgccacagccgtcgtcgtccgcagccggtcgttggaaggagggagagaaggcagagaagaacaggaaggaaggaaagaaggggaaatttgatagaagaagggaaatttggggaatttggtgaatatttccaaattcttcgtttttcttatacattagtactgctaggtacctaatgacatcgatcggcacggggc
>MSTRG.222939.7 chr12 26802912-26812181
aggttttaatttcgcacaaaattctccatctacatttcacggtgtcgcgccggccagcctaccttaacggcgcggttagtcaacgcgcttgacatcgacatcgtctaagctatccaccctaacgtcctatgtgccattcctatactaaccacctcgttgaaaaccagttgtggacccttagatattcgacgtttcgccgaaacaaccgctgcttcgtggcctatggtaagtcatttctagaaaaatctctgggggtccacctctccaaatccagtctctctatggtgaggcccgtgattctgcagccgtcaaaaaaaac
>MSTRG.107888.1 chr05 20288510-20288991
cgccgccccacctcgggcctgactcccctcaggggagggccacgtggcatcggggggcagtctccttcatccagtctctaggaaggagtggccgccaccctacctcgggcctaactcccccctcgggggagggccacgtggcatcgggggacaacctcctccgactagtctttgggaaggagtggccgccaccccacctcgggcccgactccccttgggggagggccacgtggcattgggggggcagcctcctccctctaaacatgatacccccgggcccatatcaccgacaagtaCTAAATATCAGAAGTTGTTTGATTGTCT
>MSTRG.34983.1 chr02 7449359-7450788
GTTACTTTTGTTCTATATATTGTTTTGAATATTGCTAACTAATTTAAACTTTTATATGTaaaataactttatcccctcaatgaacttattACTTATTTGATTGGTCATATGGTCCAAAGGACCATTTGGTCTGTTCGACCAAACCAGCCCATTAGGCCTATTTGAGAGACTAATGTGAGGCAACCACTTCATCAAAGAGTGTT
>MSTRG.38497.1 chr02 14911537-14918924
gataaattcatcccgaattaaaaatcattcgctaaaaggaataatagaattaattaaaattcgaaaagaaattggcaaacactaaaatacgtacaagaaaaattcaaatgcggcccggagaatttttgttaaattctccttggtctaaaaggagccctcaaattttacttgaattttcagagcacaaataataattattaagaaataaacaaagttaaaaaggttttataaaaagaaaaaccctaaaaagtccttttttccccccttcccctcttgggccggctcggcccatctccctccctctctctcctcctcctcgcggcccactcggcctctccccgcgtgcgcgccgctgacg
>MSTRG.160627.1 chr08 16573427-16578401
ttatgaagtgcatgtgccattagtttggttcaattaaaagagaaagggaggagaacagttctacttttccaatatttttagaaggcttctatgggtaaccatttggcataacctagggtcaagggggctctgataccaacttgtcacgcccggaatttctatccaaaattccaaacgcttacatgtgtgtgaaccctcgtccaggaatcagccgaggcacacaataacaaattgataatagagtacaattattactctaattaataagcgaataaaatgtcattacagaggtagatagttcctctcaatcaataaatatctaagcagcggaaaataagataaacggcgcagacggctccactccacaggcagcttgaccagggctacacctaatcctcc…
>MSTRG.144554.1 chr07 16763591-16764993
gtacaccgaaggtccctcaacttatcatcgagttacaaaatcgtcctcaaaccgcaaaaccagatatcccgtgtctcttaactaattaaaactggtcataatagattccttgacggttttgatctcggttttatcctacgtgacgactgagtcagcatggaacccacatagccccacatgtcatgatgccatgtcagcaggccgacctctcccttcctttccttctctctctcactcaactactgggcaggcctgccggcggaggggatgaggtcgtcggcgtcggcagggcgaggtggcgtcgtggagggcgaggaggcTCCCGAACCCTAACCCTAACCCCCTCCTTCTCCTTCAGGTTCGTGGAGGGAAGCGTGTGCAGCATCTAGCCGCGCCCCC…
>MSTRG.171531.3 chr09 4674440-4675453
AGGATGAAGATTTTTCACTTTCGTGAAGGTCGTTCTGAGGTGGAATCGAACCACTCTGTTAGGATTTAGAGTCCAACGCGCAAAGCTAAAGAGGATTTCGAGTCCTCTTCTTTTTAAGGGATATTATTGACAGGCAAAAACCAATGTTCAATTCATACTTCAGATCTTGAATCAGGCCTCGAAGAATTCTATGGCAATTCATACTTTCTTAAGAAATAAGAGAGAATCTCCTGGTAGAGGCGGCTATGCCTCCCAAGCGATCTCGGCTGAAGGTATCTATACTCATCCTTCAGCTTTATTAGACCCCTCTCACTTGGTTGACAACCAATGAGCCCCTTATGTAGGAGGAACTCATGTACGCCTTTTCGAACCTCTTCGGGACCTGTTGTGTCTGCCCTC…
>MSTRG.78440.1 chr04 5045163-5045437
ggaaatttggtaagcccctaagagaattatcgcaacgccaatagtcggattcctgctatattcggttaaggaaattaatctattaaagaaagcttatctagaagtgaccgagttcaaggaggatgtggcatggcaagttatctattaattaggaatagtttgttagtttccttttatcttttagggaagtttcttttttgtcctacaaggactagtatcttcc
>MSTRG.19150.1 chr01 26603811-26604504
CACACTAATTTTGGACAGATAACTTTTAGAAAAAATTGCAGTACCACTGTTTGATGGCATAGAAGTCATGAGTGGTGCCCCACCAGAACCTCCAGTATTTCTAAAAGAGCTTTTCAGATCATCCTTCGTTCCATTTTTCTCTAATGTCTGATCCATCTCCTTCTGTTCAATACGAGAATTAAGATTGTATTGCCCAGTAGAAGTCTCGGGAACAGGTGTTGCTGAACAATCAGGCTCCTTTTTAGTAACAGAAGGGTTCGCTGGCGAATACGCCACTGCCTCCATTCCAAACTTGCAGGTGAGGGGGGCATGATTCATCTAGAGGATTGGGCCACCCAAATGGGCGCATGTGGGTCGAGAACCTGTCAACTGACTCATGCATAGGATATGAAACTCCAG…
>MSTRG.80903.1 chr04 13875128-13875757
gtggcgcggcgtctcgtggcgggcggcgcgacgaagagagatcgagatgaagggagatctggcggcggcggctctcaccccagagatgcggcggtagcggaggaggcggaggcggcggcgaggacgacgagctcgagacgacggcgagatacggcggcgtcggcgcggggatttgccctaggcagtggcggcgaaggagagaggccgagagaaatcgatcggccgaaaacgtctaagtgttggtgaagaagacgagggcgcaccgggaatatatatacccccggatctttactcccggttgttgagaacaaccgggactacagatatctttagtcccggttgttttcaacaatcgggagtaaatatcttttcccgctatttcgaaattctttttaaacc…
>MSTRG.102177.1 chr05 8632699-8638786
agaaacgagttcttgcggcgaccacctattttcttcccgatttactctgtttcgagcgaacaaaggagagagagaggcgtccatttccaggtgttttcagctctgatcctgacaTCCCCCTTCCTCCACCATCCCTGCCCCATCCTAACTCAACTCCCCCTTCCTGCTGTTGGGCCAGATTTGCCCGACGACGACGAAGAGGCGGCCATGGCGATGAGCTCAGCGCGCGGTGACCTCGGGGTGCCATGTGCTTATGTGTGGATATCAATCACTATGTTTATAACATAATTAATTTTGATGCTGATAGAGTGATAATGCTATGGTGTAAACAATGTGGTCTAATCTAGGTTGGCAGGATTAATTGGTTAGATCCTGCGCCACGAATTTCTGAGTTATATT…
>MSTRG.167302.2 chr08 26936286-26936836
ctcctcgtccacctcctctcccgcaccgccggatgccgccgccgctcgctctcgctgtccccgcacgccaccggccgaaggggaagaaggggagagaaagagagagaagggagagagggaggaggaaggtctgtcagtgggcccacatttctttttgtgtgaatgactaatgggtcccacgcatattttttatttgtggcaccacgtcagcaaaaccacctcccaaaaccgcccagggagttaaattgcaccggttttgtaagtttggggagtcaagatttctgatattacggttgagggatacgatttagattcggtggtcagttgagggagtcaaagtgatcttattcctTTCTCAAAAAGAGAGAGGGAGTAAATTTCATAAAACCCCACCTATTA…
>MSTRG.100563.1 chr05 6454203-6454497
AGAAAGACGTACTCCTGCTGAAAATTGACAGACAAGATCATTTGGCCACATTTCGTACTCCAACACTTTGTCACTTTGTCAATCTCAGGCATGCCCATAAGCAATAAAGTGCCATACAAAAATCTACCTTTCCTCGTCAAGACCAAACATGAATTCTCAAAGGCAAGATCAGAGCAAATGTCACGTCACATACGTATAATAGTGCCAAGTAACTATTCCCAAGAGCCAATATAAAAGCAATGCAAGTCAGCTTCTGTCTATCTCTCACAC
>MSTRG.216201.2 chr12 7471258-7473065
TGTAGTTTGGGGCTAATTTTGTCAGTTCTAATTGAATGTTAAGCTGGCCTTGATTGAATGTTATGAGGATAAACAAAACTGCTAATCTAAGTGAAGAAATGCTTGTTGATATTATAGCAGAAAATCTTGTGAAGTATGGACCACCTGATGTGACTGTAAATGATTTGAAGACTGCCCTGCATAAGCATAAAACACAAACAAGATAATATATATAGCTTGTGTTGTGGCACTATAAATTGATTGGTGGAGGGGAATATCGCCCATAAAACATCTTCCACAATGCTAATTGAGGTTGTCCAAGTGTAAGATGTGATCTTCGCGTGTGGAGAAAGtagtttgggtctggtacgaatttgcccccatatcatgtacttattctattatctttggttacactgg…
>MSTRG.185899.1 chr10 3791222-3791942
TGATATCAACAAAACCATCAGTGATTTGAAGCCTGTGATGGTAACTTTAGTAGAAAGAACAATACATCGCGAAAACAAAGTAGAAAAGGTCACCAGCTATTGCATTGCTGGCTAGCAAAAGGTTTCACGATGAATTGTTCTGGGATGGCTAAGACATTTTATATGTTATGGACAGAAATATAAATGGGGACATCAAAAGGGAAGATGAAAGGAGAAGTCACGGAAAAAATTTCAATCGATGAATATGTGTAACGGTTCATTTTATTGGTAGTGCTAATTAAGGCATAAACTTGATTAAGACGAATGTTAGGAAGGCAAATTAAAGCAACGATATGTGCATGAACATAATTATCATAGGAGTTAGTATGAGGCCCACTAAAATTATTTTAGGACAGACTT…
>MSTRG.85326.1 chr04 20387170-20387644
GCGTTGCACGAGTTGACAAAGCTGAACATGTCTTCTCAACCGTCTTCTTCCACTCTCAATTAAGCAACGCAAGATGATGGTTTTTGTTGCTTGATCCGATATCTGTATAGTTGAAAGGCCATGACCGCTTTGACGCTTTCGGTTGGACAGTTGGACGACTGTTCGGTGAAGCCACTCAGCCTCTCTCCTCTCCACCACTTCTCGAAATGCAAGGGCAACACGAACACCTCACCCCGAGCTTTGTGCGTCGTCGTGTGCTCGCTCGTGTAGTCGTGCGCCTAGACGTGGCCAGGATTTTAATCTCCTCTCCCGTGCATTGCATGCAACATTCGAGCTTGCAGGACGTGTGGTTAATGGGCGTACGTGCTCCTGTTGCCACGACAAGCACTACCTCCATTT…
>MSTRG.98914.1 chr05 4328442-4328954
ggggtattcggacactaataaaaaaactaattacataatctgtcagtaaaccgcgagacgaatttattaagcctaattaatccgtcattagcaaatgtttattgtagcaccacattgtcaaatcatggagcaattaggtttgaaagattcgtctcgcaaattagtcgcaatctgtgcaattagttatttttttagcctatatttaatactttatgcaggtgttcaaacgttcgatgtgacagggtgtaaaattttggagtggatccaaacatgcccttagtggagagtaagaattactataatgcccttaatcattgaaaaaagtagtaagagtaataggtaggtaaagggtattaaaggaataaaacttatcgttttacgtgctgggggtaaatagaa…
>MSTRG.51436.1 chr02 35478399-35480665
AACAAAAGCAAAAGGAAAAAAAACTATGTACAAAGGCAGGAGCTCTGAAGTCTATTCCTCGCTAAACAAAGAGAGGTTGTACCCAGTGGCAGCAGGGCGATTTGACAGGATGATGAAGATATAACAAAAACATCAAAGAATGATTTGAGGTTTGCGAAATTTAGAGCTTCCAGCGAAGAGGAGTCATGCACTTTTATTTGAAGCTAAATGTCCGAGAAATTCATTCAAGAAAGCCTCAGCACTATAGAACTCGGATATTAGAAGAATTTCGAGATTCTAGTCGCTTGATCTGGTGGCCTCAGATATTTCAACACGGGGAATGAATTATCCAGGTGTCACACTAGTTATTCAGGTTTGATCAGCAAAGCAAAAAAAAGGCGAAGGCACATGCAGTTGAAC…
>MSTRG.186608.6 chr10 7745994-7746729
gagtgaggacaaagtgtgcagaaaagacatgtgttggtctgtgagggcagtctatgacctatgaaagctatcagatgtaagtgggcccggcctgggggaaggcgggacgttacaaaatggtatcagagccgactctcgcggtttcacgggcgcgtgtgtcgcagttgcgcaggcattgtgcgcatgtctggtgtagaccgggagtggttacacagcatggcacatgcgctggcactggacacatggacgtggccaagagaggacgttcctggcctagggttgatcgacgggggcgtcgatctctcttaagggggtgagggtgtaacatcccggtctagggcttaataggattaatagaatactcatatcaacaagttgcaacttcttttccggaagcca…
>MSTRG.215095.16 chr12 5042718-5044616
CCGATAATCTCGCCCCCCATCTTCTTGTATTCCCCTCGCTCCTGCTGCCGCTCACCTCGGCCGCCGGCGTGATGCTACTGGCGCAACCATCGGATCCCTGCGCACGAGCTCCGGCCTGTCGCTCCCACCACCCGTGACCTCCATTGCTGCCAACGTTGGCCGTGCGCTCTCACCACCACCATCTCCAGATCCTTGCCGAAGTGCTCCCGCCACCACAACCCCAACGGCGGTGGTTCTTCCCCAAGTTCTCACCGGGCACACGAGGGAGGAAGGAGGCTTGATTTGGTGCCCCCACCCCCCTTTGGTAGAATCTCCTTCTCTTGGCACAAGAAGTTTCTATCAGTTATATGTCCTCCCCTTCTGCGCTAATCCAAACTGAGATCGTTCCCTGCTGGTTTC…
>MSTRG.123086.1 chr06 12527863-12529193
AATTTGGAATAAATAAATGGATATATATATATATATATATATAGTGGCTATCTTCCTTCAAGTGAGAGAGAGGATCGAGAAACCATCGCCCAAAGGTGCTTTCACGAAAGCCGGTCTCCGGGGGTAAAGAACCTTTCTTCACTCTTCCAGCCTTCCAAACCATCCACTGGATTTTCATGTTCGTAAGTTGAAAGGAATATGTGTGTGTTGTATATAAATAAAGGACTTTCGATTTAGCGTTGTCATTTTTACGAGGTTTTAGATAATCCAATTTTCTGTGAGATTACTTTCATTTTGACTGAATCACTTGAATCAGTTAAAGGAGACGAGGCTTCTGGCCCAGCCAGAGGGGCTGGAGAGGAGAGTTTTGACCGCGGGGGAGGCAGGTCCAGTTAACGG…
>MSTRG.122010.1 chr06 10732141-10732414
atatttaactatttgctacttttagatgtagcaattaactatttgttattgaacttgcatgtaatagatagatgagaatccacatgccataaacactaaatctataagtgataaatagttaagcgttaaatctaaaattgataaatactacccccgtcctagaaagacaacaattttacactgtttatgtccaacgtttgattattcgtcttatttcaaaaaaaaaattatggttagtatttta
>MSTRG.195869.1 chr11 3500096-3500422
GTGTCAACCTATTTTCtactcactccgtttgtaaatattacgagtcattttgaattttttttctagtcaagcttatttaggtttaactaagtttatttaaaaaattgacaatatttataatatcaagttagttttattaaatataacattgaatatattttgatGATATGAttatttttgttagagatattgctatactttttttatagatttaatcaaac
>MSTRG.121747.37 chr06 9931140-9937240
CCTTTCTCCTTTTAATATTcactcctctctctgagcgaaacttctctctctgcctttcaactctcctctcctctccattctctgagagcgcgggcgtcggcagcggcggccgaggcgcgggaggctggtgcggatgctgccgccgacgtcgagaaggaggaggcggccaggagcggcgccaccctccccacgtcatgcggctgccgacaacgatgaggaggaggcggccgggatctggcagccgggagcggcgccaccctccccacactaggatccggcggtggcggctaccctccgattggatctagcggcggcggcagtccccagcccggatccggcggccgtggcggcggggagcggcggatctagggttagggtttcggtaatttgtgaatatta…
>MSTRG.12153.1 chr01 16758467-16773055
cgaatgcacccaatacactccaatatgtccaaaaatcatgttttggctttttttgaactttttgattccagtagaaaacatcgcaccctcgtgtgccaatattggcattaattgacaaaagatcgccgcgcgaatcacgaagtgagtttttgccacgaacgcacccaatacactccaatatgtccaaaaatcttgctttggtgctttttgaacattttcattccggtcaaaaacatcgcacccgtgtgggccaat
>MSTRG.26561.5 chr01 38745177-38745987
AGAGAACTTGCTATTCAACAGGCCAAGTTAGCTGATTACCTCATCTTCAGGTGAATGGACAACTACATTTACACCAGCCACAAGTCGATGTGATCAGTCAGCTCAATGGCGATGCAGGATTGAATTGCCAGAAACGCAAGAAGCAACCCCAAACTCAGAGCCTGCGCCATGTTTGCAAGGTTCACTATTATTTCTTGGCAAATTCGAGGGGAAACATGTGGCTGTATTTTTCTTGAGTGAGCAATGATGGAAAAGCCATTTCGTAATGAACAATGTGCTTACCTGCAAGCGCAAGGACAGCTTATTGGATTCCTATCTTGGAACAAGGAAGAGGGAAGAGGAAGCACCGGAAGCATGGCGAGGGTAGTAATGAAGGGATGACGAGGCGGCGTGGAGCGG…
>MSTRG.154956.3 chr08 2572008-2573290
GGCGGCGCAATGACGTGACGGCGGAGGCGGCGCGCGGCGCGACCCAGAGGCGACGGCGATGGCACGGCTCTCTCCCCTCCGGCCGCCACCTTCTCTTCCAAAGCTAAGGTTAGGGTTTTCTTCTCTTCTCCTTTTCCCATCGTCGCCGCCATCTCTCTTCTCGCCGTGCGGCTTTCTCTCTCGTGAGCACAGCACGTCGCGGTCTCCGCGCTTCCCTCCTCCCCTTCCTTCCTTCGGCTGGGCCCGGGCAGGTGTGTGAGCGCTCAGCTCCGTACCGGCGATTCGTCGTCCTCCTCGTATCCTGCTTGATCTGGTGAGTTCTTGGTTGGGTGGGGATGGGTGCTCTGCTCGATCGATCCCGTGTGTTCTTCTCGTAAAGATTCGTGCGCGTAGAGTTAT…
>MSTRG.124026.1 chr06 14682499-14688448
tgccttaacccaaggcctacgatgattcagaccgaactggcaacccgaccctgggtcctagctcgtcccaagccaacccaggccaaccattccacattttagttgttaagcaggttttaagaattaaaacactaacttgggtacattgctcggcttgcccataaccgagggcgcggctattcgaatagattatactctgatcagaggtgtacatctttacccacaagacacatcttcctcacgtgtaaccacgtgccacataccaccacggtatacagacgaaag
>MSTRG.187976.1 chr10 12557201-12610223
cgtcagcggcgcgcgtgcgggggaaggccggatgggccgcgggggggagaggagagagagggagggagctgggccgagccggcccaagaagggaaaaagggggggaaagactttttaggatttttctttttataaaacctttttaactttgtttatttcttcttaattattatttgtgctctgaaaattccactaaaatttatttacgcattttaggcttttaggaaatatacaaaaatcctccaagccttatttgacttttagctttgcacattttaattgttggaggctttcacatggattttacttattctatgcacaatttcgaggatgtattttagagccgatttgggacgcgac
>MSTRG.178266.14 chr09 16178507-16181814
GTTGAAGATGCTATTAGCCCGATTGCTACGTAATCCGTGGTTGGTAAACGTTAAATCCATCGATCACGGCAAAGTTTATAGAGTTCCAAGGAGGCCGTTGTTCGTTCGATGGATCAGTTGCCGCCTAGCCACCCAAGTTGCACTCTGTCAATCGGCCGTGCAGCGTTGGATTTAATAGCAATTAATTATTATACTAGTAATGTTTAGCGATCAACGAGTGGTTAGTACCTCCTTAAGCTCTCTACATTTTCACTGCCAGTGTGACGATGTGGATGTTCTTGGGGTAGATGTCAGGATGTTAGAAGGAGCACACACAACTGTCCGAGAATTTTTGTGTATCAGTCGTTTTTTTGTTTTTCATGTGAGCTcacttatgggtcaaaaataaacaggttcgtg…
>MSTRG.203737.1 chr11 15880057-15880339
gctcgtcttcttctctaaaccatatgttatcctttctagtgaattttcttccttctcgtttctttggttgtgctctgttggaatccccattctgttcagcagccacaggttgaggaccttcatcttgtccttcaggaccattagtacttccatttcttggtagcctagggtgcagatcactatgtcctacatgctcatttgttgt
>MSTRG.25475.4 chr01 37272736-37273017
GCCCATCATCCATGACACGCGACCCGGGAGGATACGCTAACTCGCCATTATTTCACATGGCGCACAAGCGGCTACCGGCCAAAGCGCCGAGTCGGCCACGCGTGCCAGTGACCGGTCACCTACCCGCATGGATCTAAACCCGAGGATTCCGTTGCAATTTTCAACAGGTATTGGAGGGTGCAGAGATGAGCTTCGGTTAGTTACCTTGCTGTCAGG
>MSTRG.106863.1 chr05 18962183-18967802
aaccaatcgtaccaaatttgaactccttccaaattctacttcgcatcccatacacacaaaaacaataccaccattgtatgccatatggaatcttcaccaaccacgtgcatcaactctagccttagtatccttcatgatatctgaccaccacggacatcgtcttaccaccaagccgactcccgatccatcaccgcaaatactctcccgaggcatcgagtcacctacacatgaaacaaacaaagaaaccatattccgagaccaagctatctccaacttgactcattagtagcaaacaacagtattacatacgtatagtattcatctagaagccataaccatgaaacaatcacggatatccaaagaaacaactcgaaaccgaaaccgacacagtgtcggccg…
>MSTRG.64786.1 chr03 17855905-17857919
GGGTGAGTTGTGCAgggaatttaactatttgccgctattgcgtttgccaattcttcaaatactcttattagttttggcctttacgaatttgccactagtaagagttaatCCTATATACCTATACAAGTGAGCCCCACTATGATCTCAGTTAGTGTAGTTATTAGCAATTTCATGAACTATGGTTAAGCCACATCATCTATTTGATTCTCAGCCGGTCGATTACATCTCACTGGTCCTCATTGCGTTATCGTAGCACCGATCGCCACCGCACTGATCCTTCCCCTAGCCCGCCTTCACCACCCACCGCATCGCCTCCCGCCTTCTACGCCCCCAGTGCCGCAGGTGGACCCTCTGCCCCACGGCCGAGTCGCCCCTCCCTGTCCTCCCCGTGACGTCGCA…
>MSTRG.96503.11 chr05 965140-968391
GTCACTTCGCAGGTTGTACATACAAACTCTTAACTAGTTTGCAGATTAATTTAAATTAATCTTGCAAACTGAGGAAGGATGCGTGATCGATCGAGGAGGTGATGAGGAAAGCTAGAAGACAAAGGTAGCAGGCAGCAAGAAGGTGGTGATCAAGAAACAAGAACGATGGATGGAATGGATGCATCGACTATGTCCGGCGTGAACACACTCTCTGACAGACATTAACTTTGTCAACTTTGTCGAGCCATGCAGCAGAATCGATCGATCGAGGAGAGGAATGAATAGAATCAATCAATTAATTATTGGCGCCGTGGAGGAGCTAGGAGATCGAAGATCCATGCCATTGCATGCATGACGACGTTGTTGTGGCTAGCACCAGCATCGACGATACAGTACTGT…
>MSTRG.176479.2 chr09 13250974-13251615
CTTTTTGTCATTAATAATTTTTTTTGTGGTAGAGGCAACATGGCATGTTATTATAGCTATTGTTCCAATATATGCTACAACTTGAAGAATTTTTTCCATGAATGTGTTGGTCTCTCCCATTCAATCACAGTAACCATTTAACAACTTCACATGGTATCAAATATCGCTGGGTGGTTCATGAAGTTGTGAGTAGACTTATCAAATACTTAAATAACATGTAGCCCAACAATAAAACCCAGAATATATCTATAATTTTCAGATGGCTCTATTGGCAATGGAAGGAAAAGGCAGTGCTGGCTTCTCTGTGACAGCAGAAGGTAAAACTAAAGAGACTGAAAAGATAAAACGGTTTTTTTTTGGAAAGTTCACTGAGGAGACCAACATCGAGGGAAGAAGAtg…
>MSTRG.65845.12 chr03 19549978-19560873
tgggtgggatgtaatataccggaatcaaaaagttcaaaaagcacctaaacatgatttttggacatattggagtgtattgggtgcgttgatggcaaaaactcacttcgcgactcgcggggcgaacttttgtcaattaatgccgatattgccacatgtgggtgggatgtaatataccagaatcaaaaagttttaaaagcacctagacatgatttttggacatattggagtgtattgggtgcgtt
>MSTRG.43260.1 chr02 22472080-22472991
GTCGCACGCGCGCGATCCTTTTCTCCGCCCCCTAGCTGCTAATTAACATGTTGCGTCATCGGAGACGGGATCGGAGGACGTGTTTTCCGTGACGCGCGCGCCACTGCGCCTCGCCGACCGCCCCCGATCGACGACGTATAAAAACGAGTACGACGACTTGGACATGAGTCCGCGGGTTTTAATTTTCGCCCGTCGCCACCGGTGTACATGTGGATCAGCTACCGCGCGCGCGCCCACGTATATATCACGATCGGCCACCGAGATCTCAGCGGCAGTTTTCCTAGCTAGCCCATGTGGCATACGATGCGTACCCAAAGTAGCTAGTGTCGCGCGCGCGCGCGACTCGCGCCTACGATCCTGTACGTGGTCGAATCCCTGTCCAAGCAATCTAGTCCTAGC…
>MSTRG.96115.1 chr05 434599-434993
CAGAGGCACATCAGGGGAGGGTTTTATAGAATTCTGTGAAATTCTAATCAGAAAGGAATTGAGTGTTTTCAAGGAAAACATACGCCTGTAATTTGCAGGCTCATGCATGAAATCCAACATACGGATTTTATCAGGTGATGAGAATTTGGAGAAAGATAAAGCTGGATAAACGAAGAGGGTGATTAAGAAACGACAGACAGCTAAGCATTCTTTTGTTTCTTCTTCAGAAAACAGATGGGC
>MSTRG.38025.2 chr02 13610854-13662527
cacgaacgcacccaatacactccaatatgtccaaaaatcatgttttggtgatttttgaactttttcaatccggtcaaaaacatcgcacccgtgtgggcaatattggcattaattgacaaaagttcgccgcgcggatcacgaagtgagtttttgccacgaacgcaccgaatacactccaatatgtcctaaaatcctgttttggtgctttttgaactatttcattccggtcaaaaacatcgcacccgtgtcggccaatatttgcattaattgacaaaagttcgccgcgtgtatcacgaagtgagtttttgccacgaacgcacccaatacactccaatatgtccaaaaatcatgtgttggtgctttttgaactatttcattccggtcagaaacatcgcaccc…
>MSTRG.21917.1 chr01 31672448-31672737
gctaaggaaattgttgaaactccaacaagatcaaaggttgctagagttcaattagttgatagccctgctcgagtcactaggagtcaaacaaggacaactggaacaccaactattgctagagaaggatgctcacaagattcacctggaccagtgacaaggaggcgcttggctatgactgaagcaacaccatcacagccactaccac
>MSTRG.114783.12 chr05 29803460-29828255
gtccacaactggttttcaacgaggtggttagtataggaatggcacatgggatgttagggtggatagcttagacgatgtcggtgtcaagcgcgtcgactaaccgcgccgttaaggtaggctggcgggcgcgacactggaatgcagatggagaattctgtgcaaattaaaaccttgataactttgccttccggtcatggaatcgagctaggttttttttgacggctgcagaatcacgggcctcaccctagagatactggatttggagaggtggacctctagagatttttctagaaatgacttaccataggccacgaagcagcggttgttttagcgaaacgtcgaatatcggagggtccacaactggttttcaacgaggtggttagtataggaatggcacat…
>MSTRG.185892.76 chr10 3738103-3743926
cccctctgtttttcccacatcgaccgagctcttcgagctccgtctctcttctcccatggccgatcgtcgacgccgtcggtcgatctcctcatccgtagctcctcttcccttctcctcgcaccaccggcatcgcctccatccgtcgagtccgtttttccccctttcccctctccctccacctctaagtcaagtcaccaccgccatcatccatgccggctcaaggtgagcccttgccgccgccgttccggccatctccctcacttcctccacctgccaccaccctccctcacttcctccacctgccaccaccctcctcgggagtgcatcgctcgggaacgcggtttgacgccggtgtcaccgcctccccaccactggagcctgggcgccccctctcctcct…
>MSTRG.104620.1 chr05 16094683-16095007
agatgccaatgttaatgctacatcaaattatgtgcatgttaggaagtgtttacttgataaattttaattcaagctttcacattttctaaatatggtcctttatcataacttgcagcaagtatgttctcttaaatgtactaatgccaaagatcgtcgggccaatccatctattccatatgaacgcacaaatgccaaggttggcccaaaggaccaaaacaagtcagagg
>MSTRG.29219.1 chr01 42472185-42473759
CAAATACAAACGCAGGCCTTCGAGAACTAACAAACACCTAGAACAAAGCATCCAATGATCCCAAATTACGCAGGCGAAAAAACAGAAAAGGAAAAAAAAAGAATACCTGTAGGTTCAGTAAACTTGGTATTGCAGTTGAATGGTAAAAACACCTCTCTGGATCTAATGATTCGATCGATTGTCctagttgtaaccaATAACTAAGATTAAAACAAGACAGTTAATGGTTAATGCCAAACAAACTTAAAAA
>MSTRG.47205.1 chr02 29445277-29445833
TAGGATATGGTTTCCTGTCAAGCAGGGTGCATTGTTGTTCCTCTTCTTCAAGCATGTCAATAGTGTACTCTCTCAAATCATAATGGTCTTTAGTAAGCGCCTTCTTGATCTTACCGCTGACATAAGCAAGATCCCCCTCTTTGTACTTCGATGATATACACTTAAGAAAAGATGGAGAAGAGAAGCGTGTGCCGCTGAAAAATTTCTTGAGGTGCAAATGAATTGTCTTCTTTTGTTCTGCTTGAGAGTTACAACTCTTAACTGAAGAGCTTAACTCACTCTCGATTATTGAACAACTAA
>MSTRG.69032.1 chr03 23832763-23833069
CGTGAATTGAAAAGTTTCAgggtgtttggtttatagccacactttatcacatcatacttgtggctgtcacagtttgttaggtatgtgtctggtgtactactacagttgtgacttgccacactttttcagtagcatgtcccaaatgtcatagacttaattttcttgctaactttgctatactttgtgactagcaatttgtccatcacttttttttggctgccataatttacctaatgttagttgtggtaaagtgtggccgacaaccaaacacacccGTTCCCAAC
>MSTRG.79639.57 chr04 9120348-9169142
ataagctcacattaacccgtcaattttggatccAATTCGGGATTTTTCTTGGGAAGTTTCGGGAAGAAATTGGAATGGAATAATATAGATTCATACAGAGGAAAAGGTTCTCTATTGATGCAAACGCTGTACCTAGAGGATAGGGATAGAGGAAGAGGgaaaaatcgaaatgaaataaataaagaataaagcaaaaaaaaaataagtcgaagatagaagagcccagattccaaatgaagaaatggaaactcgaaaaggatccttctgattctcaaagaatgaggggcaaggggattGATACCGAGAAAGATTTCTTCTTATTATAAGACGTGATTTGATCCGCATATGTTTGGTAAAAGAACAATCTTCTCCTTTAATCATAAATGGAAAGTGTTCAAT…
>MSTRG.121275.1 chr06 8736036-8736633
GTGGTTGAAGGCCTATTTtgtgatatcccgacccagagcttaataggattaatagaatactcataccacaagttacagctttttatctggatactgatctccaaagaactctgaggttaagcgtgcttggcctggagcaattttgggatgggtgaaccgattggtaaattcttcccgaatgaggacaaagtgtgcaaaaaagacttgtgttggtctgtgaggacagtcgatgacctataaaagctgccagatgtaagaggtcccgacctggcagaggatgtgacatcctggcccagggcttaataggattaatagaatactcatacaacaagttgcaacttcttttctggatgccgatgatcggaaaattcttcccgagtgcgtacgagtgagaacaaa…
>MSTRG.161434.1 chr08 18058374-18065024
ttcctattctagtatacaatatagtacaatagagcctcttataattcagctcaagcttggaagtgtgtgtatgaagtgaggaagtgaagcctttatatagaggtaggtatgacggttggcgaaggggaaatgtccgaaatgccccgcaaccgccatcagggagtgatctagagcgtccacgccaaaccccacatccaacggtggaggtggtggttcggccgaaccagagggttcgatcgaacctgggctgggtccatctggcctggcctttggCCCaagtcctcccctggtcctcctctttccatttcatggtattttgggctgatttactgatgtttcgataaagttcacaacccatccttgtatggatacagaattctcctcactttagtctagatt…
>MSTRG.91079.1 chr04 28681222-28692548
tgagtaactagcttatcaggggagccttgatgccgagagacatgtggattcgtcggggtggtgtcggggaggacccctgggcttcctagcacagtatggtctgggacctaacctgttgtcggtctgggacccctctcgtcggcatatggtaaacctgtgtcggctttcgaaatgccttgtcatgaaagcttggaggtctcccgacgtggctgatccccacgggttgggtgatccgggttagtaatgtcgtgtgggtaaagtgtaccccctctgcagaggttaacaaactgttcgaacagccgtgcccacggtcatgggcggatgtggggtgattcctagcgtagttttgtttgactactgcttgtgaaattgctgttgagaaaagtggttcgatgtttg…
>MSTRG.218813.1 chr12 17919569-17920059
attaaacgtagactaataaaacaaattacaaattccgcctgtaaactgcgagacgaatctattaagcctaattaatttatcattagtaaatgtttactgtagcactacattatcaaatcatggtataattaggctcaaaagattcgtttcgcgatttacatgcaaactatgaaattgttttttttttcatctacatttaatgctctatgcatgtgtccaaacatttgatgtgacggaaaagttgaaagtttgaagAAAAAAGTTTAAATCTAAACACGGCCTTAGTCTGTTTCAAGATTGCTTGTTCTCTGGTTGAAATTGATTATGGCCGTTGATCGCCTATAATCCAATGCACTGGGAAGGTGGAAGGTTAAAATTGTAATTTACTTTGATGATTTA…
>MSTRG.157231.1 chr08 6777881-6885793
ggaagctcggccgcatctccttcgtcgccgccggtcgccgtagctcgctgccgacggttgacccgagccgccgccgtcgcctcctcgtcgccggccgtcgtcgttcgtcgtttgtagttgtggtgagtaccgttgggttcgcctcgtcgtcctctacgcgtaggtgtcctccaatcacccggccgaccgccctagctccggcgaggtcgccaacccgagtcggccggtcatggatgacgtcatgctgacgtcatcatatcctctttttccttttttctaatagattaaaacttcggaaaatcataactaaataaccgtagatccgtttcaggtggttcaagttgctaaatttttctaaaatcaatatctacatgttaaaaatatccacatgtactgttt…
>MSTRG.178081.1 chr09 15880050-15882564
CAGGGATTAGTCGTATATGGTCCTCGGTACCCCTTAGCACTGCACACTTGGTGCGTACGTGTGCAGCGGCAAACTGGCAAAGGTGCAGCCAACAAATGCACATGCTTGCCTGCCTCTCTAGCTAATGCtgtgtttggatccaaactttcaacttttttcatcacatcaatctgtcataggcacataacttttcagtcacatcgtaccaattt
>MSTRG.203616.1 chr11 15696037-15696370
agtgtgcaaagcaggaagagggaactaacttgtgcggatactatgaatgctagtattgccactgccttacaacccaaatcattgccacaagagagctcgatgttattcgcatgagggataacctcacacacaaggaatttatcgcggcggttcaagaacaactcatgggattcatcaacgaacgagtccttgatcccgagggtaaattctactacgatgaaaatacaattcataagtcgttagcttctgagata
>MSTRG.204217.1 chr11 16545585-16550498
ctacgaaggcacgtagcacgcgagcgaagaggaagacgagccgtcgcggacgaacagggagcagtcgcgcaaagcgcttcccaaaaaccttattgccgccttctcccggtgcaggatgtcgaaggcaaaggttccggagacctgctctcccgatcgcaggtgcacgccggcgagcgggatggaataatctacgagcgacggtgcagtacaaagtagcaggcaaaccctagattg
>MSTRG.216201.1 chr12 7471140-7473145
TCCTCAATTTGTTAGTAGTTTTAGTGGGTTTGTGTCTCTCTCCTTACGCTATTCACACGTTACCAAATGCAATATAAGACCAAACATGTGCCCAAATTGATAATATAGAAATCAACATTGTAGTTTGGGGCTAATTTTGTCAGTTCTAATTGAATGTTAAGCTGGCCTTGATTGAATGTTATGAGGATAAACAAAACTGCTAATCTAAGTGAAGAAATGCTTGTTGATATTATAGCAGAAAATCTTGTGAAGTATGGACCACCTGATGTGACTGTAAATGATTTGAAGACTGCCCTGCATAAGCATAAAACACAAACAAGGGGGTGAAGAAAGTGGTTAAAAGACATAAACGAAGTGCTGCCAAGGAAAAGCAATCTACTCCAGCCAACCAATCTACTT…
>MSTRG.100459.1 chr05 6341138-6341644
gtaaatttgtgggtgattttgaggtgtttgtgtgaatgtggatgattttgtgaatgaggatgtttttatagttgagtttggtttgaaatcaatattcaaacagaataaacaatgataaaggaaaagaaaaaaaatctttagtggactaaagatggttgtgccagtcacgtggcgcaaccccctttagttccggttagtggactaaagatatttctttacttctgggtatttgaatctgggccaaagattgtcatctttagtgccgAATTCCCTCTCTCGGTTTGTTACCGGGACTACCTACAGATGATTATAAATCGGGAGAGATGAGGGTGTGTCCAGTTATCCACGCCTAGCGCGTCGCCGGTGTGTGCCTGAAAGTTGCCTGTCAACCTGTCGTGG…
>MSTRG.186082.2 chr10 5398600-5404876
tttgaagtcagattgaggccgttcaagtctcataattcatttaaaattatgatctacatgtttgtttactttttatgtactgtttatttggtttttattagtctttttcttcgttttgcgtgttagcttgtcgtttccgtcgttacgaaggttcgcgagtgcgtcggaagtgttcaagaagattaattgaagactgattattgcaaggcaagtcacacagatcctaaacacaatcctttgagcatgttgattctatatttaaattctctatttatttcaactgtgcatttattttcgaatgtcaccgggtggtgtgaacctattcctttgttatggccaatttgcattgaatatcctattccttgataccttgggtaataaattgattagcttgaacct…
>MSTRG.203665.2 chr11 15792497-15805108
GTTTGACTCTAACCTAGCCCAGTAGTACACCTCCACGCGATTTCGCCACCGCGGCCGCGGCGGCGCATCGGCGTCGTGATCCCGCGCGGCGCGGCCTCCCCACCGCCCTAGCGCAGCCGCAGCCTTAGCCGCCGCCGCGCCATCTCCGTCGGCATTTGCAAGGTCAGACAGACGAAGCTAACTGATGGATGCGTGAAAGGATGATTTAGCTATATTGTATAAACACACGCATGCTGATTACACCAATCTCGATCTGTACTGTATTATTATAATTTTTTTCAATTGGTGTACTGTATTGTAAGTTGTAACGCCTTGAGAAATTGCATGCAACAATACCTCCTTGTTTAGTGATTAACCCTTACAAATTTTGCATATAGGGACTCcaatttcacaaggata…
>MSTRG.36028.3 chr02 10205790-10206277
gccgacggtgagcggggctgagtggcgagaccatgacggcggccgcgcacaccactcccacctcaccgctgccgccatgaggcccgaggccccgagcgcgtcgtcccccaacaccaggctcgccgcctcatcgcccgcgacgacctcgccgaggccacgcgcctcgtcgaccgctcacgcggggaggcacccggcgccgccgtcgctgccttgaagacaaacgccaacgtgccccctcgccgccggcctctccgcctcttctctcttcgtgccctcgccgctggcctctcccgcgccgttgcagccgtcccctacccgccaccgccaccgccggagaggccacccccaccgccaacgccgacgacgaggcccgcaccctcctccc
>MSTRG.39434.7 chr02 16132313-16135435
gaagaggaaaaccccttcttcctcccctttcacttcccttgcttgttctttcttttcctcatcaagctcatctcatttctcctccccaaatcccatccaatagctcaagatcaatccctgcatgttagaccacaacaatccccatcatccaagctttccatccatcccaacataatgtgcaaggagagttgagagagatcgagaaggaataaaagagtggtggtttcagcctgcagggcagcagcagcattttgttttcctccatttgattcggagattccggagagtaacgagccatatcccaaggaggatagttactaccctcagcagcaaggcaagcaccttagcatatagaacctatgctttctctaaaaaggatttggttgcaatctatacgta…
>MSTRG.38035.1 chr02 13721939-13724307
ttcattctggcgaagaacaaagcacccgtgtgagccaatttatgccaatgttggcattagttgagaaatgttcgctgcgaatcacgaagcgagtttttgccacgaacgcacccaatacactccaatatgtccaaaaatcatgttttggagctttttgaactttttcattccggtcaaaaacatcgcacccgtgtcagccaatattggcattaattgacaaaagttcgccgcgcgaatcatgaagtgagtttttgccacgaacgcacccaacacactccaatatgtccaaaaatcatgttttggtgatttttgaactttttctttccggtcaaaaacatcgcacccgagtcggccaatatatgccaatattggcattaattgacaaaatttcgccgcgcg…
>MSTRG.131971.1 chr06 28675536-28678032
CGAGAGGTGATACCCTTTATCAACAAGGAAAGCTATGGGCACTGAGGTGAGCTAGCTCAAGCTTTAATCCATCCTCTGAAGCCAACCTGCAGCAAATGGATGCCAAAAAGGAGCATTGATATGCAGAATACGAGGGCATAAACTATCCCATAGCTTTCAACAAGATTTCAGTAGCGATATCCAGGAACAGATCTTCAAAATAAGGCACCGCGTGGCAAACATTCTTGGGAAGCCACCTTAAACTATGCTCGTCAATGTCAAGAGACCAAGACCATGCTTTCACCTTCAGACTTCAGATgactagaaactggccggcggaggggcgtcggtcggatgtggcggaagccatgtgccgccgatgtttagatggtgg
>MSTRG.186060.1 chr10 5243399-5244286
CTTCGAGATGAACAACCTGCGCTACGAGATCAGTACCGGTGCTATGGGATTTGCAAGAATACGATAGGGGGATATGACTGTCAATGCAAATTTGGAACGAAAGGTGATGCCAAAACTGGAACATGCACACAGCTGTTTCCCCTCCCTGCAATGGTGGCTACACTTGGCATAATCGGTCTCACATCCATAGTGGTTGTTGTAGTATTGTTTAAGCTTTTGTTTGACGAGAG
>MSTRG.104456.1 chr05 15790133-15793699
aggagatggacgagattgtcctctgtggcttgcggatattggtcgagcattgcgacgtttactttccgagggtcgatgaatccagtatcgaaaaccccccgccgtcgggccctttgaatctccattctacaatgataaaagggagtatattattttctatagtctacttatatacaaggacctaattaattaaaggagacgtagtaagaaatctaactgaacgatatacttacaaaatccagcaactcataatagagacgtcgagggcgtccagctggtatagttcgtagattcccttgaaattgatccagagaatgtcatctccttgcaagaagtccgtgtccctgatcctcgctccgatcatctctctaccggtggcgctcatctctatgtacagtt…
>MSTRG.160713.1 chr08 16711508-16719338
gttggaaactatgtcatgtcttccgtccatatgccgtggtggtatgtggcacatggttgcatgtgaggaagacgtgttttgtgggtaaagatgtacacctctgatcagagtaaaacctattcgaatagccgcgccctcggttatgggcaagcctagcaatgtacccaagttagtgttttaaattcttaaaacctgcttaataactaaaatgtggaatggttggcctgggttggcttgggacgagct
>MSTRG.79891.3 chr04 11348324-11351468
cgaaccgacatcgatgcccaatcagaggacgagaccgacgccgtcatcctccttctcacgctaccatcgccgtgccttcctcgtcctcctccggtgaaccgacttcccgactcctataaatagccggtgaaaccctctattttccccacatcatccgagctctacgagctctctcttctctctccaccatgaccggccaccactaagtcccggccgatctcctcccctacagctccacttctcgaatccttgcaccactagtctctcttcactccggcgaatccattttgtccatttcccccttctctctccctccaaactaagccaccaccattaccaccttagccggccgaaggtgagctcgtgttgccgctgttccggctaactcacccttcctct…
>MSTRG.29638.1 chr01 43110515-43112139
GAGGAGGAATGGCTGGCCCTCGAGCTAGCTAGCTAGGTAGAGAAATATGTGTGTGTTCAAGCAATTAACAGCGCTCCACTGGCCCTTAATTAATTAAACCTGTTATATATCTGTGTAGTGTACGATCGCTGGCGATAGATAGGTACTAGATAAATTAGATATAAATAAAAATAACCGGTAATGCACGTCAATCTGGATGTGTATATATGTGCAC
>MSTRG.50707.3 chr02 34493339-34495915
AGGCTCCCAGCCACTCAGGCTCAGCCGCCCACCAGCCAGCGCCGATAGCCGACCGCGCCCGGCGCCTCCTCCTCAACTCCGCGCCGCCGGCGCCACCACCGGCGTCCCCACCCCGCAAGCCCGCGTCTCTGCGCCGGTGCGGCGCCGCCACCTCCGTCCGCACCGACAACCGTCCCCTCCCCTCCTCCGCGCCGGCGCCGCGCGGCCTCCCCTCCAGCCTCCCCTCCTCCGTGCCGGCGCCGCGCGGCCTCCCCTCCGACCTCCCCGCCGTCCGCGGCTCCTCGCCGAGTCGCCGACGACGACGCCGCGCCGTGCTGCCGACCTGCCGACTGCCGTCCGCCCGTCCCTTCCCCTTCCGTGGCTCAGCCCACTAGCCAGGATCTATGTTGATTGTTGGAC…
>MSTRG.34285.1 chr02 6487268-6487697
CATGAGAAGATTGTTTTCCATGTCAAGTTCATCCAAGTTGACGAGGTTCCCTATTGATTCAGCACACCTTGGAGTTTGTTGATACTAACATCTATCAGTATCATATTGCTGCAATTGGTTAGACTAGTCATGAAGCCCCAATCAGCATCATTGGTTGCTTCAAGCTGATTTCCATCGAAGTTCACTACTGACAGCATGTTCTGGTTTCTTCCCAAGCATTGCGGAATCGTTCCCGACAAGAAGTTATCTACTGTCTGAATCACCTGTATCATAGAGAGATTGCACAATGATGGAGGGATTAGACCATGGAATTGGTTTCTAGATACAAGAAATTGCTGCAGGTTTGGAAGC
>MSTRG.217166.1 chr12 14115210-14115534
AAAAAAATATCCAGTCCAATCTATTTGCAAGAAATCATGTGTGCGAAGAAAAAGGACGTGGGAATGTGATACCAGTGGGTAGTATTTAGTCCATAACCAAATTAGATTACTAATTTCTTTAATTCGTGTGTTCCAAACACCACATTCTTTAGAATTCATgtgttttctattcctctatttgacatgtacaatcctacctattcctatgtttttttatatctatgtgttttttctatgttgtgct
>MSTRG.37357.2 chr02 12058354-12058667
CATCTACACAATAAACTGTTGCATGCTGTGATTATGGCCCTGTTTGGTTCATGGGCTAATATTTAGCCCTCACCTTTTAGCCTCAAATTAGCCCTCAGAGATCCAAACAGGTGAGCTAATTTTGAGCTAATATGAATTAGCCCCCCTCAAAACATTAGCCCCTCTAAGGGGTACTAATGGGGCTAATTTCGTGTGGGGACCATCAAAAAGCAGC
>MSTRG.206416.1 chr11 20000109-20001410
tttttttcaaaaaaatttcaaataagacggacgatcaaagttgggcacggaaaatcatggctgcacttaaattgggacggagggagtaTCTACCTGGTCATCTTTTGATAACAACATTAAGGACGAATAATATTCCTTGCAGCATGTACTCTATTTTTTAATATATTGTTTTAGAATATTTTACTAGAGGGCATATTGTTTATTTATCTTAACACTAGCTTCGAGATGACAAATTGCTCTAGAATGCATTCTGCTTATTTCCACCGATGATTTACAGATTTAACATGAAAAATTCGTTCCTGTTCACAAACAGTTAATATTTCACTTGAGCGTTCAGTGACCAAAAAGTGACCAGTCTATTGGGAGATCCATCACCTCTGCTACAAACATGCTCACATA…
>MSTRG.21526.1 chr01 30694156-30694550
cttaaatgtagtaaatagttaaatgtcccGTTACACAACCCAAAAAGTAACAATTATCTACATACTCCCTCCATCCAAAAAAACCAATCTATGAGCGGATgtgtcccatcccagtatatcgagtctggacaaccttatgtccagattcgttgtattaggtgttctcttctagactggttttcattgtattaggtgttctcttctaggttggtttttttggacggagggagtaAATCGGTTGTATGGAGAAAAACTAACATGCTCAGAATCTGACAACAAAACCAAGG
>MSTRG.37744.6 chr02 12904456-12905786
atgtatgcaggatctactctcctcccctattttaattttttggttacctcggttgattctaccgtgattgaaaaatgtgtggttcagctcctcctccagaactccaagtcttctcttctactgctgctcttctggatctaaggtgattttgctagaactgagcttctccaccttgagcttgactgattgtttcccccctcttgaactgaacccccatgctctacttggaactcagactgatcctcttgcttgattttcgctccatcttgcttcttgacctgagtttcatctcttcctagagctgaaacccttcttcatccaagaactaaacaaccctgcttctccttcagatttggttttcctctctctgattacttggccatggttactactactgtt…
>MSTRG.158757.1 chr08 13147740-13244725
ctgtcttttgtcaacattgggcttgtattgtagctttcctctagctaacgcatccaggcaagggtgggcgtgatggagttttgatgggccctgcgacggcctatgtggcttccggattcacctagacacgagaggggactgcccgctgccttgcgaggagtaggggtgaaacctgaggtgtggtgtgcttggttagagggggttatgcaaagggtcctgtcacggcctctttccggtatgtcgtggtggcatgtcggcgcatggaaacgtgtcgtggggctgtgtcttgtgggtacagttgtacacctctgatcagagtaaaactattcgaatagccgtgcccgtggttatgggcggtcgaccagattcaccgtgattagtcccaccttaataaatcga…
>MSTRG.202259.1 chr11 13616610-13624818
tgtgcgaggggtactgtcacagctcctttccgaggtaccgtggtggtattgaggcgcatggtgacatgtcgtggggctgtgtcttgtgggtacagtggtacacctctggccagagtaaaactattcgaatagccgtgcccgcggttatgggcgggtctaacaatgtctttcgtgattagtctcacacttctcaccataataaaagatgctataactggtaataatttgattagctcctggtttggaatggtacattcctggtttggagatagatctgtacagtcgggtatggttgttcaggatggttgggcctgtgcagcatgggtatgttgtacagtgttgattaatattgatgattaattgctctactgttttacaattctcaaaagtttgctagat…
>MSTRG.198090.1 chr11 6723986-7155247
gtgatcaagaagattaattgaagactgattattgcaagttgaagaaaaaggatccagaaggagaagacgtttggcttataccccagttgagctgcctgtgggagtggagccggagcttcgctagattttatttttccgctgcagttttcttcatggtgaggactaagtgcctcttaagtaagtatttatcgttttagttaatttgatgaatctgaatattaaattgtcagtttgtgtacctcggctgattcctggacgaggattttatgcacaaataagttcggaaattactagtgaatttccgggcgtgac
>MSTRG.59375.1 chr03 10656332-10656647
GCCCTTTCAATGCTATTCTTGCATTAGGTGTGTTTCTTCAATGCGCGCTATTAAGCCTTGGTTTAAGGTTTTGATTGTTCTCCTGGCCTGTGATGCCTGTCCGCGTTCAATCCCCAAGCTTGAACAATGTCCTGCGCTACAGTGCTGGAGGAGTAGCTCATGGTGAAACGGCGAGTCCGGGGGTCAAACGTGGTCTACGTGTGCTACAGCGCCTGCCTTTTGTCCTGGATGGATAGCAGCATCTTGCTGAGGCTGAGCTGTGGACTGTGGTAGTAGTACGCTG
>MSTRG.52642.1 chr03 1278281-1280753
cgtcgggccgtgcctgggcctccccaccagcacgctgggctggcccggcacggttgggccggcccggcacgatgggctggcaggccagacccggtacacaaagtatagggactaaaaatagacatataaatgtcaatgtctaaagaatagggaccttaaatagacttattttagctatttatataccacatcacaaagaagagggaggtaaaatagactttttttagctatacaatgtcacagcccaataggagggagaaaatttagacttattctgaggaaaagcacgatggcccatcgtgccttcgggccggcccggcacgacccgaggcgtgttgggccgtgcctgggctgtgagtgccggcccgacaagcctcggcccaggcacggccgggcttg…
>MSTRG.153872.1 chr08 1019579-1020410
AGTGGTTTATGGTTAGCTCTAAATTATTACTGATGGGGTACTACCACTAGTGGTAGAAGCACTACTACAACGAGTACGCCCTAATTAATGAAGACTCCATTGATGATGGACGAGACGGGACGGCGTCACGTGAGGGGCGCGCGCCATCTCCATCCCCTCACGACGCATCCGCCATTAATTAATGTGGTTCGATCACGTACATTCGCGCGCGCTGGATAGATACGACGCCATCAATATCGATCGCTGTACTCCACTCTGCATGCCCCCACTACTCTGCTCGATCCTCCTCAGTTACTACCACTGCTcTAACGAACGTGCCACACCTGTTTGGCAGAGCTTCCGACACTTTTTTTTAAAAAAAAACTAAAACTCTCCGAACAATTTAGTTTTTTACAGATT
>MSTRG.201798.42 chr11 12301652-12328845
tatgtccaaaaatcaagttttggtgcattttgaactttttcattccggtcaaaaacatcgcacccgtgtggggcaatattggcattaattgacaaaagttcgccgcgcgaatccagaagtgtgtttttgccacgaacgcacccaatacactccaatatgtccaaaaatcatgttttggtgctttttgaaccttttctttccggtcaaaaacatcgcacccgtgtgagccaatatatgccaatattggcattaattgacaaaagttcgccgcgcgaatcaa
>MSTRG.87948.34 chr04 23983802-23987394
CGCCCCACCCCCACGCCTGATGGCTGGTGCCGCCGCCTCGCCCTCTCGCTGCAAGACGATGGTGGCGCCGTCTCCTTTCACTCGCCCTCTCTCCGCGGGATGGCGGAAGCGCCATCTCATTCCCCGGCCGCGCCCTCTCGCCGCAGGGAGTTGCCGGGACTGGTTCGTCACCTCTGCGACCTGGCGACCTGACGATCTGCTACCACGCATTCTACTCCTCCCCAGGAAGGAAAGAAAAAAGGGAGTGCAGGCTAGAATGCTAGATTATTCAGTACTAAAGTTTAAACATCACCGTCCAGCATTTGTGCCCCTCACCAATAGCCTGCTACGATGGCCCACTAGATGCCATGGCCGCATGTGTTGTTCATGCTGGTGGCAGCGATGGCGGCATCCAAGCCC…
>MSTRG.157566.1 chr08 8597978-8603789
ctcttactcttcatcttccattcctcttataaaatgagaatggatttgatctcccgcgagaagaagaagacacactttcatccattttccaaagctgttgttgctacggtaatcccatcccgacgagtgtgtgcacacgcgttgggagagtaggcctccgaaaccacgcgttgctgcgacgtttgcacagacgggcgggcgatcaggtttttggggagcgcaaggcgcgactactcactgttcgtcaacatctacttcatcttcaccaacatgtcgaacactggagacaaggagaaggagactcccgtcaacaccaacggaggcaatactgcctcaaactccagcggaggaccattcttggggtataaccttattacat
>MSTRG.208321.1 chr11 23073484-23074272
ATAGACTCTAGCTGTGTttagttcctttcaaacttctaaaaattccatcatatcaaatgtttggacacatgcatgtagcattaaatttggactaaaaaacaattgcacagtttgcttgcaaattgcgagaggaatcttttgagcctcgtcatgatttgacaatgtagtgctatagtaaacatttgctaatgacgaattaattaagcttaatagattcgtctcgtatttatttgttattagtctacgtttaatactttaaatataaatatatgtttatatacttaaaaaaaatttgaaaagagctaaacacggtctCTTCTCTATATAGATTTAGTGTCCTACAGAACGTCGTTTTTTTTTATGGGTGGAGAGATTGAGAGCAAAAGGTAGTCAACGTGT…
>MSTRG.139913.1 chr07 9791461-9804020
aatggtttggttattgtggaaatggcttcacaccgccccctctattcaaaatccccaaaatggttttaggctgggctcggggtgcatggttttgatagtagcacctcggccatataaggaccggtcttcgggcctctgttgcaaagcactaccgtacttccacatgtctagtgggtaaggcttagtttgtggctcagtctagttataaacaaaagtacacggatggagatggacgaagtcgggggtcgatggacatctctaggacaaatgaaggctacacgagctgcggcccggtagtcgagatgtcatggcacagggccggtgtcctgctgtgtcacgcccggaatttctatccaaaattccaaacgcttacatgtgtgttaaaccctcgtccaggaa…
>MSTRG.32335.1 chr02 3804593-3810071
gtcacggcctctttccggtatgtcgtggtggcatgtcggcgcacggaaacgtgtcgtggggctgtgtcttgtgggtacagttgtacacctctgatcagagtaaaactattcgaatagccgtgcccgcggttatgggcggtcgaccagattcaccgtgattagtcccaccttaataaatcgacccaatacactgtagtttaggtgggttggttgggcctgttcaacgtggtgtagcgttgatcagtggagattcaatattactttaattactcaacagttttactgttttgctcaataaaatgttttacaaccgcctttatgcaaatagccacaaaccgtccttgtgttccccttgcacgtctgcatcgttggtgtggcttgctgagtacggtggttgta…
>MSTRG.98399.1 chr05 3536587-3538264
TGATGCTTCATTCTGATGATTCAACCCCCAAACTACAGAAATTATCTAGATTTGACCAATGCTTTTCTGATAATTTCTGTAGTTTGGATATACAATTGCTCTAGACGTGACTAATGTGTATGTGATCCTTTCTTGATCTGAAATTATGGGGTGCTGGTTAGCTTCTACTTTGCAGCTTCTCGGGTTTTGCAGTTATTCAGGATCTGTTTGAAAGCTTGTTTAGCTTTTGCCTTTTGCTGCTGTAGGaacaagaaatttcattagcgtatgattagttaggtgttaactattacaaacttgaaaaacaggtttatttgAAAAAATAAGTTATGTTGCGCTCCAGATGTGACAGTTAATCTGGTGGGATTAATGTTTGTTTTTATTGAAGCCCAGTGAAGT…
>MSTRG.62819.1 chr03 15307624-15309686
TCCTTGCACCTCTGCTCCGACTTCCGAGCAAAGCCAAGTTGCTCACCGACTCACCCGTAGAGCTAGCTAGCCATGGCTGTTGCCGCAAGAGCCGCCGCCGTGGCGTGCCTCCTGGTCGTAGGCCTCGCGGCCGTGGCGGGGGTCGACGGCCGTGCTCGTCGTCGCCGCCGCCGTGGCAGCTCCTCTGCTCGCCTTCTTTCACTTCTGATCGAGGAGTCCTTTCGTAGCCTCATTACATTCTACAGTTTGTCGTTGTGATCGTGATTAGACTCGGTGACTTTTTGTTGTGACAATTTGAGTTTACTGCATGCATGCACCCTGCCGTGATTAATTTAGCTCTCCAGAGTGAGCATTCATATTTAAAATAGTTTCC
>MSTRG.57605.1 chr03 8267289-8294017
aaaaaaccgtactattaagaggggtttcaagtgtggttctagggtatacaaagtgctcttagtcatatccatgagtcaaaatatttttggaatcatttttgaaaaatgattttctcctcgggacagagagggctacccggaggttctggccgaaacttccgggcgccgtttatttgcaaaaaatttcctaagtactgcccagaagttcctggcacttttgcccggaacctcctggcaggtttccagttcaaacttgtgagtaacggctagatgacgtcacctagtcgttatatatatggatttcatccccaggtcaccctttggccattccacttctgttcattcttgttctagggttttctagccactcccaagcttcctttacttcctccactcaaa…
>MSTRG.157856.17 chr08 11321679-11323563
CTTCCTTCCCTCCCTGATGAGCGATACTTCGATATCGCCAGGAGATAATAAATAAACACATAAGTACAGTATTAGTATTACTCCGTACTTACGCGTGAAGATGGATAGCGATGATGCGTTGGCTCGTGTGTCAATTAGGCTCGATCGAGTTTGATCGTTAAGATAAATATCATATTAACCAGCTGTATGCACTTCACGGTGCAGAGAAGGCGACATGCAAGATCTTTTGTCATTGTCTCAAAATATGTATCGGCGCGCATTATTAACGATTAACGTGGGTTGTGGTTCAAAACCGGATGCCGCCGTTGGTGATATATATTTGGATACACAAGACAGTCGGCCATATATATCGTCTTTAGGCCACACATATATTATATGTATCCCAGTAGCAAAAACATA…
>MSTRG.201806.26 chr11 12277526-12281505
ttttggtgctttttgagctttttcattccggttaaaaacatcgcacccgtgtgggccaatatatgccaatattggcattaattgacaaaagttcgccgcgcgaatccagaagtgtatttttgccacgaacgcacccaatacactccaatatgtccaaaaatcatgttttggtgctttttgaaccttttctttccggtcaaaaacatcgcacccgtgtgagccaatatatgccaatattggcattaattgacaaaagttcgccgcgcgaatccagaagtgtgtttttgccacgaacgcacccaatacactccaatatgtccaaaaatcgtgttttggtgctttttgaactttttcattccggtcaaaaacataacacccgtgtggggcaatattggcatt…
>MSTRG.59251.1 chr03 10506123-10507002
GTGCGCGTGTAGCGTCAACTGGGTGTACTAGTACTCTACTAGTAGTACGACTGTACGAGCCAAGACCTTGTTAAGAGTATTCTTCTGCGTGGCGCCTAGTACACGAGAGACAGAGAAGAGAGCCAAAACCCAAGCTATCTGGGGACAGGAGCCAAGATCCCGGCATTACCAGACATGAACAAAACAGAGCTGTGCAAAGTCGATGTCCTCTTGTTCTTTGAGATCACCCTAACCAAAGCATTAAGCGGGCAAAAAACAGCGAGCGAGCGAGCTCGTCGTCCTCCCGCTCCGCACGTCGTGCTCGGCCGCAGCGGGCAGCGAGACAGCGATTCAGGGATTTCGGGGGAGCTGCCCGGCTGATGAGTGccttaggttgCTCTGCTCCCCGGCCGGCCAGCC…
>MSTRG.43823.1 chr02 23436965-23437322
GAACCATCAAGATCAACCTCCATGAAGTTCCGATGGGAGAGAGGCGAACGGAGACCACCATGAAGTTCCGGTGCTCGTCAACACGAAAAAAAATAGAGAGGATCAGAGGGCGGTAAAGAGGTTCAAGTTTCGGATGACGAGACGCCTCCAGATTCAAGCAAGATTTCGGATGTCGCTCGATCAATGCCACTCAGCGAAGATAAGAACGAGAGAACCGCGACACGAAACACCAAGCAAACAAACACCACCACCAATGGAAAAACGAATTGATGTGGTTTAAT
>MSTRG.93189.1 chr04 31514320-31515521
CCCTTAGCAACCCTCACTCAGTTTTGATCTTCCCCTCGCCTTGTTGGGATCAATCGGAGAGGAGGTGGTAGCGGAGACGAGGCGTGGGCATCTCCTCACGCGACTCGCGGTCGCGGGCACATCTCAGTCTCTCACCTCGTGGGAGGGGAGAACGAGAGAGATCAGATCATTATTTATGGGTTTTGGATTTGGAGGGCTCTTGTGTCACCGCAGGTCGTGATGGAGAGTGAACAGAAAAAAAAAGAAGATATTTTTCCTCTTTTTTATACGAGATTTGGATTCTTTCCTCGATCTTTTCCTGGCGGCTTTCTTGAGAGAGGAATCGAGGATGGTTCATTCGTCAGGGATGATGCCTCCGCTGCCCAAGTGCCCAGTGGCGTCACTCCGTACTAAAATATA…
>MSTRG.39129.5 chr02 15725854-15726440
ACCCCGCCGACGACGCCGACGACTCCGACCCCGCCGACTGCGCCGCCGACTCCGACGTGGCTTCAACCCCTCCGACTGCCCGACCTCGCCTACGCAGCCGACTATGGTGAACAACAGGAAGGTTGTTATCCAAGTCGACAGTGACACGGGTAATGTTTTGCATCCATCGATTTGTGTTAACATTTTTTTGATGACCGTGAATTGAGCAATTGATTTGTGTTAACATAGATGAAGAGGTAAAATCCGACAGTGACACTGAGACAGAATCCGAGAGTCATATGTCGGTTCATTTGTGCAGGGCCAAACGGCCTGCAGTACGCTGGAGGCTTTCATAGTAGATGCTGGTATGAAAACGATGTGTACTTGACAAGGGCATACCA
>MSTRG.94247.1 chr04 33144910-33145402
CAAAGGGAAAGAGCACTTACGATAGAGTAGTTTGTTCAATCAGAAGGTGACAGAAAGTTTCAGTCTTTCAGGTGCTTCCTGCAAACGCTGCAGTGGAAAGGGGAGGCACATCAACTTCTCATCTACTGTTGAGCTGAAATAGCCGCCTGATCTAAATTTCAACTGATCAGGTGTATGATTTAGCATTTGATACAATGTTCAGAACAGACAAGTGAAGACCAATCAACCAACCACGTGCAGTCAAAGCTTCTGAATCTCCTGCACAAACCGC
>MSTRG.23277.1 chr01 34338455-34345959
ccctgcccagtcagccggtcagtcgtccccctccccctctctcccctggctcgtgggcttggcccattggccagccttcctcctcggcctaacaaaacaaaggaagtttacctttactccctcttccgagtccggtgctcacacaccgaagagctaaaagtccgcaattgctccctccaattgctcctctctctctctctcaccttcttattggccccactcgtcaatgagtcaaagataatcttgagaatgtctt
>MSTRG.174656.10 chr09 10226048-10229340
CCTCCCCAATCGCGCCCCCCTCTCCAACCCTAATCTCTCCCTCTCACGCGGCGCCACCGCCGTCGCCGCCGCCCTCGACTGCCGCCGCTCCGCCGTTGTTGCATCCGTCGTCTCGCCGCCACCGATCTCAATCGCGTGATTTCCTTTTCTTATCCCGAAATCGTGCAACCCTCTCACCCTAACCCTAATCTTGTCCCCGCCGACCGACGCGCCGCCCCTCCCCGCTCGAGTCCATGCCGCCGCAAGTTCGCCGTCGCAGGCCGCGTCACCCGGATCAGCGTTGACGTCGCACGCCTTCCTCCTCACATCGCCCGGCATACGCTCGTCCTCGGTCATATCGGCGCCACCGCCGTCGCCGTCACACGCAGTCCTCCCCGTCCACCTCGCCGGCCTCGCGCC…
>MSTRG.114984.1 chr06 391703-392281
TCCTTTGCTGCAGCACTTCCACCAACAAGGGGGCCAGGAATAGGTTGACGACACAATGCATGGAAGTAACTAAGTGCGCTACCACTAGGGATACTTGGATGATCAACTCTATCAGAAACAATCTCTGACACATTAAGAATTGACACTGATTCCCACTATCAAAGTTTGTGGACATTGAAATGGTCTCTCGCACAACTACAAGCTTCCCCCCAAATCCGAATGTAACCAAAGCATGTGGTGGGCGTCCAGCTGATGACCTCTGCTCATGGGAGGAATAACCAAATTGTTGAGGTAAAGCATTGGAACTGATGAATTGCTGCTGCGCAAAATTTACAGAGCTTCCAGTGCTCAAATAGTTATTTGGCAAATTCATGCATCCATCAGAATCAGCACGTGTTT…
>MSTRG.149153.1 chr07 24127042-24127948
attttattggttggtggccgtggttttttctcttctgctttgaagagtttttcacgttaaatcttgtgtcttctgtcatttattgttttttatcgtttgtttgactattattttctaacatcggaaactgcttgctccaaattCCAAACTGTTTGTGTACAATTTCAGGCAGTGGTTGGGTTGGGCGTCGAATTGGACAGCGTCCAGATTGGTCCAGTTTGTGGAGGTGGATCTGACGAATGGTggtgtcacttgtttaatttactctactttagatcaagtttaagctgatgcggatgcctaagtttgtatttagagggtacatacatgatgaaaatagatgaggtatagctaaaaaattttcttgaccaggtttctgggcacccccctaatatatac…
>MSTRG.2514.1 chr01 2989369-2998230
GTAGTACTCGTTCCGGACTAGTCATATTGATTTGGAGGCCCATCTAAGACGAAAGGCCCATTAGCAATTACtcTGCTACTGCGTCAGAACACGGCATTTGCTGGGCACAGCTAATCAGCGCGTACGCGTTGCTGGCGCAGACACCGCCAAGGCCCACCCACGGGCTAGCCCAGGTACGATGCCGCAAGGCCCACCCACGGGCTAGCCCAGGTACGATGCCGCAAGGCCCACGCACACGCAGACGCACTAAGCCCCGATAGTTTTTTCCTTTTTTCGCCTTTTTTCGGTTTTCGCTTTTTTTTCTTGAATCGCTTCCTTATTTTCTTC
>MSTRG.174551.1 chr09 10022811-10023310
GAAGAGGAGAAGACTGCGCGCCGCTCGCCGGCCACCCATCACCGCGCCAACCCCGGAGCGCCGCTGCTTGCCAAGGAGGAGGAGATGGAGAAGGGAGGAGGAGGCCGGTGAGGAGAAGGAGGAGGAGTTGCCACTGCTCGCCGAGGAGGAGGAGGAGGAGGAGAGGAGTTATCGCTAAGGCGTTGAGTCTGGGGGGAGGAGGAGATAAAGATGGATTCGTCGCAGTTGGTGGTTATTTTAATATAGCAAAAGTATTTTTGCAGTCGGTGGTCCTTGACAACCGCAGGGAAAATTGTATTTTCACTAGCGGTCGGTAACCGGAATCCCTCTCAATTATTTTCACAAGCGCTTTTTTATCAAACCCGCCAGTAAAAGGAAAAGGGTAACACTATGAAAAAT…
>MSTRG.117139.7 chr06 3388600-3391575
ATTATAGAAAGGAAGCTTAAATTAAGCCTAAATGCTAAACCGTTTATTTTCAATCGTCAGAAAACAATCCTATGCGTCAATGCGTGTAAACTAACGATAGCTTGAGTTGTGGAGAACTTGCAAAGTACTTGAAGATAAAGCAAAGAGTAGTGTACAAGCAGTTGCTTGCTAAGACAACAAGAATCTACTATTAAAACAAGTACTTGTTCTTACTTAAATGTTTGATCAACTCTACCACATTGGCTGATTGGCCCACAGGCATTTCTTTCAGGGCAAAGTGCAGTTATTCCAGCGTTGCAAATGAAGCAGAGATCAGAGAGAGTACATACATGTACATCTGTGCATGGGTTCCTGAACCTTTATGCAAGTGTCATTGCTTGATGTGGCTGTCAACTTGCC…
>MSTRG.65845.7 chr03 19549969-19563041
tgccacacgtgggtgggatgtaatataccggaatcaaaaagttcaaaaagcacctaaacatgatttttggacatattggaatgtattgggtgcgttgatggcaaaaactcacttcgcgactcgcggggcgaacttttgtcaattaatgccgatattgccacacgtgggtgggatgtaatataccagaatcaaaaagttttaaaagcacctaaacatgatttttggacatattggagtgtattgggtgc
>MSTRG.166442.1 chr08 25836306-25836847
GGGGTGGCGGCGCCGCTCGAGTCGAGTCGACTTGAGACTTGAGACTTGAGAGGTGAGCTGCGGTGGTGTGGTGGCGTGCAGTGCGAGTGCTACGCTCTCTGCTAGGCTAATCTTCTGGGGTTTTACTGGAGTAATAGCTCGGAAGTAGAGGAGCTGCGTCCGAGGGGAGAGGGGTGGTGGCGTCGCTTGAGTCAAGTCGAGTTGAGCGAAGCCCTCGCTACAGCTGGTGCTGGTGTCGTGTACTGGGGTTTCACACCTTTTATTTGTAGTTCATAAGTACATTCTTATTTTTTTTCTTTATTTACATCAAAATATGTAAATAAATAGGTATAATTAAGTTGTACTTATCTGTTTTTTCAAGAATATCAAATGATAAAACTTTAACTATATTTATAAACA…
>MSTRG.12910.8 chr01 18022167-18026011
GACGGCGCCGGGGTGGTATGCCCTTTCCCTGGACTAGCTGCGGCACACGCCATTCTGGTCTGCGACTCTCCTCCTCTGAAGTCACTTTGATCCCCTTCACAAGCCTGAGCAACCCATGTGAAGGACGACGCCTCCGGCTACATCGCCTCCAAGCCGTCGACTGCGGCCGGTATACTGGAGGTGATGAGGAGACCAGAGGATAGGTTTGTGGTGATTTCTTCCCAGGTTGCAGGCTATTTCATTGCTGCAGCCCACTACTCTTCTAGCTCTGCCGACAACCACACCTACAAGAGCTACAACTGAAGCATCACATAGGGCAGATGAGGCATCACATGTCTGGCTTGGATTCAATTTGATGTTGCACTTTGTATAACTATATGCAGTTTCAGTTTCATCTTC…
>MSTRG.161858.1 chr08 18697151-18705090
ccgagagtattccaagggtatcgtatttattttatcccgtgggaagatcatgtagagagaactcaactaataatttatatattacttgtgataattatattgtaagcaggggttaagataatccaagggtagagtgacacacaagcattactactcattctcataataaattatctaaactaaatggaaagaaaagagaaagaatatattcctatacttctaatatacatagtatacatatattctagttaactaatatactagctaataccctctatccgatgccctcctggtacttcgagaagccacccctgactgccaagttccttacga
>MSTRG.81172.2 chr04 14374970-14454873
CCCAAAACTACGTACGCTAGGCTACGTCCTATATATATATTCACCTGCTTTAATTTGCATCGATCCCAACTTAAACTGAGTGACGCCGCGCCAATATGCAGCCGCGCTGTACGCTCATCCACGCCGTCGCCGTCGTCGCGGTTCAATAACTAAAATAATCGACatgcagctcttcgccaacttcagGAAAAGCGAAAGCTTTTGCTGTCATGCAGCCTCTTATTAAGAGATCTTCCGAAGGTTGGCAATATTGTGAAAGCTAATCTCTTCAGAGGAGCGATCGACGTTTTAATGGGATGACACAATTTGGAAAAGTATAAATGTTAGTTAGTGCTTGTGTGTTTTTTTAAACCAAATGCATGTAAGTCCCACATAATTTATTAATGAATAAGTCATACA…
>MSTRG.158663.10 chr08 12969339-12983113
cgcgcgagtcgcgaagtgaatttttgcctcgaacgcacccaatacactccaatatgtccaaaaatcatgttttggtgctttttgaactttttcgttccggttaaaaacaacgcacccacgagtggcaatatcggcattaattgacaaaagttcgccgcgcgagtcgcgaagtgagtttttgccacgaacgcacccaatacactccaatatgtccaaaaaccatgttttggtgctttttaaaTTTTTCGTTCCGGTTAATAACAACGCACCCACGAGTGGCAATATCggcattaattgacaaaagttcaccgcgcgagtcgcgaagtgagtttttgccacgaacacacccaatacactccaatatgtctaaaaatcatgttttggtgctttttgaaattt…
>MSTRG.34255.4 chr02 6413722-6415058
ggaaagaaggggaaatttgatagaagaagggaaatttggggaatttggtgaatatttccaaattcttcgtttttcttatacattagtactgctaggtacctaatgacatcgatcggcatggggcgggagtagcacccttggactacacattattattgcacacaattgaaattagttttagactataatttttgctcagcataagttttgcatagaacttgtaaaggtcatttaaggttctgatccttatttttcac
>MSTRG.158755.1 chr08 13142664-13239662
agagtattaaacatagGCtgtgttcgcatatgcaggttcccaacccaaacagtacgcacggaaaacggagcggtccattagcacgtgattaattaagtatttgctaattgtttttcaaaaatgataaatatcatttttttaagcaactttcgtacagaaacgttttgcaaaaatacacaccgtttaacagtttgaaaagcgtgcgcgcggaaaaCGAAGCAAGGGAGTTGGGAACTTGGAGTTCAGAACACACCcatagactacttacaaaactaattgcataaattcgtgagacaagtttttttaagcctaattaatccattaattagcacatttttactgtaacatcacataggctaatcatggattaattaggctcaatagattcgtctcatgaat…
>MSTRG.40114.1 chr02 17068046-17068430
gcggcaacggacggatctctctcctgcgcccataaggaaagagggcgattcaatacccattgatcgcgtcgttactgcggcaacaggcggatctctctcctacgcccataaggaaagagggaacccgattcaatacccattgatcgcgtcgttactgcggtaacgggcggatctctctcctgcgcccataaggaaagagggaacctaatcatatcctctcggttattttccaaacgctggttcttcctccacgggcggatctctctcctgcgcccataaggaaagtgggaacccgatcagatcctctcggttattttctgcctgtgctgcttctgtctacatccccg
>MSTRG.173403.16 chr09 8194312-8195867
CTTCTCCTCCCCACGCGACGCGATAACGTGTTGATTTTTTTTATTTTTTTTGAAATATTTTTTGTTGGGTTTTTTGCTCGGcgccgccgccgccgccgcgccggcctcctcgccgccgtcgcgacctcccccaagtgagacgtcacggcacggcaccgcacggtgggcaggtgtgaatacggtttattagtcttccaggtgggccccacctgtcagtgggggaaataAGGGTGATGGCCATTTGGGAGGGTTGGTGTGGTGTGGTGGTGATGGGGAGATTGATTGATTTAGCTGGTGGGATTTGCAATATTTAGGAAGAAAATTAATCAAAGTGATTTAAAAAATTTGGAGGATGTAGGGGGCAATGATTTAGCTGTTGCACTGCATCAGAAATTCGCA…
>MSTRG.50445.55 chr02 34126480-34160433
TGTCGCCGAAGACAAGAACTCCGGTCAAGCTCCTCGGCCGTGAGGACGCAAGCGTGTGAGGGTACCCCTTTTCCCTCAAATTTAATTATGTACTCTGTTACTTAGTTCTATAATTCATCTGCTCGGTTAGTGTCCCATCACAATCGCTTGGTCAGGATTGAATGTTCTGTGGATTGGATTGGGAGTTGTTTGCTCAAGGAGCAATTAGGGAATATTTTAGTTGGTTGCGGCTGCAAATACCATCAGAACAACAATGGAGTATTTAACAAGAGCCAACAGCCTTTTGTTTCAGATGAATTCCCTCTGAAGTCACCCGTCAATTGACTAATGTTAGACAATCTACCATCTAGAGGAGATCATTCCTGAACCCAATATGGTGATAAGCCGCCTCTGTTGATG…
>MSTRG.114801.31 chr06 23489-32671
aaaaaaaacctagctcgattccatgaccgaaaggcaaagttatcaatgttttaatttgcacagaattctccatctgcattccacagtgtcgcgcccgccagcctaacttaacggcgcggttagtcgacgcgcttgacaccgacatcgtcttagctatccaccctaacgtcctatgtgccatcactatactaaccacctcgttgaaaaccagttgtggaccctcagatattcgacgtttcgccgaaacaaccgctgcttcgtggcctatggtaagtaatttctagaaaaatctctgggggtccaactctccaaatccattctctcttcggtgaggcctgtgattctgcagccgtcaaaaaaaacctagctcgattccatgaccggaaggcaaagttatca…
>MSTRG.79724.1 chr04 10034216-10044099
agtaaacgaacatgtagatcatgattttagatgaatttagagacttgaacggcttcattccgagttcatatcaattagttatgaattttacaagattaaattgattttagccttatacagaaaaggattaacgatgtcacgacgacatcactgccggcgatggAGAGAGATggctagcgcggggagaggcggctagggcacgggaactcgagctaggggatggaaacgaaagaggagggcttggggttctatttatagggaaagctggaggagatcggctcggacccgagaggatttggcggcggattggttaaggttcgccggtttgggataaagtttatccggccgatttgaactcgaatcaaagggataaaatccaattccttaggagaaaagcaa…
>MSTRG.77905.1 chr04 2817474-2822972
atgtgcaaggaaatttatgtgtataggatgtgtGAACTTAGTGATGTGCCGGTTCGTTGATATCGTTCTATATTGCTAATTCTCAAAGGATTTGGTAATCACGTGCGGGCCAGTTCTGAAGGCCCATGTTCCGAAGTAATTGAACAAAATAGAAATTTAGAATCAATCAGAAGTACCAAGGTAATTCACACGCCGTAGATCAATTACACTCTCCTATGTAAAATATTAACA
>MSTRG.219104.23 chr12 18368112-18369210
TGTATGCAATCAGCGATTGTACCACCTTTCTTGCTTTTTGTTTTTTCTTAAAAATGGTTATGCTTTACATGGACAGACAGTGAGTTGCTTGGCTCCTTTGCCTCTCGGGGTTGCGGAGGCATTTATGAATTGGGCACAATATTACTTATTCAGGGGAAGGGGGGAACAAACGATTCATACAAATCCTCTTTTGACAGTATGGGATTTCTCGCTCAAATCTAGAAGAACAAGAACAACAAGGAGAAAAATAGAATATGGATATTTATGTTCTTTTATCTGCAACTTCCTGGCATTTTTCATGTGTATTTTGAAGCCTGAACAAGTGTGCTTCACACTTCACAAATAGGTGCTTCCTCTTGATATGTTCCCGTTTGATTTGTTATGTCAATATATGACGGA…
>MSTRG.91079.2 chr04 28682074-28693207
agggaggggagggggagagagagagagggagagggagagcgcgcgagagagagagggcgacggggagggaggggagggggagatgggccgagagggattcggcccatcgaccccggggaggcaaaatagacttttgcggaggaatttgatttggaaggatttggattcgggattgaactcgacgatagatcggggatttgagatccgagatggcacggacactagacaacaagcaaggaaacaaatttcgcaaatagggtttgtaagagatagtttccccgctaggcgccacgacggaacgggcgctacacctacctagcttgttgcatttgatccttcctctgttaattgttataccatgttcccttgtaaccacccagttgcgcctcggaaatcgtg…
>MSTRG.23935.3 chr01 35202389-35205275
cattgacccaattccaaaaattatttgacctaaattcatctaattttaaaccctctcttttgataccaaattttctatttttaaatttttatttaattttctttatttaaataccttttcttatttatttatttatttaatttctaattttaaactattttaattaacctttaaaaattattttattcaaatacctttacatcccttaaattttaattttctttttttatttaaaaactttaaattatcctttaatttcattaaatgcccttttctttattttaaaataccattttaaattttaatctatttttgaattcaaattccattaatttattttttaaaccatctatgtaccatccttagctaccaaatagccgccgtgggaactttacgcct…
>MSTRG.50709.36 chr02 34505599-34509308
GCGCAGCCTCACCCTCCTCGCGCCGCCTCTCCCCGCCCCACCGATGCCCTGCAGCGCCGCTCCATCCTCCGACGCCTGTCCTGGCCCCGACACCGCCGTGCGTCGCCGCATGTCCTCCACTGCCTTTCTCTCTCTCTCTCCTTGCTGCCGGTGCCGCTGAGCTCGAGCTCGAGCTCAATGGTGAGAGGCTCAGTACGTCGACAACGAGTCGGTCGATCCAACATTCAATCGGCGATCGGATCTGGCGAAGGGAGGAGGAGCGCACGGCGGCGTCGACCTGAAGTAGGTTGCTGGCGGCGTCCCCagcgtggtggtgtaggccgatgggcccaggaggcggacgcctcgagcttgcgagaagATGGCGTCGGCACGGAGTTCTCGAAGGCGAGGAGTCGG…
>MSTRG.107929.1 chr05 20336136-20336446
CATAATAATAAGTAACCCCGTATTCAGTGCGTATATACGTATTTTCCTTGACGTATATCTGCTGATGACATTTTTGACCGGCACAATACCCTCGCACCTACCTGTCATACATAGGCGGAAGAGaaggggtgggttattttttaaaatctaatctaatggtccacaataatgggtccaccaatttaaataaaaattaagggttggatgtatttctatc
>MSTRG.134908.1 chr07 2481469-2483050
GGGACGCTTTCTGCTCAGAAAACGGATCACAAATACATATCTTTATCCTAATATGGTTCCGTATTCAGCTTCAATATATTTCGTGTGGTTCAATAGGTGATCGATCCCTTCCTTCATAAGAAGAGCCAAGCTGCCCCTTTCCATCCAAATTCACCACAGGTCGATCGATCGAACGGCAACATGGCCGAGCGCTTCGCGTTTAGTAAACTGGCCTCCCATCTTTCCCCATCGCCTTCCTCGTCCAGTTAACAACATCACGTACCCTCGTGTCCCGTGCCACCGAGCTCGATTATACATTGTGCATGGCACTTTGGTCAAACGAAACAAAGAGCAACCACAAAAGTTCAGGCA
>MSTRG.201806.28 chr11 12277526-12281453
gggccaatatatgccaatattggcattaattgacaaaagttcgccgcgcgaatccagaagtgtatttttgccacgaacgcacccaatacactccaatatgtccaaaaatcatgttttggtgctttttgaaccttttctttccggtcaaaaacatcgcacccgtgtgagccaatatatgccaatattggcattaatggacaaaagttcgccgcgcgaatcaagaagtaagtttttgccacgaacgcacccaatacactccaatatgtccaaaaatcatgttttggtgctttttgagctttttcattccggttaaaaacatcgcacccgtgtgggccaatatatgccaatattggcattaattgacaaaagttcgccgcgcgaatccagaagtgtcttttt…
>MSTRG.158971.1 chr08 13730262-13731914
gaaagaatcacatattcattaaccaataaggagttatctatttcaaggaacaatatcggataaatatgtaaacatagtatgtgatacaatcatctctatgattgcctctagggcccattaatgtggagttacattttttcggcttccacattgatgcgagcatccgcggtacttaggaacggacacccaagtataagtgttgtgtccttgtcggtggccatgtccagtactacaaagtcgatggggatgaagcaaccccaaactctcaccggaatatcttcggcaattcccactgggtagcagaccgtagagtcggctagctgcaacatcatgggtgtagacgagagaatagtgaaattcaactgatcagaaactacctttgggcatgacgctaatgct…
>MSTRG.201309.1 chr11 11436650-11442138
CTGTCGTCTCGGATTCCATTGTAGAGGAAACGACGGGAAAGATGCTAGCAGCGGCGGCCTAGTAACGCGAAGCTCCTCGGCTTCCTCGGTTGGTAGGGGAGAGAAACTGAGGAATAAATGGCCTGGTGGGAAATTGCTGGGCTGTCCTACTCGCAGCAATGTTCATTGGGATACAGAAAAGGCCATATAGGTTGTGCATGGTGGAGAAAGAAGAAATCTCGGACAGACAAATCTAATCTGATGGCTAAAATTAATTGAAGTGACGTGGCTTCACCATAGGGCTGGAAAATAGCATCATTGATACTTAGTGGGGATCAATT
>MSTRG.55990.28 chr03 6184439-6186052
GTATGATATTAAATAAAATGAATCAACATGTTATCTAATCTATATAATGTTTGTACATTTGATTCAACGAATACATATATGCAGACAAGGCTGGTTTATTTTAAGGAAGGAAATGTACCTCTTCTCTTTTTCATTGATCTAGGAGTACTAATCAGCCAGCTTATATTTCATTTTTGCACTTGATATTTGGTGCCATCTCACTTGTCATCTCATAGTATTATCGATTCATTGTTTTTCACCTTGCTTTCAAGACGATGCTTATACCAAACAACATAGACGGTTGCACTATATGTGTTTTAGATTTTATGATAACCATTCCTTAAGTTCACTTTTTTTCCCCTTTCATGGTACTAGCAGATAAGCAGCCATCAGACCCTACCATCCTGCTTTGTTTTGCAT…
>MSTRG.79508.2 chr04 7886035-7954480
aatttacatatattataaaagtaacataaaacaaaacggaagtaattttgtcacgataatagaagtaaattcgttgtacggataaaaatatgactttatctaaaaattaaatttaatcagcacggatcaacacacataagtttaacaatttttaaaagtaacttcaatgttaattggtagtaacttttgcatggttcaaaagtaactctctataaatctgtttaatcatcgattgtttttttccctttcatttttgttttcatgtagaatgagaaaagaagataCTGTTGTATTTTTTAAGTTGAAAGGAGATACTAGATGGAGTACAAAGTAGCTACCACTAGCTGTGTAGTCACATCCAATTAAAAAGAcattctgtcagggttacgcataaggtat…
>MSTRG.78042.1 chr04 3885260-3894529
ggtgcgctgcggtgggttgtgttatgcaaggggtattgtcacagctcctttccgagataccgtggtggtattgaggcacatggtgacatgatgtggagctgtgtcttgtgggtacagtggtacacctctggccagagtaaaactattcgaatagccgtgcccgcggttatgggcgggtctaacaatgtctttcgtgattagtctcacacctctcatcataataaaagatgctataactggtaataatttgtttagctcctggtttggaatggtatattcctggtttggagatagatctgtacagccgggtatggttgttcagaatggttgggcc
>MSTRG.62362.1 chr03 14636052-14647591
ccTAAGTATTGTATTACGAATAAGATGTGGTATATTCTAGGATTACGAATATAGATTATGATTATTCAGATTCGTATTATTAGTACACATGTCACATCTTATCTTAAGTGCACTTATGTCACATCtgtcgacgggtgatacccgtagaccggatatagagggtattagggtacgttggtacaaggatctacgtagtacgacatcaagcaaacaaaagacaagaattatactggttcaggccccttgataggtaatagccctaatccagttgatgtgggattatatggtagaaaacacaggttataaagagaacaagggaacttgtcggatccggcgagattgtagtcgagttgattcgactagctctcgatgacttggctcctcgtaagctctggcttc…
>MSTRG.75158.1 chr03 34388922-34389259
CGATTCGGTGTTCtgtccagattcgttatcctagaatgtgtcaaatcccattaaactagattcattagGGCTTTCTGTGGTGGAAACACAAGAGTCATCATGCAGCTAGAGATAAGCAACTGAAGAAGTGAACCATACGACAACGTGGCTGAAACCAGGAAAGCCTGAACACGCCAGGACCATCACGGTAATCTGGCAACTTAGCAGTAAAGCTAAAAACGAGCCGTTTCTCTGAAGCCAACATGTGTACCAAC
>MSTRG.75932.2 chr03 35431602-35432500
ATTATCTTTCACGCTCCTCCCAAGCTTTCGATTCTGAACCAGAATTCCACGGTGAATCGATCTTCCGACGCCAGATCGACGCGAGTTGAGAGACGGCCGTGCTCAGGACGGCGGAGCGCCGGCGAGATGCGGAGGCGGCGGCGCCGCCACCACGCGCGCTCCTAGGTTACTTTCCTCTTTTTTTTTTCTCTCTTTTTGATGCTTGTCTTCAGATGTTCAGAGTTCAGAGGAGTTAGCCAGcagggagacaacgccctctctcctatccggtcgaaacatctaagatggtttatggaaagttcctaagtgtaaaacaaggaaaacactctcgagttggaaaacactctcgagtggaaaaacactatcgagttggaaaacattctcgggtggtttcttatc…
>MSTRG.34604.1 chr02 6993838-6996137
GTCTGAGCTTTTTCAGTTCCGTCTTCAATCCATATTTCTTTAATCTGTTGCAGCCAAATGCAGACAACTGGAAAATGTCTTTGCTCTGAAGAAAATTCACATCATTATTATAAGTttgtaacatcttttatccgaaccagaccgatggaggcgctgattccgcttttccccggtccaaccaccggtccagaccggtcttaataactatgATTATAAAGAATCTGGATTACCTCTATTAATATTCGTTATATTAGGATGAATCTAATCCCATCCTGGATGCAACATTTTGGAACAGAGGTAGTAGGGCAGCTTGTCTAGAGCAGAAGCCATCCATTTATTTTaggaaaaagtacaaattacccccctgaacaatcgcgacagtacgaattaccccccccc…
>MSTRG.31181.1 chr02 1937303-1937670
GCCTGAGATCAAGCGGTCCTTCTCGATTCAGTCCTCCTCCTTTCTCGTCTCCAAGCAGCATGTCCTCCCTGGACCTCGGCTCCTCACTCGTCACCCTCTCTAAGGAGAGGAGAAGCCCTGGTTCTGGTTGATCTCCAGCCGAACGGCAAGAACGACGATGTCATCTGCAGATGCAGTACGTTCTGCTTGGTTTCAGCCGAGCGGCAAGAACAACAGTGGCGGCAGCAGCAAGCCCGACGTCCGGCTCCCTGTG
>MSTRG.67449.1 chr03 21807708-21851211
gccccgatgatgtcctaggcaaaccggtaatgaaatccattccaatttcttcccatttccattttggaatctgaagtggctgtagcaaacctgctggcctttggtgctctgcatttactcgctggcagacgtcacagagtgcgacgaattcagctatttcccttctcatgcttacccactagagtttttccttgaggtcttggtacattttagtactgtcgggatgaattgaatactgagtttgatgagcttctgtcagtatcaggtcttttaactccttgttttcaggtacacacaatctttctcccatccaggtacacacaatctttctcccatccagattgttccttgttcgtcctcatcaaaacctcgggcttttccaactctcatgttcttttt…
>MSTRG.78997.1 chr04 6260174-6262418
GTTGTGCACATTTGATTTGCTATGTTTTTTACACTCAAGGGAGTGCTCTAATGCTCTAAAAACTCTTAATGAAATGGTTACGGTAGAGCCCAGTGTTCAATGAAATGAACAGTTCGCGGTAGTTACTGACAGAGTCCATTGCATTCTGCAATTGTTGGGCATGTTTGTCTTCTTCCAGGAAGTTATATTGTTTAGTGATTTTTATAATTAGTTGGAAACAATAGTTGATATCTTGAAAAAATTGAACTGTTAAATGGTTGAAGCACGCATTCACAGCAGGGCTGTTTACATTTGGCGCAGTAAAGCAGTCATGCCAGCACCTGCAATTTCAACTACCGTCATTCTTATCCAAAAGTTTTCCTTTCAATTTCTTTACTTCCATGGATCCTACCAAAAAAG…
>MSTRG.18306.2 chr01 25474024-25475828
GGAAATGGTCTGATAGTAACCGGAGGTGCTGAACAATCTATCTATAGTTGGCATTTGCAATTTGTGCACTGGTGGGCGGCTGGGATTTACGTGCATGGCCGGACATCACATGGTGCTTAAGATTGGTGGAGCTATGCTTGAGAGAGTCGTCTTTTACAAATGGTGACAGTATGAAGTGGTCAGCTATTTATATAGCTTGTGCGCCTGGACAAGGACACAGAAAGAATGTCTAGTAATGGCCCCAGAAAATCTGAACCTGGGAGAACAAAGTTGGATCCAATACCAGGATTGATCTGAACGCATTTGGTGTAAAGATTGCATATAACTACCATTGTCCACTATTGCAATTCACAACAATGACGACCAGAAAAGTATGTGTTTACAAGTTACCGTCTCATA…
>MSTRG.2450.1 chr01 2905160-2905453
ATCAAATTTTAGTAATGTCGAATTTTAACACATTTTGGTATTATCAAATTTTGGTAACATTCGCTTTGTTTGGTTTGATGCCTTTACTACATTTTGATGCCTTTAAGAGAGAGCTTCTGGAACTGccaaaattgggtaacatcgtaatagttgaagtgtgtttactaccaaaatttggcaatgccaaaattcggtaagattgaaagtggcaacaaacttaaACATTCCCTGCTTTCCTATTCAAGAAAATCAGCGTGCCCG
>MSTRG.110125.8 chr05 23634004-23635890
CCTGCTCTCTTGGTTGCTGAGGTTTCTTGCGATCGCTTCTCTACACCCGCTGATTGATTCTCTCGGATGTTCTTGATTCCCTCGCGATGTTGCTCTCCTCTCTGATGTCTCTTTCTTTCTTGGGTCTTTGTTGTTCGTGGAGTTCTTGGATGGGGGAGAGCCATCGCGAGCGGGAAGGCGAGGGTTTAAATAGGAGAAGAGGCGAGCGGATGCTGATTCGATTAATGGGCCTTTTCTTGGAGCTTTTACCCGGCCCATTAATATGTTCTTTTTTTTGTTTTGGTCTATTTCTTGATTTCTTCTTCCACTTCTTCCCGTTTCGATTTCCAATCAAAGTTTGAGGCGGCGAGAGAGAGAGAGAGAGAGAGAGAGAGATTGACGAGAGGGAGATGAGGCGGA…
>MSTRG.114784.1 chr05 29803581-29829330
tctacttgcctcttgacctctgctaattcattggctgccattctataaggtctcttatggatcggAGTTGtttaatttcgcccagaattctccatctgcattccacagtgtcgtgcccgccagcctaccttaacggcgcggttagtcgacgcgctagacaccgacatcgtctaagctatccaccctaacgtcctatgtgccatccctatactaaccacctcgttgaaaaccagttgtggaccctcagatattcgacgtttcgtcgaaacaaccgctgcttcgtggcctatggtaagtaatttctagaaaaatctctgggggtccaactctccaaatccagtgtctctagggtgaggcctgtgattctgcagccgtccaaaaaaacctagctcgattcca…
>MSTRG.185919.1 chr10 3946965-3947274
TATTTAGTTTACAAACAAAATCTTTTCACCaaacaaaactaattacacagattatatgtaaattgcgagacgaatcttttaagcctaagcgttctatgatttgataatgtggtgctacagtaaacatttgctaatgacagattaattaggcttaataaattcgtctcgtaatttacacgcaatatgtgtaattagttttttctatgtttaatactttaaaacttttcGTCTAGCGAAATAAACAGAGCCTAAAAGTTGTTGAATATAAATATGTAAG
>MSTRG.201798.16 chr11 12267400-12328855
catttatggacaaaagttcgccgcgcgaatcaagaagtaagtttttgccacgaacgcacccaatacactccaatatgtccaaaattcatgttttggtgctttttgtaccttttctttccggtcaaaaacatcgcacccgtgtgggccaatattggaattaattgacaaaagttcgccgcgcgaatccagaagtgtgtttttgccacgaacgcacccaatacactccaatatgtccaaaaatcatgttttggtgctttttgaaccttttctttccggtcaaaaacatcgcacccgtgtgagccaatatatgccaatattggcattaattgacaaaagttcgccgcgcgaatcaaaaaatcatgt
>MSTRG.5848.8 chr01 7627875-7628720
GTTGCAAAAATCACTCTTTTTTTTTTTGAGAAAATAAAAATGTTTGACATCGCGCTCTCATCGTTGCCTAGCCGTTAGGCGTGAAAACTCTCAGATAGTAAAAGGTTTGAAAATGTTTACGGTCCAATGCATTTTCTTCAAACAAAACATCTGTGATCGACTTTTTGTGGAATTATCACTACACATGGCCTTGAAACTCTTGACAGATGCAGCTACGACTCCTAATCCAACCATGCATATCCCAAAGATCGAGTCATAACCCAGAACAGTTGTATAATATATATTCTCTATGTGCTGTGTGTCGTTTTCGCCGATCATATCTGGTATACTACAAAATTGGAACCAAAATActccgtttcaaatattttgaaacggggggaGTATATAGTTAATCGCAAC…
>MSTRG.130211.1 chr06 24958960-24959403
aaacgtcaagaattatggaactCCATATGCTAAAtactccctacatccctccaaaaatccattatattttagaatggagggagtaCgtggttttgcaatacagcggcataaatctatagttttgacaaaaatatctatggttttgcaaaattaactcCATATGTATTTCAGCAAAAGGGAAACATAGATAACTCATATGCCTGGGAAGCAAAGAGGAGCTACATACGGATCAAGATCCACCAAGTAAATTCAATATAATCGTTTTACTATGGTGAGAAATCCTTAAAAATTTGACAGCCTACAAATGCTGAACTCATGC
>MSTRG.170603.1 chr09 3388954-3419126
tcattgcggagcaccagactgagaagtggcggagataagcccacgggggtcgctggggagtgattatgatccaggaacggtgcactgctttaggttgagttatgcgaggggtcttgtcacaatcactcatcatggtgacgtgtctgcgcggacacggtgccatgacggtgggttgtgtcttgtgggtacagtggtacacctctggccagagtaaaactattcgaatagccatgcccgcggttatgggcaggtcgaacaatgtctttcgtgattagtcccacactattcattaataataatgtggtaattgatgctaattaatttagctcc
>MSTRG.199171.2 chr11 8594235-8596545
GGCATAAGTCCAACTGATGCTCCTCGCTGCAGCAGCAAGCTGGCTCCTGAAGTTCTTCCCGGATGGCAGCGGGGTCTCTTCCATTAATTAAGAAATCAAGtgataaggacattactcctttagataacgctacttctcgagttgttttgtaaggtccaatcactagagcttgcgcccgacaattaaatttacaggtgagctcgttcctaagtacttctttatgtgctatctcgcggatagattgtgacctattgatttattgatttaattatgattaggagttatggagaggatcatggagcacttggagagaggctagaagatggatcaagtcaagatagagatccaactcatatcatatcaagttcgagtccacttcgggctccaagagcaatccac…
>MSTRG.210314.1 chr11 26685375-26686291
GGAGATTAATCACACGTCGTATTCTCCTCCATGCGTTGGACTCTTCTCCCTCACAAGTCCTCTCATCATCTCCTCTCTCCCTTCCGACGGCGGAGAATCCAGGTGATGATCGTCGCAGATAGGCGGTGCTGATCCGTGAGATCGCAGCCCCGTGGTGTAATGGATAATTTGGATGTACTTTGTATCCGGTTTCACTTTGGTGGGGAATTTGATTATGATGGATATTCTGTGGTTTATAATGGTGGTCAAACTGAGATGTCATACATAGAGAGGGACAAGGTGGCATTGCCAGAGATCAGAGGATACCTTGGAGACCATGTTTCACTAAGTGAAGAAGATGAAGTGATTTTCCATTGGTTATTTCC
>MSTRG.218450.1 chr12 17213293-17240792
TCTCACCCACCATCCCTCTCCCTGGACAACGACTTGAGGATGTTCTTCACCGTTGCCAGAGTTAGCCTAGATATGCCCCTATGCATCTACCAGATCTACATGTGAAGGGGCATGAGGAAGCAGATAACTAAGGTGACGTTGCATCCTTTCGCCATAGCTCGAGGTCTAGCATGATGATAAAGTCACTATTCTAGGGATCAGAGTTGGCGGCATGTTCTTTAATTTGGGGGGGAGAATGGTGTCCACTAGGTTGATCATGAGGACAACTCTTGACATGTGGTCATCGTCGTGCCCATCAGTTACTCTCTAGCGAGAAGTTGAGCAGCTTCTTCGATGTTGTGTGCATTATGTCTTCGCCGCACGGTTCAGGCAAATGGCTGGTCACCCAAGCATCATGAT…
>MSTRG.94704.1 chr04 33767830-33770111
CTTTTTCACCTATTGATTATTTACTCGAGTTAATATATTTAAATGGACAAGTAATGCTCTGCAGGTATTTATTTTAAGAACTTACCTTCTCCTGGACGAGCTGCGCCAGCTTTAGTTTCAGACGATAAGTTTGAAACTGGAACCTTATCCTCATTATCACCCTCATCGTCCTCATCATCTGAATCATAACTAGCAAGGCCAAGAAGAGCGCCTTTAGGGGAACTTAACCCAGTACCATCAGAATGATCAGCTGAGCTAACATTAGTTGGCTTAGCAGGGACAACAACTTTAGCTGAGACCTTTGGTTTTGATTCTCCCAGACCAGGCCCCTTCACACTAGAAACTCTAGTGGGCTCATTTGCTACAATGTAGAAGAAATTATCAGAAATGCAGAATGTC…
>MSTRG.184328.1 chr10 1326179-1334304
gcacagggttggtgccctgctgctaggggctcagtcctgcctgcctgtcccggaggttccggccgtaggcgggattgggtcggtactcttgtctatggctaggatgggttggaaactatgtcacgtcttccgtctgtataccgtggtggtatgtggcacgtggttgcacgtgaggaagatgtgtcttgtgggtaaagatgtacacctctgatcagagtataatctattcgaatagccgcgccctcggttatg
>MSTRG.157241.1 chr08 6885981-7387343
gtcgccatagctgttccgtagtttgtcatagttttgttttccgctgcgtagaatgttatttgttttgagaggaactatctacctctgtaataattttaatttgcgaatattaaatagttaattatttgtactctattatcaaattgtcattgtgtgcctcggttgattcctggacgagggtttaacacacatgtaagcgtttggaattttggatagaaattccgggcgtgacaCTCGACTGCCACGACCTAGGGAGCGGCTGCGGCGACGGCTTCG
>MSTRG.94818.1 chr04 33979869-33981204
GTGCAAGTGGGCACGTCAAACTTACGCACGCGCACGCAGACGCATGCCGCACACAGACACAGGCTGCAGGCTCCAATCCAGCGGCAAGCGAGCGAGCGATCGAGCGCTTTGCATCATCTCATGATCGCATGATCTGCTGATGAGCACATTGATCCGGTACGAGTCCACGTCGTGTATCTCCTGCGATCTCCTCCGGTTACAATCACAACACCAGCCTCTGCGAATGATTGCCATTGCCATTTCCTCAAGTCTTCTTCCTCGCATATCTCCAATTCTCCACGGATGCAACGCGTGGTGTGTCACTGTTCCTTTGCAATTGCAATTTGCAAAGTATCCCAACAACTAGATTCCTACGACGACACAGAACTGGGCCTCACACCATCTCTATCTCCTACTGCT…
>MSTRG.186015.5 chr10 5080737-5143798
aaaccctcgtccaggaatcaaccgaggcacacaatgacaatattgataatagagtacaaataaataactatttaatactcgcaaataataaattattacagaggtggatagttcctctcaaagaaaaacattctacgcagcggaaagataaaactaaaacaaacgacggaacggctatggcgactccactccacaggcaacttgaccgagaacaagcctaatcctccagatcatcaccttcactgaagtactcctcttctgatgaatgaatattgcaagaatgagcatataacatactcaacaagccacacagcaaatatgcaagtgcacaggataacaaaggatggcatagtatagttcatttgcagaaaacagcatttaacaaatatttaagagaat…
>MSTRG.17422.1 chr01 24339105-24339684
AAAAAAATTCCAATCGGACAAAAAAAACTTAGAAACGGACAAAAAAGATAAACCTAAGAGCTGAAACGGACAAAAAAAAACTTGGAAACGGACAAAAAAATTCCAATTGGACAAGAAAGATAGAAAATAGTGAAAACGGACAAGAAAAATAGAAATTCCAATTTTAATCAAGAAAAAAGAGAGAAAAAATAACCATTGGGTCATAGTAGATCCAGATTATAACAGTTTAGATTTAATATAGGGTGtgtttagattccaaaatttgtttgccaaaaacgtcacatcaaatgtttggacacatgtatagagcattaaatgcggatgaaaaaaaaatcaattgcacaatttacatgtaaattgcgagacgaatcttttaagcctaattacgccatgatttga…
>MSTRG.150870.3 chr07 26400593-26401796
ataagacagacggtcaaacatttgacacggaaaatcacaactgcacttaaaataggacagagggagtaCCGAGTTATTCATGTTGGACATGCTACAAAGATTTGGCTTATTGTGGATCAGTTCACCTGTTGCCATCATATACAGCAACACTTCGCAATCAATGGATACCAAAAGCAGAAAGAGAACTAAAAGTAGAGTCAGTAAAGCATCTAGATTTCACAGCTGATGCATCAGATGCAATACACAAGGGCAATTTAATCAATTAAATCATTAAGCTAGAACAAGACAGTGGGCTCACGGCATGTATACATCATATAGTGGATAATGGAGATATCCTGCCTATCCTACATGTTGCTGCTATCTGAAGTATGTGCAGAAGACAACGTGGCCTACATTCTT…
>MSTRG.210498.1 chr11 27251053-27263894
GTCCTTCAAGTTGGTGGCCTGCTGTCCAAGCTGTGGTGGGAGAGCCCTCAGCTTGGGGCAGCCCACGAGATCCAACTTCGTCAAACAAGGCAGCAGCCACGACGACCTTGGAGTTGGAGACGGGGCTTCCTCCCCCTTTTGCTTCGAAGCAGCAGTTCCATCCTCTCCCCCTTCCTTGGCTGCTGCAGCTGCTTCCTCCTCCTGCACTTCTTCTTCTTCAACAAAGGACCACT
>MSTRG.174856.1 chr09 10654896-10659040
ttttgatagtagcacctcggccatataaggaccggtcttcgggcctctgttgcaaagcattaccgtacttccacatgtctagtgggtaaggcttagtttgtggctcagtctggttataaacaaaagtacacggatggagatggacgaagtcgggggtcgatggacatctctaggacaaatgaaggctacacgagttgcggcccggtagtcgagatgtcatggcacagggctggtgtcctgctgctaggggctcaatcctgcctacctgtcccggaggttccggccgtaggtgggattgggtcggtactcttgtctatggctaggatgggttggaaactatgtcacgtcttc
>MSTRG.209923.1 chr11 26114364-26114701
ggttaacaactgttcgaacagccgtgcccacggtcatgggcggatgtgaggtgattccttagcgtagttttattgaacaccttgtgaactgctgttggtgtgaggttttccgttctatgcttggtttaaggctgttgaagcagccggagtcggtgacgattggcagggagcctctcgtaccgatgtgttggcttgaggctgttgaagcagccggagtcggtgacgattggcagggaacctctcgtaccggcgtgtgtgagttgtggctgtt
>MSTRG.108780.1 chr05 21372877-21373411
GCCATGGCGGCTGCAGTGTGTGATTGGCTAATTAGCCACCGAGCACATAAAGAAACATCCAAAGAGTTTGAGACGACCATACAAACATACAGTAACATAGAGAGGGAGAAAACCTAGAGGTCTCCGGCGACAAAGAGGTCGACGAACAACAGGGAGTAGTTTCCGCGGATTGAGAAGCCAGATATTCAGGGCGAGTGGTGGCGGGCCGGAGGCGGAGGCGGTCGGATCTGGGAGAGGGGGAGCAACGAAGGGCGAAGACAGTAGGGGTCTTTGTGATGAAAATCAGGTGGTTCTAGGGTTTCTGTAAGGGGTCCCTTGGGCCGGTATTGTTATGGGCCCGATGGCTCATCCTTAGCCTTTCTTGCAACTTTATTGGAGCATCAAATGACTTGGCAAC
>MSTRG.43024.1 chr02 21974276-21976442
CTTCCCTCTCCTCTTGGCCTTTCTTCTCTCCCCACAATATTCCCTCCTTTTGTTTTTCTCTCAGTGGGAAAAAGAAATCAGGATTGATGGATAGATTCTTGAGGGGCTCCAGCTTTGGCCACTGACAGGTGGGGTCGGTGAGCTGAGGCCTCTTCACCTGATACGGTGAAGCGAAATCATAGCTTATGCTTATTGCATGCCTAGTCCAGACATTCGTCTCTGTGGTTTAAATTGTAGAATGGTACTAAGTTGTACAATTCTAACCATGTTATATTCTGCTGGGTCACATCTATGTGTCGTGTTTATTACTCTAtccgtttcattttaagtgcagacgtaggtttcgtgtccaatgtttaaccgtccgtcttattttaaaaattcatgaaaaaataaaaa…
>MSTRG.16392.2 chr01 22997345-22998009
CATGACAGCAACTTTAAGTTCGACTAGACAAGCACTTGACAATGCTTTAACTGGTTATGGCGTCGTAGATAGAAGAGAAATCTTATCATGTTCTATGACCAACAAATACGAGTCCCAAAAGGTTGTTACCAAGTTCAATGTGAAGTTTTTGTTTATCTATCTTGTAGATATCCTCACCATCTACCTATAAAGGATGAACCAAACAAAAAGTTTATACTATACTACTCTTGATTAGGATTATATCGTCGAAGCAAAGCCACCCAATTTCCATCAGGACAAAAAAAAGATACACCCTAGACATCTCCAAACGATTCCTACATTGCATCCTTTACTAGTGATATAGCACATCAGACGAACTTATCCACCATAAGATTCCGAATGACGATGTATGAGTGAACG…
>MSTRG.157856.15 chr08 11321679-11323563
CTTCCTTCCCTCCCTGATGAGCGATACTTCGATATCGCCAGGAGATAATAAATAAACACATAAGTACAGTATTAGTATTACTCCGTACTTACGCGTGAAGATGGATAGCGATGATGCGTTGGCTCGTGTGTCAATTAGGCTCGATCGAGTTTGATCGTTAAGTAAGTTCAGTTTATTGTTTCATTTGCACGGCATGCATGTTTGTTAGATGTGTGATACATCTGATTAATTATATATAGTATTTCATATATATGTTTCTTTTTTACGATGTTGATTAGTTCAAAATAAACTATAACAATAGATCATATAGAAAGTATATGTATGTGTGTATATATATTTATGTATGAACCCGTGTAGTTAATTAATTATATATAGCTTTGTTTTGGCGTGCGAAAAATG…
>MSTRG.218642.1 chr12 17534650-17536144
AATTAGCACAGCAACTTCCTAATATTAAGAAATAATTTTATTCAGTGGTAAATGAAAATCCCATCCCATTAAATATATAGATTTTTTTTATAAACACGGATATGTACACTTATGCCCCGttgagagatattttctgcgcacgtgaaacgagaaaactcattagcacgtgattaattaagtattaactattataaaattaaaaatagatttatttgatttttaaaactacttctacatagaaacttttttgtcaaaaacgcaccatataatagtttgaaaagcatgttaataaaaaagacaaagttaaagtttagagttaagaaaaagaaccgggcATATAGATATATTGTTTCTCGCATATACTAACTCCATTCCAAAAAATATATATAAGCATTTTAC…
>MSTRG.152264.4 chr07 28642437-28642822
CCTGTACTTCGAGCTCTTTGGAGGTCCCACGAGCAGCAATGGAAGATACAAAAGACTGGAAAAACTTGAAAGCATTTTGAATAGCAGCAAATGGAAGACTAATCCACTTCAAACATGGCTAAACTGCAATATTTCTAAAGGATGGGGTGGAAAGGTGCCAGTACTAATCCGGATGCTACAGATTTCACCAAGACTGCGTCCAGCATGTCGCGATATACTGATTTATTTTTGCAGCTGATGCTTAGTTGATGTGTTACCTAGTCAAATGTGTACAAATGGAGCAAATGATGTAAAC
>MSTRG.196425.1 chr11 4243925-4244497
GCATAGTACCAAATTCTACAGATTACATGTGGAGTGAAGGGTAGTGGGGACCATTAAAATGGTCAAGATCAACATCTGGATATTATCAAGCAGACAAGATCTTGGAGGTTTGAACTTTGAAGGAAAAGGAGCTAGAGCATAGCAGCCATTCCCTTGTCGGCACATGGAGAATATGAATcAGAATATCAGATCCACCAAAAGTAAACAGAACAACTAGGGACATGGG
>MSTRG.163355.1 chr08 21060032-21060373
tccATTGGTGTTGACGGGAACctcctttttcttgtctccagtgttgttgttgtctccggtgtttgacatgttgatgaagacgaagtagacattgacgaacagtgagtagtcgcgccttacgctcccaaaaacctgatcgcccgcctgtctgtgcaaacgtcgcagcaatgcgtggtttcggaggtctgctctcccaacgtgtgtgcacacactcatcgggatgggattaccgtagtaacaactgccttggaaatggatgaaagtgttttttct
>MSTRG.40360.1 chr02 17383034-17383510
aggaactaagccaaccagagggggctgaatggttggtatatccaaaaaccaaaaacttttagcgaaaataaaagttaccctcgaaatcgatggatcgtggtatgaccgtagttgtcctgccggtctgaccgcctggttgccgtcgctctgaccgagattatatctccggtccgaccgccgagatcagctgctgctcgttgtcgccggcgccggtctgaccgccgtgctcccgccggtctgaccgccgcttgtcgccggtctgaccgccgGTGAGTcgccggtctgaccgccggtgagtcaccgattagaccgccgaaacccggtgaaacCCGGTGTCTCATTTGATTGTCGCATTTACATTtgtgcaatttacttttcctagagatataattgagccac…
>MSTRG.163038.1 chr08 20306981-20307555
agtgagggctagccaaaaaaacaaaatttatgcccgtcacagatgactgacgggcgctagttgtggtccgattgagataggtcatctgtgacgggctatagtttgactggtcgtctgggtcaaagctatcggtgacgggctttacttagggcccgattgagatagaatcatccgtgacggccgtttgtccgattgagatagctcttcacatcagtgatttctaacctgtgacggacgccatgcccgattgagatggggcttaccgtctgattgagatgagggtatccattctagtgtcccctccccttgGGCGGCAAAAACACCCCGAAACCCTAAACTGTAAGTTCTCTACCATATATATACTTCCGGCACTGTTGTTGCTACTAGGAAGTCGTCGCT…
>MSTRG.56691.2 chr03 7076503-7078385
GCCCATTGTTATTAGAACTTGAGCCAAGTTGCCGCTTTCCAAAAATAGATGAACCTACAGGGCATGTTGAAATATGCATCAGCTATCAGAAACATATAAATTGAAGCTGCAATAGAAATGAAAGGTGTCAATATAAGTACCAGATAAACCAGGCTGACTCTTGTGTTCATCTTGACTGTATTTAATTGGTTGCAAACCTTGTTCAGAAGAATCCCAACAAACATTGAGCTCTGAGGCCCTGTCAAGGCCCTTGGATTTGTATGGAGCAATATTATGAGGCGTACGCAGTGGATACAACAAATCATTCTCAATGCACTGATACCTGCAAGCAAATGGGAACCAGTAAACATGCAAAAATGTAGAAGTTGAAGCAGCATAATAACCATTACCAGAATGCTT…
>MSTRG.22315.2 chr01 32619591-32620008
TGGTTCTTCATCAAATCTCATGTTTGTCACGCTCTCCAGGAAAAGTTTAAAAGGAGGGGGACAGAAACAGCACAAAAGGTCTGGAGAGGTAGCCATTTTCTTCTTGCAAACAAGAAAACTCTTGTTCTCACCCTGGTAGCCTTGCCAAGGTAACCTTCCTCTGAGAAGAAATATTAATGTATATGCTAATGATTCCAGATCATCCCTTCTGCTACCAGTACG
>MSTRG.160401.1 chr08 15850815-16157320
CCCACCCTCTCTCCTAGTTACGACTCTTCCATTCACACCTCTTCCTTCCTCGATTTGTTTAGTGATAGTGGCAAAGGAAGTGGCGGAGGAGGCCAGTGGCGGGGCGGCTAACAGTAGCAAAGGGGACGGTGACGAGGTCTAGATCCAACATCCCTCGGCGATGCCAAAGATGGAGGTGAGGATGGCGGCTCCATCTAGATCCGGCGTGGCTTGGCGATAGCAACATGGATAC
>MSTRG.80093.1 chr04 11893336-11894204
TATATATATATATTTAAATAAGGGGTATTATTTATACTTCTTTGAAACAGAGGAGTGGTGGTGGTTTCGCCACCCCCAACCTCACCAACTGCCTACTATTTGCTATACTATTTTTAAATGTTGGTAATAGTGGTGACACTGAATCTATCACCATCACGTGTTTCACCTTTGTATGGACCCTATAATGTTGGTGAAACTTTTTTGCTTCTCCTATGATTAATCAAACAGAAATAGCTCTATGCCTCTACTCTAGCTAATTCAGTAAGCATCAAAAACTCATGGTGAAGTATAGCTTGATAGGTAGATAGTTTTAGGATTTAAAAATGAAAAATTCAGTAGTAACGCACGAGCAAATCAGCTAGTAACATACGGGGTTAGAGAGCTTACATGTGGTGAAAT…
>MSTRG.154011.2 chr08 1176433-1177083
atgtaatgtaagccctacacaactattgggatgtagcttttgcaagacgctcactctcacttcactcgcagcttgtctcacaagctcttaccagttcttaccttgcccacaggagggggacagcaacaccacaagttagcaaccgtggaacgaggtgtatcggtgctgtagcaacaagacctgtcaagctgtagtcgggtttgtggtggagctgttggtgggctgaaagcaatgctcaagagaaaactagaaaccacgttagccaaagcaaattgaataatcgctcaagggtatagtgtacagtgctggtcctaggctagtcgaagtagagacgcgagcctaaccacaaaggacgccacaaaacacaaacccaaacagcaacgaaaacaagaaccggtg…
>MSTRG.99071.1 chr05 4534468-4544006
gatgtacggtggcccgagaaattccgactgggagcaatagagaaatacgatggaagtacacacccagaagaatttctgcaagtctactctacggttttctatgccgctggtgcagaTGAtgttagcgaccaaatttggtaatttcagtatcggagatgaaaataaaaccgaagcggaatcaaagaggtagatcgttccagaaaaagagcaagattcggctgaagtccaaatcggctacgaccaaagtcggcagagttcgagtcggacaaggtagccgattcagccgaatcagacaatgtgactcggtatacgtcatcgggctgagttaatgtgcttcatatggattgccacacacggattcggtcctgaaacgacaattgtatctattaattaggatat…
>MSTRG.205218.1 chr11 18284233-18284568
AGAGGAACAAGTATGATAATGAATTACATGCATTACTTTACGAAATGCCACAAGCAACCTAGTGGTACTGATCGTTGTGGGCAATATGTTTGTGAGTTTGTTGGGTTGGAGTGAGGTACATGATGAACCAAGACAACGGCCCGTAGATCCAACCAGTGGAGCACTCAATGATAGGCATATTGCTGTCATACAAAATGACATGTGCCGGTTCATCCACCATAGGATTTGCAACAAGAGGG
>MSTRG.213907.7 chr12 3405459-3405893
ATTTAGCAGATGATGTGAATCAGACAGAAAGGTAATTTGTATTTTCTATTTTTAAAAAGTAAACGAACATATACCATAAATAGTATGTGACTACTCTTTAAACATGGGATGTTTCTTTACAGGGAGATTATTTCTTCCGAGTTGGTTTGTGAGAAGGAAGAGAAAATAGAGGTCATGTCTTCAGATATTGATACCCCCGTCAGGGAATCACATGGCAGTGAACTTTCTACACATGCTTCTCCTTTTAGTAGACCTCAGATTTGCGATCCTCGAAGCAGCC
>MSTRG.82432.1 chr04 16404002-16404295
CTGCATGGACATATGTCCGTGCGGTCGGCGTACGTCGGCGCTGGCACGGACATGGCAGCGCGGCGGAAGACGACCGAGCCGACTCGGCGACATCGGCGTCGAGCGTATATATGCCGCTTCGTGAACGTCATTCTGAACACCATTGCTGATCGATCGCTGTGCTTTCCATAAACGTGAACGGCGTGCCAGAAGAACTAATCGTCTTGCTGCAAGGTGTTGCATGCTTTGCTGATTTTCTTCGTCTCTTCTTGTGTTGTGAATTAAACATATC
>MSTRG.181934.1 chr09 20913847-20916994
CACTTAAATAATATACTATACTGACGATTTTGCTTATAGAGAAGAATCAGTCACAAGATGATTGGGTTTCAATTTTGTTTCACTGGATCATCAATCAGCTGGGATTAGCAGAAAAGAAACTTGCAGCGAGTTTACACGTTTGTTTCTTGCTAAGAATTGAAGATCACGTACGTATCATCTACTCCAGCTAGCTTGTGTAGACGTCAACTCCAAAGAGAGAGGATTAGAGATTAGAGAAGCTATCTAGTAGCTAATTAACATGGCTTACTTGTCATCATTAGCATTTTTTTTCTTCCATGCAAATTAAGGCTTGCCATTGCCAACTTCAGATGGACAGACGACAGCCATATCTTCAGATTAATTACACGTCGTTTTGCTGCATATGCACGTATTGCATGC…
>MSTRG.78283.1 chr04 4658928-4659858
GTCCCAATTAACCGAAATGACAAAATTTTAACCGAACCCTAATAGAAGCCTAATATCCCAAGAAGTATCAAAACCCCTAACATCTAACTAAACCCCGTCTTTCCCCCACGCTCCACTCAGGTGATGACATGTTATCATTCACCCTAGCTCCCAGCTACCACCTCCCTTGCCTCTCCCCTCCATCCTCCTCTTTCTACCGTCCGCTTGCATTCTTCCTATCGTGCCGTCCACCATCAGTGTCGTACAACTGCTAACACTTTACCCCTGCTGAGGACGTCCTTTGCCTCCAGCCTCCTTCTTCGGCATCAACGTCACCCACCTTCTCCGGTGCCGCTCACCCCATCACCTACTGTCCAAGCGTCGCTGCTCCCCAACCTTATTTGCCTTCCTCTTTCTCTC…
>MSTRG.149229.5 chr07 24229762-24233346
GGAGCTAGAGGTTGAGTATCGAGTGAGGAGAGAGAGATACCCAGGCCGAGTTTGCTTGCCAGCGGCGAGCTGGTGGTGCGCACCTGCAAGTGTGGTGTCCACAAGGAGTTCAGCTTCCACCATTCCCACTGAGATTGACAAGCGTGAAATTTCAGCTAATCAAAGGAAATTGTCAGCGAGTTCCTTCTGGTGGCTACGGGTCCGAATACTCAGCATGAACACATGGGCTCCCAACTAGTATGCAGAAGAGGGCTTCCAAAAGGTGATTATGGCCTCGGATTGTCTATCCTATCATCCAGAGAATTTGGTCGGGAACACGGGATTGATCCATGGCGGGAGCGGGGAGCCCTTGTTGCTGACATGAAGAAGCGTGCAACCTACCTTCCTGGAGTGCTCCTT…
>MSTRG.209993.2 chr11 26215702-26217649
ACCAAGTCAGCAAGCATGTGACCACATGCTAAGCAGAATCACAAGGATCCAGATTTTCTAAGATGCTGCCTCTATTCATCCAAGATGTGTTGTTTATCAAATTTGACTGGAGTCACATGCCTACTGGAATACAAATTCAGCCAGGCTCATGGATGCATGATTAATTGAATTAATCGCAGAGCTGGAGGCTTGGAGCTGAAGTGTGCATATTGGAGCGTGTGTTTACTGAGTCACATACTATCAGAATTCAGAAGAAGCGAGCAACTCAGCTAAGTATTTGGGCCATCGCGGTGCATTTTACTGGGCCATGAGCTGCAGTCGGTTTTGGCCCACATAGCCCAACCTCTCACCGGAGAGGGAAGAGAATCAGCCCTAGCTAAAAGAGGCTTGGATTTGGAG…
>MSTRG.117265.1 chr06 3581719-3582091
CACATTCTTTGAGACCTCCGTTTGTTGAAACGCTTTGGGCACTGAAGAAGTCCGGCGTGCCGTGTCCGGCAACACGGATTGCAAACAAATATTTGCTCCACGATGTCGGCCTCGGCGGCGCCGGCGGGGGCACGCTGCCGCTTGGCCGGCGATGCATTCTCACGTTGTGCGTTCTAACATTTGCTGGTGGACAGAAAGGTAAACGAGACATCCTGCGAGGTATTAGAACCCATTCCCACTCAAATGCATGAAAGGGGTGAACATCCACTCTCAGTAACTTTCCTG
>MSTRG.210683.1 chr11 27647033-27647365
ggattgttgtgtgatgtatttgattggatctgagattgttgtgtgatgtatttgatttgtgtgtgatgtgaatatgtgatgaattttgtagaagttgtgatgtaatttttttaaagattttgtgatgtatttgagtatttgagatgatcgatttgtggatttggaggcaatttgaggacgattgatttgggattttggggacgggccgaattagcctctttagcccggttggtaacaccaactgggactaaagatgctttat
>MSTRG.97391.3 chr05 2207482-2210314
TCCGGAAATCACTGGCTCTCGCAGTCTCGCTGCCCCCCCCCCCCCCCTCCGCCGCCGCCGGCATCCTCGCCGTCGCTGGAGGCATGGCGACACGGCGGCCTGAGAATCCCCCACCGCCGGATCCTGCGGATCGACATCCTCACATCCCTCCTCCGCCGACGAGAGACCACAACAATGATCAATCTGCAAGTAGACTACAACGACAGTAGTAAAAGCAGCACATGTATATGAATCTGGCCGGAATTCATGGCCGGTCATTTCGACGTCGACGGATCGGCCGGCCGGCCGGCGGTGCATCACATGGACGGTGGCCGGAGGTAACGACGGCAGTGCCTAATCCCTTTTGCTTCCATGTCTTATTGTTTCAACACTCTGAGCTTACTGTCGCCTACTCACGTG…
>MSTRG.8197.2 chr01 10732318-10741509
tacaactctagactttgggaatattctcatcacctgaactctatggaatggtttgattattgtggaattggattcacacctccccctctattcaaaatcctcaaaatggttttaggctgggctcggggtgcatgcttttgatagtagcacctcggccatataaggaccggtcttcgggcctctgttgcaaagcactaccgtacttccacatgtctagtgggtaaggcttagtttgtggctcagtctggttataaacaaaagtacacggat
>MSTRG.169200.1 chr09 1170748-1172019
attggatccatgccactacaaatatgttgattcagaaaaataccactacaattcgtctagtcgtagccgtgccactgaaattttacaaatttggaacggtgccactgccttcacgttttacatccatctcttcttattttccattttcttccttcgttctcccgtcttcttcctgcaCTGACGAGCCGCGAGTGGCGGTGGGACCTACGAGCGACGGCGGGACCTCGGCGGTTCGGTGGTGGCGGTGGCAAAAAGGGAAGGGGAAAGGGTAGGAGAGAATCTATCCCTCTCACCAGATCTGGATGGATACATTGTGCCCATGTCATAGTATTACTGTTACCATCAAAACTACTAAACAAAACCGATTTAGAACAAGGTGTAAAACCACC
>MSTRG.146914.2 chr07 21028865-21029375
agggcttgctcggcctagccttcaccatcttgagtcagcaacgtgcttaggccgggttggctcggccttcctgccaaccgaactgccagcccacaagcctagtggccagctcctgttggtctcagccgaattactgtagcagcaatgcactcggtcttcatgtccttgcacagtcctcttctccttccaattttcttcgcgaatccgatgcttgcacacttgaccttgtgaagcccgttgcaaagacctcctcacacggtgtccgcccaccgtgtgcaaccttgtgtccaatcttgtcacccggcatccttgatcgttctggacctcaacttctccctgagtctagtcccgatccgccgttgactaagattgactctgatcacctgcacacacatgagc…
>MSTRG.171050.1 chr09 3994595-3996621
gcaacccccttttcctttgaaaaataattaataattgcgcaataaatcgatattaattccagaaatggctcaaaacttctaaaattcatatctaattcatacaaactccaaattgggccattcaacttgcaaaattcatctaaaattgagatctaccaatttgtttactttttatgtactgctttcttggtttttattagattttttccttgttttgcgtgccagcgtgtagaatccatcgtttcggaagccagcggtcgcgaggaaaagagttcggaagatcgaagtgaagaagcaagaagtgtagtgcttctgagttgaagacgaagttagaagaccaaggctcagaccccagttgagttttgcctgtggagtggagctaaagccgcgctaggatcg…
>MSTRG.170314.1 chr09 2860794-2864969
gcagcaactgaagaaacaaggtgctgtgacacctgtaatgggcctatgggcttgtaacctcatttgggaccccggcccaggtggggcccatgtggggtgcgccccaagctggtggagcacgaccctaggcacccctaggtcgtcctcccacccctatatatagctagttaccccttcaggatttctggggttttgttagattaaagtttagccattgctacttgcttgcagcgcgcgtgtcggctagaccgtccgtctgcttgttcttcggaaccccaacttatcatttgtattaaattcctatttgcaatatcagattgtttttatcttgttcttgcttgtttcttcgatttgcttgcaggaatagggttgatctgcaccggcaagatcagcaaccca…
>MSTRG.170141.2 chr09 2531176-2532933
tgttactctcgcgcttacatatatatatatatagaccagaaggacgaggagatgttcttcctgactcttgcacttcgaggaggggttgtggggttgggccagggcggcccaggcgggagagaaaggggaggaggaggcggctggaccgggccgagggagagagggagggagagtgggccgaaaatggcccacaagccaggagagggatttaaactagtttttatttatttgtaagctgacagaggttattgtggcatcaggaatatttccagtgctatgtaagttcacgtgaaaatgggttacgtattcgggggcactgggaacttagcaaaaattcCCACACACCCCTTTTGGGTTGAATCTTGATGCTTTCTTTTAAAGGTTCGGGCTAATTCGACT…
>MSTRG.218109.1 chr12 16222525-16231915
ctaaaatgtggaatggttggcctgggttggcttgggacgagctgggacccagggtcgggttgccagttcggtctgaatcatcgtaggccttgggttaaggcaggttcgtgagggttcacggccttgattaataatactgtgtagctctaggatcgtctttataaaatggctttgggcaactaagtgacttttaaatgctgtttactgcaaaacttaacccctatattattatccccttgtactcccttgcattaattatgcatctccggtgtggcttgctgagtactgtggttgtactcattcttgctcaatcttttcccccttcagtaagagaagctttggagaagaagtcttaggtggagtcctggcttataccccagttgagcgcctgtgaagatg…
>MSTRG.114336.2 chr05 29187672-29189914
TAGAGCATGCGTACTCCTTTTCTTGGTTTGGTTTTTTTATCGTTGGGTGTGTTTGATTTTATTTGAACTCACAACTAGAATATAAAACAACaggcaaaattggttatatagcatcgaaagttcacgtttttggttttatagcaccgaaagttaccggtttactttaatagcatccaaagttcaccctgttcccatttctagcaccgaaacatcatatcgtgtgtgtggctgcatcaagacggacggaaaacgatcgagaattgacggaagtgttaaaaatgggaacatggtgaactttaagtgctattaaagtgagccgataactttcggtggtataaaacaaaaacgtgaactttcgatgctatataaccaattttaccAAAACAATAACGACAAGAA…
>MSTRG.65845.9 chr03 19549978-19572699
tgggtgggatgtaatataccggaatcaaaaagttcaaaaagcacctaaacatgatttttggacatattggagtgtattgggtgcgtttgtggcaaaaactcacttcgcgactcgcggggcgaacttttgtcaattaatgccgatactgccacacgtgggtgggatgtaatataccggaatcaaaaagttcaaaaagcacCAAAACATTATTTTTGGACATATTGCAGTGTCTTGGGTGCGTT
>MSTRG.17033.1 chr01 23826632-23826926
TCTCTTTTTTCGATCTCTCTCTATCTCCCCTCTCCCGGCACCCTAGTTTTTTTTCTCTCGCCTATTGGCCTCTCCCCCTCTAATtttttttcatctcaccttggaaagaaaatttaaaattaaaatgacaaaactaagacttgaacccatgaccttatggttcaaacaaattctctattaaccaattaaccatatgagatcttgtgattagag
>MSTRG.218100.1 chr12 16195671-16196072
GCTTGTGAATTAGCATAAGGAGCGCGTTCCGAAACACACCTAACGCCTCGAAGTGGCATCCGTCTGGTCAGATTTGCAAATTAGGACAATCGAGAAATTTGCTAATTGCAGATTACCCCTTTGGATAATCTAATGTGCTCTTTTGATCATCAGGAATATGCTCTTTGGATTCTCAAGAATATGCTTTTAGGTGTTATTATCTTCTTTTTTTTTATTATCAGTTGCCACGACTAATGTCCGCATCAACAGAGTCCAAAAAAAAAAGAGATTTATTAACACAGAATTTCCTGGTTAACACAGAATATTCTTTATCTGGCCGTCACGAGGTTCCAATTTATATTTCTCATTACTGATCAAACTATTTGGGCTTTATAGATAGCAG
>MSTRG.182407.1 chr09 21511229-21512097
GGAGGAAGCGGTTCCTCCGCCTTAGGGGCTGATCCTTGATCTTCCACTGATGGATATGGTGTGAACTCTCTAGGGCCTGCTGAAGATGGTGTGGATTCTTGAACAGCGGATGCTTGCGGTAAAAGGGTTTGACTATCTTCGGCAATTTTAGACTCTTTTTGACTGGATTCAACAGGGGGAGGCGGTTGTGTAGAGCGAGGTGAACCTTTGTCTTGTGGAGCATCTGGGGCTGGTGCATCTTGGTAAGCCTCACCAGTCCTAGTGTCCTGCTGCTCTGTTTCGTCGCGTTGCTCCTTGATGTCCTGTGGTGATTGCACAGTAGCTTGGTAAGTCTCACCTGTTCCAGTGTCCTGCTCCTCGGTTTCTTTAACTTGGCCCATGTTGTCCTGTGGTGATTGC…
>MSTRG.165846.9 chr08 25037787-25039649
gtgtatattgtctgaagcataTATATATATATAGCAGTCAGCAGCATATTCGTATTTCTTTTGGCGTTACGCACTAGCAGATACACATACTGCGTGCATCCAAACATCTGTAGCACGGCACACACTTGAAAGTATATAGAATAACAATCACATGCCACAAAGTTTTTTCATGTATTACAGTACAGCTTATGGTTCACCAATACAGCCGGAATGCATGCATGAACAAGCAGCATCCACTTGGTCCATCAGATGCACACATATAAATGTACTAGCAATCAAGCACTCCCCATGCTCAATCACAATTCACACACCACACGAGCAGACAGGCGCAGCCGCAGACAGGCGCAGCCGCTGCTTATTCTTATTAGCTATTCTGATCCGCTGCAAACAGGCAGGGGT…
>MSTRG.79542.1 chr04 8234393-8235355
CAGGGAGAGATAGAAAAGAGAGTAGAaaggaataaaggagagtcactactgtaggatcgaatcacaacaactaagccaaccagaggggggtgaatggttggtatacccattaccaaccattcaaattcgaatttttagcggaaataaaagttaccctcaaattcaacgaatcgcggtctgaccgaaggtgttgcgccggtctaaccgaaagtgttgcgccggtctgaccgcctaatgaacgtcggtctgaccgatgaagattgactggtcgaaccgctgagattgcatgccactccctgtcgccgtggccggtctgaccgccgtgtgcccgccggtctgaccgaccgccgaaacctggtgaaacaccaatcgaataactcttaaagtggatgacaactt…
>MSTRG.114801.22 chr06 19902-76606
ctccaaatccagtctctctagggtgaggcctgtgattctgcagccgtaaaaaaaaacctagctcgattccatgaccggaaggcaaagttatcaaggttttaatttgcacagaattctccatctgcattccagtgtcgcgcccgccagcctaccttaacggcgcggttagtcgacgcgcttgacaccgacatcgtctaagctatccaccctaacgtcctatgtgccatccctatactaaccaccttgttgaaaactagttgtggaccctcagatattcgatgtttcgccgaaccaactgttgcttcgtggcctatggtaggtcatttctagaaaaatctctagtgttccacctctccaaatacagtctctcaagggtgaggtccgtgattctgcagccgt…
>MSTRG.78754.1 chr04 5580795-5581445
agaaccagtgagtaggtgtctttcgatcaattggagtcgtggtacgaggatcgctacgctgccggtcgaagactagtcgtagctgttcctcaaccatctgaagtcatggtgcgaggaccgctgcgttattgctgtagtcgtacctcgaccatctgaagttaaggtgcgagagattgctacgttttactagttcgagaaccagcgagcgagtagaattatctctcgaacaccaatggaagttgcggtgcgagatattgctacatactggttcgagaaccagcgagcgagtagaattatctctcgaacaccaatggaagtttgcggtgcgagagattgcta
>MSTRG.200971.1 chr11 10996949-10998031
agtgaaacttgcttgcacaagacttgcaattcaaggcgtagtccattgttcaagttgtgaataattgtagcttggagttctaggtggttgttcaaccttaatcggtctccatcgaactgctggtatataaacaatacattggaaaaggcaaatctcagtgggattttgagatttggtgggggattgttggaattaatagatgggctaaggcccattcgaagattaattctttggaaaatcacaaaaacccacctcatgggatggcatgcatgtggagtttagtaccaccttgcttattctaggagagggggacctccttaaaagggaggatgccctcctagccacttgaagcatgtgtggtggagagaagagggggaacacacgcgcgtgctcgctcgc…
>MSTRG.89747.11 chr04 26585733-26589019
CGCGCTTCCCCCGATCCCACTCTCCTTCTCGCACCCAACTCCTCTCTCCCGCCGCGCATCCTCCATAGAAAACCCTAGACCAAGCGCTCGTCATCGTCGTCGCGCCGTGCCCCCTCTCCCCTCCGCACGCACCCGACTCCCTCTCCCCTCTTCTCTGCCTCTCGCGCACCACCACCCCCCCAAAATCACTCACGCCGCCGCCACCGTCGAttccgatgcctcgccattgcgccgtcgtcaccgtcgattccgatgcctcgccattgtgccgccgtcgaatcccacctccagactgatgtcgtcagcgcccatcacagcgaccgcatcgatcgactcgcgatgccaccgacgtcccaccaagcgcagatcgcgcaccgtcacgcgccgtcgatcccccac…
>MSTRG.134174.1 chr07 1484940-1490927
tcacccttgcgcagatgcagcctccttttgcagttttgttttgctgcaaattcggattcgtttttgttttggaaacgttccgaaaaatccgatgcgtgcaaacggcgtggagtccggataagttacgcgcgacttatccggttcggttacgcgcagtagagatcgtgcgggcgccctgatcaagcgacccttctctatataaaccgacccgccgtcttcacgcagtatatacgcaaaatcaatctagggtttgcctcctactctgtactgcgccgtcgctcgtagactactccatcccgctcgccggcgtgcaccagcgatcgggagagcaggtctccggaacctctgcctttgacgtcctgcaccgggagaaggcggcaataaggtttttgggaagcg…
>MSTRG.155304.30 chr08 3060158-3062980
cgaatctgaacagcacatccctccaatatcccttatattatgggacggagggagtaACATTCTAACATTATTTTCATTTTTTTTTGTTCCAATCATGTGATGCTCTTGTTGCTGCAGACAAACAGACAAGTAGTAACATAGGGAATGGTGTTGCTATGAATTGCTCACTTTTAAAGTCTTAATCTTTCGTTTTCTCTGCACATTTCTGTGTCATGATGCTCTGTACTCAGGGTCCAATTTTCTTTTTCACATTTTCCAGACAGTTATCTTCAGGTGCCTAGTAGATAATATATTGTTAAGGTATATGCTACAAATGTTGACAATATTCTAACCAGGTTGGGCCATACTAGATTCAGTAGGTTGGCCTAAGCTCAACCAAAAAGCCACTTCACCAACCTT…
>MSTRG.158300.1 chr08 12208261-12217651
ggtcggtgtcgcgaccgggaaaattgccttttcccgaacgctagtgtattaatccccgtcccaggaaaagccggggtacaccatacaaacatgatataaaagacacatctttattatatcgataatatttacattattacaaaggcacttaaggcctgacaatcaaaaataaacagcagcggactagcgggcctacggctccatcttcacaggcgctcaactggggtataagccaggactccacctaagacctctcctccaaagcttctcttactgaagggggaaaagattgagcaagaatgagtacaaccacagtactcagcaagccacaccggagaatgcatgattaatgcaagggagtacaaggagataataatataggggttcagttttgcagta…
>MSTRG.65007.3 chr03 18114075-18116575
AGTGAAGCCTCGACACGACGTACCCTCGTCTCATTCCTCAGTTTACAGAGTCCAGTTACAAGAAAGGCTGTTGATGTTTTGTAAGTCACAGTTGGGAAGAAAATTTGAACTTGTAATGGCTAAAGGAACACAATAACTTTGGGTTGCATCCCGATGTGAACAGGTAATGTGTTGAGTTGCTTTTTTTTTCTCCAAATGACTTATTAATTTGCAGTGGTACACCATGGCACCTGCTCCTTTTTTCTATGTAAGCAAGGAATTTTGGCTGGTTCTATTAAATTTTCTTTGGTTGGATGTAAGGTGTAGTTTTCAGGTCATTGGAGGCTCTAAATATGCTTGTAATCCATGTGATTTCCTCTTATCACATTGAAGGCATATCCTACTGTTGATATTTGTCGG…
>MSTRG.103640.1 chr05 14215250-14215612
ACAAAAGTCTTTTATTGTAGCATAGTCAAATATATATTGGGAAAATTTTAAACGACGGGAAATTTGTAGGAGTGCATACCTTTGCATATTGTGACTAGAATTTACTTTTCAAATAATATATCGTTGAGCTTAAATACACAAATACACAATAGCTTTCCCTTTAAGGCTAATTTTGTAAGCTTACCTGTTAGTTTTTATTTGATGGTATGTTGGTGCCATTCATGGCATGAATAATAAAATCTTAGGAAAAGGGGTTTTCCTAGCTATTATTCCCAAGCAACCGATAAAACATATTTTTCCCAATAATAATTTGTCAGACATTTAGCAATTTTTGTGTC
>MSTRG.74145.1 chr03 33086492-33087160
GAAGATTATTTCTTTTGAAAGGATAGCTAGCTGCTACGATGCTACCATCTGGAACAAAGATACTACAGTACCAACAGCAGACAAGCTGGCAACACATATATATTTTTGGCTCTTTCTGTTGATTGGATCGTGCGAGCATGAGCAGAGAAGAAGGTGTAAACAAAGCAAAAGGAACAGCACAAGAGAGGCCAACAAACACGGGG
>MSTRG.158663.12 chr08 12970818-12984834
caatatcggcattagttgacaaaagttggccgcgcgagtcgcgaagtgtgtttttgccacgaacgcacccaatatgctccaatatgtccaaaaatcatgttttggtgctttttgaactttttcgttccggttaaaaacaacgcacccacgactggtaatatcggcattaattgacaaaagttcaccgcgcgagtcgcgaagtgagtttttgccacgaatgcacccaatacactccaatatgtccaaaaatcatgttttggtgctttttgaactttttcgttccggttaaaaacaacgcacccacgagtggcaatatcggcattaattgacaaaag
>MSTRG.79497.3 chr04 7788465-7806680
atggaatggttggattattgtggaattggacgcacacctccccctctattcaaaactctcaaaatggttttaggctgggcttggggtgcatggttttgatagtagcacctcggccacataaggaccggtcttcgggcctctgttgcaaagcactatcgtacttccacatggctagtgggtaaggcttagtttgtggctcagtctggttataaacaaaagtacacggatggagatggacgaagtcgggggtcgatggacatctctaggacaaatgaaggctacacgtgctgcggcccggtagaagagatgtcatggcacagggctggtgtcctgctgctaggggctca
>MSTRG.114783.48 chr05 29804160-29906978
taatttctagaaaaatctctggggtccaactctccaaatccggcatctctagggtgaggcccgtgattctgcagccgtcaaaaaaaacctagcttgattccttgaccggaaggcaaagttatcaaggttttaatttgcacagaattcttcatctgcattccacagtgtcgcgcccgccagcctaacttaacggcgcggttagtcgacgcgcttgacaccgacatcgtctaagctatccaccctaacgtcctatgtgccatccctatactaaccacctcattgaaaaccagttgtggacccttagatattagacgtttcgccgaaacaaccgctgcttcgtggcctatggtaagtaatttctacaaaaatctctgggggtccaactctccaaatccagtc…
>MSTRG.211327.1 chr11 28986109-28987165
atatgattaatcgagttttaattattataaacttgaaaaatatatttatatgatattttagagtaattttcatatagaaagttttcgtacgaaacgtaccgtttagcactttaaaaaacgtgccatgaatatctaatttcatccaacttttattggagaaaagaacggaGCCGAGCAGGGTTCGCCCTGGAAAAACAAGAAGATAAAGAATACCATCTGGCTTGTGTACAATCTACTCTGTCAGCAAAGCCTATATTAAAATAGAGTATTATAATGATCTTGGGACTGGGAGAAGTCCTATTCTGACCGTGTTCCCATATCTGATACGATAAGAAGTCGGATTATGGTAGTATACCGTGCATACACCCCTTGTTTTTAAAATCCTAGTAACTTTAAACT…
>MSTRG.172878.1 chr09 7501317-7503151
ggttttttagtttgggttgacttgtttaaaataaagatgttaacagaaataaataaaaaaaataccttttgaagtgggccaacatgagaaggcccatatacccagcccattagttctcccctaaaacctagagagaggggaaccgaatcccacctccccttatggtgccgccacccctctccctggccgacgcctccttcctccccttctcttatgttcacatctctcccctctacagcaaattgctctctctagatctccaccttcatagctttgatcaagaagcgaagtagaaaaacggaacgaggaggaggagtggagtagaaggaggggttagatcagagtctcccctattgtctcctcacgagttctctaaagaaaccctaggtggtggtcctt…
>MSTRG.170079.1 chr09 2433550-2446310
atcccgaaataaaaatcattttctaaaaggaataatagaattaattaaaattcgaaaagaaattggcaaacactaaaatacatacaagaaaaattcaaatgtggcctggagaatttttgttaaattctctttggtctaaaaggagccctcaaattttacttgaattttcagagcaccggaaataattattaagcaacaaaaacaattatcaaagtttattaaaaagaaaaacctaaaaataatccctctccctcctggcccaaagcctccctctctctcccccggcccgcggccgaagtccttccctcctccctctctttttcc
>MSTRG.193484.2 chr11 259059-259574
CCTCTAGGGGCCCCTTTGGTTTCTGGCTGGCGCTCTTTGGGGAGTCACTAGTGAAGAACTGTGTCGGTGAAGCTAATCTGCTTTCATCATCCTTGCCCCTTCCCCACTTCTTGAGCTTTTGCATCAGATTGGGCCTTTTGCCAAAGAAGCTGTATCTGCTAGAAGAACTGTCAACTGAAACATTGTCCAAGTCTTCGCTTCTGGGTGAAGAAGGTGCAGAAGAAGCAGTTTCAAGGGTCTTGTTAAGGTAACGAGCAGAAATTTTCTCAGATGGTGCCTGGTAGTTGCGGAGCTCATATCTCAGACAAGCATTAACCCAACGCAGGTAAACCAACTCTTCTACTTCACTGAATCTGTTCATTTGTAGGCCTTCTACTTGCTTGGTAAGGTCTTCATTTA…
>MSTRG.214619.1 chr12 4466136-4466934
GAACAACCTGACTGCTCGTATAGTGGTGTAGAGACATGCTCAAGAATCCAACGGCTGACAATAATCGATGACGTGGCGCAATGTGGTGCAAGCTTTATAGCAATAATTATTACAGTGGGTACGATAAGCTGACCCAATTCTATCTAGACTCTGTTTAACGGGCCTAAACTGAATTCAAGTGCTGGAACTAAGGCAgaataagtccaccttgactctcttaaaagtgacccgaatctaatttatgaccctaaaccgtaaaaccggatatctcgacccccgaactattgaaaccggtgtaatttgactcccttgatggttttagagggcggtttcgctgacgtggcgctgacgtggcatgattgacctAgtgttgacggaaaacatgaggcctgggagata…
>MSTRG.172065.1 chr09 6091524-6092357
ACAGTGTAGGAGACGGAAAAATGGAAAATTTTCAACCGGGCTCGATCACCATGGTGGTCCTGAGCCAAAAAGGCCAAGCAAGGAAAGGCCCATCCCATCCGGCCCAGTGGCTGTTATTGGGTCCGTACAGGACAGGGGCAGAAAACAATTAGGCTAGAATAAAACCAAGCCGTTTCAATTCATACCAAACAAGAGAAGCCTTGCAATTAGAATTGGCGCCTATCGAGAACAAAATAGGCTTTTCCCTCTTATTTATTGTTTTTACTGGTGCATGCATGCAAACCTGGAACATTATATCTTTTATTACATGACATATGCATACGCAGTTACCCACATACACCACTTGTTCCTTTGTAATCGCACATCCTTGATTTTACTAAAGTTATGTTTGTATGTGTG…
>MSTRG.74482.1 chr03 33536920-33537274
GCCACTCTCGTTGTTGAGAACAACAATACCATTGTCTTGAAGAATAAATGCTAATGTGGGTTCAACATCCTCAACATAAGTATTATCATCAGCATTCTGTACCAGCTCAAGAAGTAGGTGAGAATCCTGGGAGTATAGTTCTTGTGAGAGACAATGAAGTGCTCTGCCAAGTCGAGCATGCTGCTTTTTCAACAAACTATTTTCAGTGCAACTTAAGGACTGATCCAAACCAAATTCTTCACGGC
>MSTRG.207520.1 chr11 21701255-21703604
tatttctaaagttcctttctcaaatatttaatttatccctataataaaatagataattcgtaacaataatctggacaatagtctATGTCAAATGCAAAAATTAATATAATAAACTGAAGAGCCCATAGAATTTACAACAATATGTTTTATTCAAGATGATTTCTCAATATGATATAAAATTTTGATAATACCATCACAATCACCtaatcaagaaatagtttgttttctagataaaggttaaggatttacctcaaataaatgatctatgactatggatataatctaccagctcgcacatcaatCAGATGAGGCAGTACTGCATGCACTTAGTTCCTGATGCAGTAAAGACATTAACTAATGGTTCAATTGTTGGCGCCACACTAATTCGATGGATTAATT…
>MSTRG.208696.1 chr11 23873663-23890711
ataaaagctacatatttaagattgtcacaaaactacagattttgtacgaaatctatcaaagaactatagatttattatacaagtttagtaataaagttatcagaaaattataggtttggtaaacaaaatatcataaaactatagttttagcgccaatttaatctcaacacttgggtgtttataacttaaatataacattagtactatggatttaaaccatataatatgtagttttctgataactttattattaaattgtagttttatgatacttaacctaaatatgtagttttatgataaatttagtgttaaatctataatt
>MSTRG.100118.1 chr05 5947026-5948983
aaaattttttatattttggaacggagagagtagGTTACTTGTTATGGCTATGAAGTATCCACATTCACTCGAAAGCCTTTTAGGCTGTTTGTTCAGTACATCATTACTCATGTTTGCTCTTTGCTGAGAGGAATTCCCTCTGTTAGGAGAAGGTAGTATCACAAAAGGTATTCGTAGTACTTGATTTTACTGTTTACTTTTAAAATCATCGCTTTCTATTTTCAGATTAAAATTGACTATTTTTTTATTTAAATATTTTTGTCCTCTTTTTAATTTTGTTAGGGATGTTAGACTGCGCTGAAGCCCTCTAAAAGGTGTGCTCTTTTGTTGCCTTTCCCAAATTTTACTTTTCACATGTATGTTTTCCGAACTGTTAAGCGGTTTGTTTTCTTTGCAAAA…
>MSTRG.191503.2 chr10 20749299-20750007
CTGCATGATCAATGACTCAAATCTCAATGAAGATAGGCATATTGCTATTCCAGGTTGGTTATCTGAATGTGCGCAGGTTTGCAATTTGCATATCATTGGATGTATATGGTTGATAACTTGATATGGGAGTAATTGGGAAATCTGTGATAAGGTGAGGGTCATTTTATTTAGAGATTGATTTGAAAAAATTGTAGTAATAACTCTTTCTAATTAGGGCTAAATTTTGTATAAAATATTTGAGTAGAAGAATTGTTCTGACCTAAAACGGAGTCCTAACATGATATCAGTGAGAGTTACAAAATGGTTGTAATATCTGTGAGTACGAGGATCGTTCTAATTTGGAACTCAACTCCTCTGATGACAACTTTAATCAGGC
>MSTRG.171085.14 chr09 4049797-4052309
CCCCTCCCCTGCCGACCCACGCAGCAGCGCTGCTGGCCCCTCCCCCGTCCCCGCCTCCGCCTGTGCCTCGGACTGCCGTCGTCGCCATTGGCGCACTTCCCGGTGCCATCTTCTTCTCCGCTCCGTTTCGATCTCCGTGTTTGCTCCGTCTTCGCCTAAACTGTTGCTGGCCGCTCCTTCATGCCGGCGTGTTGCTTGTGATCTGGCGCGGGGCCAGCCTATGTGGTCATGATGGTGTGATGAGGTGAATCAAGGTGGAGAACAAATTATGGTCTCTTGCTTAGTAATGTTTTTTCCTTCACCTGTTTGTTTGACGGTGCTGGTTGGTTTCCATTATAGGGGAATTCCATCTATTATGCGTTGGGGGGGAGAGGACTCGTGTGGAGGACAGAATAAGGG…
>MSTRG.128541.5 chr06 21543762-21547208
CAAGCcgtcgacttccgccgccggcggcttcgtcgacggcggcgacatcgatcgccgtcgccggcggaCAGATGATCCCCCCTCACGACACCGTTGGAACCCTGTGAGCGATAGTTACCACAGTGCAACTTGAGAATTGCTGCCTGATGACCCTCTGAATGATTGCATCAGTTGCGGAGTCGATGGATGCCGTTGCTTCATCTAACACAAGAATCTTGTTCCTACGGAGGAGAACTCTGCCAAGACAGAAGAGC
>MSTRG.132318.2 chr06 29557478-29558266
GCCTCGGTCGGCGCTCCGGCAAGCCACCGGTGGCTCGATGCCCAAAACCCCATCACATCATTACCTCAGTTCAGATCAACTCCAATCGTCTCGTCAGTCGTCATCTTCGTCAACTAGGTGCAGCGGCAGCCGTCATCTTGGTTGAGAGCAGCTCGATCCGGCCCTGAGGTCATCAGATCCGATCTCAGTCCCAAATCCAGCCGCGGCGCCGTCGTCAGCAAACAAGCAGCAGCCAGCAGTATGCATTGCATCGTCGTCCATCTTCAGCAGGCAACCAATAGCAGCACCAAAGAAAGgagttgtccatcttcatcagctgctgctctctgctaccaaattggatagaatcagctagtctgcagtttctggg
>MSTRG.64827.1 chr03 17897411-17899487
TTTTGTTTTAATATTGATCTCTACCCGTGGATATCCGAAAAAAACTTAGGTAATATCCGACCTTTTCCGATTTCTAGCAGATACTAGTCTTATACTATATTTGTTTATGTTTCCCAAAAAAATCTATTAATATTTGTTTCTGTATCCGCTACTATCCGAAATTATTAGTTTCAGAAAATCTGTCCAAATATCGGAAACTAACTAAACCGATTTCATCCCTATCTTTTCCAGTGATTGCTTCTCGGTTCAATATAATCTAGTTATGAAAAATTATGTAGGCGATTATCCTCTTATCGCTCGATagatctgaaagtgcatctggacccctaattattttggtggttaatgacaattgattaAGAAGGCCTCCATCTACTAGCCCCTAAAGTGGTCCTTTGG…
>MSTRG.144521.10 chr07 16704282-16708417
gcttgaagctctcctctcttttctctctcctttccatggccggctatcactgtcgtcggccgatctccctcaccggagcaataccggacaatccctcgcgccatcgagctttcctcgatgagaggaatccatttttcccctttcccctcttcctccacctctgaatcaaacctcaccggagctctctctctcctcccggttcacgaccttccatccgccgttccggctatttcccttactccctttgccggccactgccatccctaggtgcgttgcagtcgggaacaccagtggccgccggcgttaccgcctcctcgccaccggagcccggcgccccctctccttctcctctctgttcgaccaaggagaaaaagaagaaagagacgggaagaagaagaa…
>MSTRG.171539.1 chr09 4733310-4734174
ccgtgggcaggcactacccggcccagtaggttgcgccgtgccagcccgactattctcaggctcaggcctggtcatgcccatttggccatctataTACACATCCTCAAACTCATGTCCTGCTATGCTGCCCTCGAGTCTGCGCTAGGACAAAGTCATGGATGCCATAATTGTTGAAATGCACGCAGCTAAGTTGTAATGCTCTACTTTATTTCTTTTACATCAATCGTTCTTATCTTTAACTGGTTAGATTGGCAAATTTTGAGCCTTTTGGAGAGTTTAGTTTTCCTAGCTGTTAGACGATCGGTACTCCTAGCGGCTCACCCACAAGGCCACTAGACACGCTCCACATCTAACTTCCGTTGTCATAGCCTTAGCTCCTCTAGCGAGGAGGAGTGGCAC…
>MSTRG.65846.1 chr03 19551181-19551571
gcgaacttttgtcaattaatgccGatactgccacacgtgggtgggatgtaatataccggaatcaaaaagttcaaaaagcacctaaacatgatttttggacatattggagtgtattgggtgcgtttgtggcaaaaactcacttcgcgactcgcggggcgaacttttgtcaattaatgccgatactggcacacgtgggtgggatgtaatataccgaaatcaaaaagttcaaaaagcac
>MSTRG.158953.1 chr08 13672756-13719371
ggttacacgtgaggaagatgtgtcttgtgggtaaagatgtacacctctgatcagagtataatctattcgaatagccgcgccctcggttatgggcaagcctagcaatgtacccaagttagtgttttaattcttaaaacctgcttaacaactaaaatgaggaatggttggcctgggttggcttgggacgagctgggacccagggtcgggttgccagttcggtctgaatcatcgtaggccttgggttaaggcaggttcgtgtgggttcacggccttgataaataatattgtatagttctagaatcgtgtttacaaaatagctttgagcaactaaatatctttaaatgctgtttactgcaaccctaaccctttatagtataactcctttgtactcccttgcat…
>MSTRG.199502.1 chr11 9156213-9156904
GGAGAAACATGCTAATAGAAATCGAAATCGAAGAAGTAACCAATCCGTTCACTTTAGAACAGAGTAACAGACTCCCTAAGGAAAGGAGATCAAGAATTCAACAGAGATGGGCCGACCCAAAAATAtagggtatgttcactttaatatcatttttaacctagcatagttaccaaaattttggcaggatttcttatatagttatcaaaatttgacagcaaactaaatgtaaccacttttttgacaattttactaaaatttggtaaggttgaaaatggcatcaaagtgaacatgcccataTTAGCCTACAAAATTTCAGGTACTGTGTCCTAGTGGATTCCAGATCCGACAAAGAAACAAAAGCTCATATTCGTGCACAAATCTTGAAGAGAAATGGACGGC…
>MSTRG.211802.1 chr12 636711-637061
GTGAATTCAAAACAGAGCCATTTTATTTTTTGGGGAATACGCAAAAGGATTGCGGACTTCTGTATTAAGAGGAATAAAATTTACACAAAAGGCAAAACAAAGAAAAGAAGGGGGGTTTGGGAAGAAAAGGGGGGGGGGACCAAATGACCTAGCACGCTAAGAAGGAAGCGTTGGCGACAGAGGATGGGCAAGATGCCAAAGGGCGGCCTCTTGCGCCATGCCTACGACCACCTTGAACCAGGGTTGAGAACAAAAACACATCACATATGTTGATGTGTATATGCTTGATATCTACCGGAGAC
>MSTRG.20353.1 chr01 28233848-28234473
AGGGCTGCAAGCTCAGTTTGAACACATGCCTCACCAAATTCATCGGCAGGAGCATTCAGGCGGTCTGACAGGAGGTATATCTCCTGGGCTAGGAAGAGGTCCACCAGCGAAGTGCCTGCAGCACACTCTGTTTCCTCACTGCTGAGCGAGAACTTCACCCACCATTGCGAGAGGAAAATACGATGGATCCACAAAGACTACACCAACGAATCAGCACAATCAACGCAAGGGAACAACATACACAATAAATTATGGATAAAATGTCAGAATCACGATGGCCAAACTTCAAACCTCTCTCCCTTGGTAGCGTCTGATAAGCATCTGATTCCACGTCAGTTCCTCCTGTCAGATGCAATTACTCAAGCACCAGAGAAATCAATGTTTGTGAAATAAAACAAA…
>MSTRG.43799.1 chr02 23344446-23352693
tggttttacaactatagactttgggagatattcatatcacttggacactttggaattgttggattattgtggaattggcttcacaccgctccctctattcaaaagtccccaaaatggttttaggctgggctcggggtgcatggttttgatggtagcacctcggccgtataaggaccggtcttcgggcctctgttgcaacgcactaccgtacttccacatgtctagtgggtaaggcttagtttgtggctcagtctagtcttaaacaaaagtacacggattggagatggatgaagtcgggggtcgatggacattctccagggcaaatgaaggctacacgagctgcggcccggtagtcgagatgtcaaaaagcacagggttggtgccctgctgcgaggggct…
>MSTRG.94704.2 chr04 33770041-33770759
AGGTGGTGAAACCCACCAAGCAATCGCCTCAAATATAGGAAGAGTGGAGCATACACAAACAATAACGCTAGCTCAAATGTTTTTAGAAGGTATTACCAGGAGGGACCAGCCTTAATATGATTCAGGCTACACAGTAAGTTATATTGCCAAGCAAGCATACCTGGAGTAGAAGGATAATTATAAGATACCTCCTGCTCATAGGCGGATGGAAATGAACCAAAGTTCTTTGCTGGTGGCGCCAATGGACCTCCATCTGCAATATTATCTTCAGCTCCACTCTGGAACTGACATATCCATATATAACATATATTGAGCAATAGTAATAAGATATGGTACCTGGCAGATAGTTTGTTTCCCTGTGCTGTCCTGTCATTTGAAATGGCAACTGGTCATTACTTG…
>MSTRG.77896.4 chr04 2728112-2780566
aggagcgattctcctgtagccctagccgccgcacctcctgcgctctgccgccgccgctgctgttcctctcttcgccggcgccgccgctggtgcagccatcgccggtcgccacagccgtcgtcgtccgcagccggtcgttggaaggagggagagaaggcagagaagaacaggaaggaaggaaagaaggggaaatttgatagaagaagggaaatttggggaatttggtgtggagggttccaacgttggaggagttgagtcggagtatcgaatgagttaaggcaagtacaagacggacttatgtgatggacaaaactgagttgttttgtttggctttacttgcataattattattcaattgcttgttattactgattgtatggctatgacgttatgctactt…
>MSTRG.48429.1 chr02 31336563-31371461
gttcaactagatgttagatataattgctttgcaatgcttagaaacattagctcactaatgggatgaatcatatatactacattattatttatggttatatttaatggtagctcacgatggctaatcgtgttatgataattaattggtaattaaaatatgattaatggtgggttgtgagcacatggttttgaagtcgtgctcatgacaattaaggaccggttcgcgagctactattgtgaaacattaaccgtgccaaccacaagccagcgtgggcaacggctttaccttttgtataacatggttcattgcggagcaccagactgagaagtggcggagataagcccacgggggtcgctggggagtccatgccttgtttataagggggtgattatgatccag…
>MSTRG.114506.2 chr05 29418182-29418614
ggctcggtggcggcggcgggctcggtggcggcggtggcggtttcggtggcggtgagggtggcggcggcgctagggttctaaggaagcgggaaattgtagcgggacttagaaaaattttcgatccgatctgagaaaccctagttatagtagactgatgagtcatctcaatcgggctttgtcgtagggcccgtcacagatgactatttctccattttcctagataagtctttatatttgtgagtacaacattcattttatta
>MSTRG.170603.2 chr09 3418712-3419063
acattaaccgtgccaaccacaagccagcatgggcaacgactttaccttttgtataagaaggctcattgcggaacaccagactgagaagtggtggagataagcccacgggggtcgctggggagtgattatgatccaggaacggtgcactgctttaggttgagttatgcgaggggtcttgtcacaatcactcatcatggtgacgtgtctgcgcggacacggtgccatgacggtgggttgtgtcttgtgggtacagtggtacacctctggccagagtaaaactattcgaatagccatgcccgcggttatgggcaggtcgaacaatgtctttc
>MSTRG.53226.1 chr03 2074894-2075216
GTTTACCATGGAGTAGCGGAACAGGATCATTTGACTTAACTACTGTGTAGTTGAGCCACTGACATGTGAGTTATAGACTCATAGTAAAGTTGGATCCACGTGTCAATGACTCAAGGGGTCTGCCTCCCTCCATTCTCCAATCGCCGATGCCGGCCGAGCTCCGTCGGCGAGTGCCCAGCACACAATTATCAGCGCAACACGATGGAATTCGTTGTCGTCAATACACAATCCAACACCA
>MSTRG.139588.1 chr07 9116339-9116767
gcctagacttcttgggccgtcagaacgaagttatctcaatcaggcttaaaaatactccgttgtaaatgtactcgtacagacataatcggggcccaagtacatatagcccgtcaccgatgactcttatcggtgtcgggcttttatttatgcccgttagagatgactgtccgcccgttagagatgtcgtatctttggcccgattgagatatattttgcacactataaatagtccacccgactgttgtctgaagttatcccactgttcactatttt
>MSTRG.67450.1 chr03 21811812-21846512
ggacagtgattggttaatattgattaattactacagctgttttactgctttcaactactgcttttaaatgctagttttatgcaaaagaacccctagcctcctttggttatatcctgcatcatacctcctcttccggtatgacttgctgagtacagtgggtagtactcagtcttgctctcttttcccccacaccagagctgaagatcctcctagttggagctgtcttgttgaggttggtttcgtcgctgccgtcaagggatgcctgtggagtggagtcgccccgctgctgaagtcaagctccccagttagcttgttttatcttttccgctgcatttgtaatcttttatatttttgtaagacgtggatctgtatgtcaacaattgttgtttgtgtaccctg…
>MSTRG.141608.2 chr07 12531807-12532165
cgggttcggccgaacctccttctccaccgttggatgtggggtttggcagggacgctccagATCTTCTtgatgagaggtacttgcttgggcgaaagaaaagagaccgagcgtaaggaatacatggatgattgaagaagttgattggggaccaaatcaagaccttctccaagtctacttctaccttaccacgtcacttttggcccatagaagacaagagatc
>MSTRG.75402.1 chr03 34740094-34740493
GAGCGGCGAGGTGGTGGCGTTGGGCTCCGACGACGTCGACGACGACGGTGGCTGCTTCCGTTGCTGGCGCCTCCAGAACGCGTCCACCTCCTCCCTGGTCAGCGAGCGGTTCCTCATCAGCCGAACTTTCTTCTCATCACCAAGAACTGGTGAGTTCCAGCCAGCCATCAGAGAACCCATCTCTGATAGGAGTATTCAATTCTCAGGTCGAGATGGACAAAGAAAGTGATGGATGAGAAATG
>MSTRG.99657.1 chr05 5347418-5348044
agttttgaaactttcatcctaaaattcaaaacttccatcgtaaaattaaaaaatttcaactcaaatgttaaaattacaactaaaaatctaaaatctttcaacaattttttaaaaccgtttaactaaatCCGCTCGGTCGACCTCCGCCCGGTAAGGCTAGTGAGGGGGCAGGGAGGCTGGCGGCGGCGACGACGTCGTCGAAAGGAAGGGCCTTCGACGGTGACGGCGACGGCTTCATCTCCACCACCAAGCTCGCACGCTCTATGGCCGACATCAACACCGACCTTTTCGACCTGTCCCTCTCCGCCTGCGCGATGGCCTCTCCCTTTCCCCTGACATGGCGCTCCCGCTGGCCACCCTTCTCTCTGTCGTCCGCGGCTGGTCGCCGGATGCCATCAG…
>MSTRG.158663.5 chr08 12968239-12974463
cacccacgtgtggcaatatcggcattaattgacaaaagttggccgcgcgagtcgcgaagtgagtttttgccacgaacgcacccaatacactcaatatgtccaaaaatcttgttttggtgctttttgaactttttgattccggtatattacatcgcacccaattgtggcaatatcggcattaattggcaaaagttggccacgcgagtcgcgaagtgagtatttgccacgaacgcacccaacacactccaatatgtccaaaaatcatgttttggtgctttttgaactttttgattccggtatattacatcgcacctacgtgttgcaatatcggcattaattgacaaaagttggccgcgcgagtcgcgaagtgaatttttgcctcgaacgcacccaatacac…
>MSTRG.146832.1 chr07 20908721-20909437
ttggagatcctttcaacagaattggttcgatttgattgcttggaacatagtgtggaaaaggatgctgcattttgtggtatgttacttattttagttaacattTGTTTACTTCTACCATTTATGCATTACTAATTTTGCTCATTTATATATTCAGGTGGCTGCTCACATTATTCTTTGCTAAGGTCTAAGAAAATTAGCATTTTACTGGTTAGTCGAAAGTCAAGGTACGTCTTTTATAAGTATGCTTTTTTATTTAATCATGTAAGTGTTACATTTGACTTGATAATGGTATGTGCCTTATTTTAGCATTATCAATTTAGACTTAGAC
>MSTRG.102487.1 chr05 10480327-10497658
gccgaaacgggagaaggtccggggcgacgacggcggcggaccggagctcggcggcgacggcggagagagagggcgacggcgcgagctcgattccgacggggagagagagcggcgagtggcggaaacggaggagggaggcacggggatggtttatatagggttgggagcgagagagggcggccggaggagaaggaaaccgacgcggcgatcttgggctccatcaatggcgccggcgagatttgcgggggcaaatccgcccgtttgaacgcgagagagag
>MSTRG.173403.7 chr09 8194300-8196141
CTCCTCTTCTCTCTTCTCCTCCCCACGCGACGCGATAACGTGTTGATTTTTTTTATTTTTTTTGAAATATTTTTTGTTGGGTTTTTTGCccgccgccgcgccggcctcctcgccgccgtcgcgacctcccccaagtgagacgtcacggcacggcaccgcacggtgggcaggtgtgaatacggtttattagtcttccaggtgggccccacctgtcagtgggggaaataAGGGTGATGGCCATTTGGGAGGGTTGGTGTGGTGTGGTGGTGATGGGGAGATTGATTGATTTAGCTGGTGGGATTTGCAATATTTAGGAAGAAAATTAATCAAAGTGATTTAAAAAATTTGGAGGATGTAGGGGGCAATGATTTAGCTGTTGCACTGCATCAGAAATTCGCA…
>MSTRG.51488.1 chr02 35546040-35546816
GAACTTGGAGTCCCTCTCCATGTTCCATAGGAATGAAAGTGTAGTCTGCTATCCTCTTTTCAATGGCCCGAATAACCTTGTCTCGTCCCCTTTGGAGAAACATGCCTGAACTTGTGCGTACCCTGCTGTCCTTGCTTTTACCAGTAGTGCTATCAACAACCGTGGATTTGACCATGTGAGGCTTGGCCAATCCAATCAAGTAATCACACTCTTCCTTGGACAGGAAATTGTGATAGACGAAAGCCCTG
>MSTRG.158649.1 chr08 12946013-12948349
aatcatgttttggtgcttttcgaactttttgattccggtatataacatcgcacccacgtgtggcaatatcggcattaattgacaaaagttcatcgcgcgagtcgcgaagtgagtttttgccacgaacgcacccaatacactccaatatgtccaaaaatcgtgttttggtgctttttgaactttttgattccggtatataacgtcgcactcacgtgtggcaatatcggcattaattgagaaaagttcatagcgcgagtcgcgaagtgagtttttgtcacgaacgcacccaatacactccaatatgtccaaaaatcatgttttggtgcttttgaactttttgattccgattaaaaacatcgcactcacgagtggcaatatcggcattaattgacaaaagat…
>MSTRG.185364.1 chr10 2641728-2655204
cattcattcatattcactttgggttgagcttgctgctaaggtggtttggatctttgagctctctctccctctctcaaatcccctcttgttctttgtgtggtggatcttggtggttgtggatttggggtttgagggcctagtgtgtgtttcactcgatcttgagcactagggttgaccaagagttgtgtggagtttgttactcttggaggttgaggactcctagacggctaggtgtcactcccgagccaccgatctacgtgtggttggccgggagaagtttgtgaaggccggatctcgcctccacaaggaaagagataccccttagtggaaggaggagtgcttagtgcaacctcttgaggaaagggttagcaaagacccggctcttagtgagctcctcaa…
>MSTRG.209719.29 chr11 25637136-25764005
CCCTTACTAATGGCTTCCCCCAACTTCTCCGGCGGCGCGGTTGGGCGGCTCGCCGGCGACCCTTTCCGGCGGCGCAGCGCCTCCCCATCTGCCGCGGCGGCGGCGGCGGCAAGGCGTCCTCGTCGGTGGTGCGCGTGGCTGGTTTCCTTGGGACAAGGTCACCAATCAACTCGAGCTCCTTCAGTTTGGAGAGATTGTTGATGCCTGAGAGAGAATTCATCTTGGTGAAGGACCAGATGATCTTCTCAAGCATAGGAGCTGCCCCTTCGGTGAAGCTGATGTTGGTGATGGTAGGGCACTCAACAATAAGAAGGTCGAGCTTGGGAAACTCTCCTTTGTTGAAGGTAAGCAGGCTATCATCATAAGAATTGCCCAAGAGAATTAGACAGCATATGCTTG…
>MSTRG.210714.1 chr11 27698773-27699490
GCGCAAGATTTATCCGCAAAGAATAAAGAGAATCTACAACTTGAAATATTGCAAAAAATAATAACTCCGACATGAAAAATAATAGCCGAAAGAACATCGCCCACCATCTTCATTCCTACAAATCAACAAACCAACATCATCTAATAGTAAGCCATTAGCCACATAGGCTATAAACAAGTTAGCACGCCAATAGGCGCGCTGATTTTATACATGGGGCATGAAATAACGGGCACGCCAACTGGCGCGGGAATTTTCTCTCTAGCacttcatccgtcccaaaatataacaacttttaaacttcaaaatttttcaacaaatcacaaacttttaccattcaaattttctatatacctcttttttttctcaaccgatcacaatattctccatttaatttcagta…
>MSTRG.161780.1 chr08 18589507-18602724
GAATACTACTGCCTACTACACGTACGCAAGCCCAAATCCAGTGCGAGGGCACCGGGACAACAAGGATTACAAATGCATGCTCTCCCTGTTGTCCCCTTTGACAACCAATAACCCATAGAATTTTGATGGATGGCTGCCAATGAAACCACAGACCCAAGCTGCTGGCCATGATTGTCTGGTGGTGACTCTACATACCAAAGGATGAGTTAGTGTGCTTGTGCAGGTGAATGCGCAATGTGCTTCTTTTCCAATGCCACTCATTCTCAAACTAAAACACAATGACATGTTTTGTGTTATGTAAATGTTACAAAACCATAAAAAAAGATTACAAAGAGGTAACATGTATTGTTTCGGTTTGACTGGACAGATAGAGGAAGCTTATTGATCAATGTAAATTTA…
>MSTRG.145197.1 chr07 18178290-18186090
atcatttggacactttggaattgttggattatggtggaattggacatacacctctcttcctctttcaaaacccctaaaacctgttttcggtggggtttgggtgcatgccagttatgggaagtagcaccccggccactataaggattaagctcgggcctctgttgcaaagcactaccgtactaaccacatgtctaatgggtaaggcttaactcggtgctcagtctagtcctgaacaaaaggacacggatagagatggatgaagtcgttgcgacgatggatatctctgag
>MSTRG.184206.1 chr10 1112150-1112876
TGCCTCTCAACCCATGGCTGTCGCTGACGCACGGTGAGGGGGTGAAGCGACCCGCCTCGGGCGCTCGCCCTGCTCGCTCGGGTGCTCAGGCggctacatccgagcaaatcactcgaatccccccatccagcatctgagagatatattcctcttcgggccaccctatcccacttccgcccaccaaccaaacaggcaaaaaaaataggccgccatctcctatccacccaaaacctcccatccaaacacacccttagTATGTTGTCTCATCCCGAATTTGTGCACTATATTACATCAACTAAACCGGCCGACACAAATTTGGGATGAGACAACATACTAAACCCAACATTACATCACAATTGGTAAAAAAACACACCTTTACCAGCACAAAATCAACTAATT…
>MSTRG.142276.1 chr07 13387431-13388253
gcaggaatgatcaagtcaccttggtgctttgcaatgtcaaatggcagatgtccaaaagtctcggGTAAGAAGTTTCGGCTTCAAAATTCAGATCTGCACTGGAGGTTTCTGGTTCAGTCGTTTAGATATCTGACCAAAGTATCGCCCTTGCGAACTTCAGTTCTAGAATGACACGAGATCCCACTAGGACTAATGGGTGACGGGAACTTTGTCATGGTTTCGCGGTGGCGGTGCGTAGAGGGGCAGTAACCTATGATACCACCTGAAGATCCCAACTTGCTCCATCCAAGGTGAAATTGAGCTAAAATGAAGAATTCATAAACTTCAGAAGATGCCATGAATTGAACTTACTGACAAATGCATAATTCAAAAACCTAAC
>MSTRG.114784.3 chr05 29803581-29807895
tctacttgcctcttgacctctgctaattcattggctgccattctataaggtctcttatggatcggAGTTGtttaatttcgcccagaattctccatctgcattccacagtgtcgtgcccgccagcctaccttaacggcgcggttagtcgacgcgctagacaccgacatcgtctaagctatccaccctaacgtcctatgtgccatccctatactaaccacctcgttgaaaaccagttgtggaccctcagatattcgacgtttcgtcgaaacaaccgctgcttcgtggcctatggtaagtaatttctagaaaaatctctgggggtccaactctccaaatccagtctctctagggtgaggcctgtgattctgcagccgtcacaaaaaacctagctcgattcca…
>MSTRG.86986.2 chr04 22576266-22581875
cggagaatgaactcctccaccagggaaccgtgaggcccccctttgtgagttcggccgggggcagcgggtgagattcgaggattcggtgagcgaagctgtgtgatcttgaggggattcaatcccccaaagacgatgagacaaaaggggtttatataggttcgggccgctaagaagcataataccctactcctgtgtttggaattatggtcgagtgtagaacacaagtgtctggggctgcgagactcaagcgccagttcgctcggaagtcccccctcctccaccactaggcctggacctccttttatacctcaaggggttaccacatgggcccaacaacctaacttagctctggtagagaagtattataatctttgcattaaatgcatgtcttgtctcttg…
>MSTRG.149587.1 chr07 24691728-24692025
gttcgagtctaaggggaggagaaagagcgaggagggagaacggggaggtgttctaccgagacgagacggcacgggagtgatctctccggccttgggccggggaagaggaagaagacgagcgcccggagtccccttccgatcctagcgcgcaccggctcctccggcgcacgcgacggcgaagggcgacggcgaacagggcatggggcgaggcgacaatggcggaaggcgaaagcgagggagatgggtttgggggaggggctcgggtttatagggc
>MSTRG.86112.2 chr04 21353640-21354340
aaacattctctaattatagattaattaggcttaaaaaatttgtctcgtgaattagcttttatttatgtaattagttttgtaagtagtctatatttaatactctaaattagtgtctaaagacagggactaaagttaagtccctggatgtaaacaccacctTACTTCCTCCCAAAATAAGTGCCtcccaaaataagtgcagctatagttttccgtaccaaactttaatcattcgtcttatttgaaaattttttgaaaaaaaataaaaacataagtcacaaataaagtactattcatgttttatcatctcgtaacaataaaaatgctaattataaaaaaatttcaaataagtcgaacgattaaaattgagcgcggaaactaatggccgcacttattttggga…
>MSTRG.104274.1 chr05 15403883-15458216
gcaagactgagtacaaccaccgtactcaacaagacacacccacaagtgcagaataaatgcaagggagtacaaggggattataacataggggtttagggtttgcagtaaacagcatttaaagtcacttagttgctcaagctatttggtaaacacgatcctagtgctatacaatattattaatcaaggccgtgaacccacacgaacctgccttaacccaaggcctacgatgattcagaccgaactggcaacccgaccctgggtcccagctcgtcccaagccaacccaggccaaccattccacattttagttgttaagcaggttttaagaattaaaacactaacttgggtacattgctcgg
>MSTRG.201805.32 chr11 12277597-12279124
gtttttgaccggaatgaaaaagttcaaaaagcaccaaaacacgatttttggacatattggagtgtattgggtgcgttcgtggcaaaaacacacttctggattcgcgcggcgaacttttgtcaattaatgccaatattggcatatattggctcacacgggtgcgatgtttttgaccggaaagaaaaggtacaaaaagcaccaaaacatgatttttggacatattggagtgtattgggtgcgttcgtggctaaaacttacttcttgattcgcgcggcgaacttttgtCCGTTAAtgccaatattgccccacacgggtgcgatgtttttgaccggaatgaaaaagttcaaaaagcaccaaaacatgatttttggacatattggagtgtattgggtgcgttcg…
>MSTRG.121664.1 chr06 9476602-9476890
atttgaccctactttttgaactttgcttatttgaccctccttttcgagtacgaagcttccgtctgaccctctttcgctgactccgttagggttcaattttttctaaaaaagaaaatgtttccaaagttcctaatggcgaaaataccctccaaagccaaaccctattctgactctctctctctctctcactcgtgcgtacctctctctcactcatgcgtgcggtggcggcggcggtgagctgagggggcggcggcggcgtcaagc
>MSTRG.76758.2 chr04 223133-227703
TCCATTGAGGTGTAGGTCAATTTTCCCCAATTTTGCTTGAAAATTTCGTACGAAATTTCCGAAAAAAATCCGCTGACCCCCGAAATTTTTTCTCTTTCCGATAGATCAAACCCTGGTCATGCATCCATCGTCGGACCACCTCACTCGCTGCCGTGCCTCCTCGCGACTCCACGCCGCACGCCACCGCATCGTGCCCCTACAGACGCCGTGGTGGTTCCCCCTTCCGCCGGAGCCCTACCCGGGGCTGCCCTTGCACCGCTAGACCAGCGCCGCCGGTCCCATGCAACTTAGTTTCTCACGTTCAATGAGTGGATGACCAGTGATAATAACATGGTACATTTGTATATATATGTTTTTCCAATGTTTCTTGATTCATTATTTAGTTTACTTGCTTGATTG…
>MSTRG.157225.3 chr08 7019323-7073675
gggttaaatataaattatattacataattcttattattaattagggttatattcaatggtagctcacgatggtaaatcgtgcgatgttaattaattgataattaaaacctggttaaggtgggttgtgagcatatggttttgatggttgtgctcatgacaattaaggaccggttcgcgagctactgttgtgaaacatttatcgtgccaaccacaagccagcgtgggcaacggctttaccttttgtatagcgtgattcattatagtgcgccagactgagaagtggcgagaagtccatgggggtcgctggggagtccatgccttgtttataagggggtgattatgatccaggtacggtgcactgtggtgagttgtgttatgtgaggggtattgtcacaactc…
>MSTRG.12183.2 chr01 16960815-16961747
agacagcaaactttgcagagggaatggaaatgtgttgaaatggggtggagtcccctctcccggccggttggcttaaatagtgcatccacaacggtcaaaactaacctgtggggcccactagcctttgtgatgtgaccatagctactatggatacaaccattgctcacatcatagatgaacaagaagacatcaaggtcaaggcctccaaatgctggaatccgattcggccacctactgcactgctaatttcaaacggccaccaaatctccatacgagctctgtttttggcccgtgagtacttgatagaaagctctcggaatcctctttccaacggatccagcctcattgtgaaattccatcttattgagccgcaattgaagcaacaaggtgttgcatcac…
>MSTRG.99595.8 chr05 5284056-5287189
GTGTGTCTTTGCTTCAAATTTGTAAATATTCTAGTTTTGTTTGGACCTGAGACTGTAGTTGAGCTGATTCTGCCTATGCCCATTTCTGAAAGAAGCTATCTGGAGTAATCTGTTCGTTAGTATAAAAGCAGCATGGGTTGCATTTTTCTGTGTGAAGCTGTCTATGGTTAGTGCAATAGCATAACTGGTTGCCTTTTTTGTTTTCGTGAAGGATGAGTTGATTCTTCTTATGTCATTTTTGTGTCAAGTTTGTATGGTTACTATAAAAGCACAATTGGTTTCCATTTTTGTTTTCGTGGAGAAGGATGAGTTGATTCTTCTTATGTCATTTGTGCGTGATGCTGTCCATGGTTAGTACAAGGGCATCATTGGCTGAATGGCTGTCATTTTTCTTCCCAG…
>MSTRG.65985.1 chr03 19829545-19829881
cgccgccggaggtgacgtcgccgctgacgtcatcgggaccgtccgccgtggcccggtcatggaccgttcgatctcggccatccattttggataggatcgatctcggccgttcgtttccgtgagccgccgccgtgcacccggtccaccgcaaaccctagccgctgacgcaataattcctttttccttttcaaaaattcatttaaaatccatataagtgttttaatccgatttaatctttaaaaattcataactaattcatcttagctcggatttagttggttcaagtctctaaatttttctaaaattgaggtctaca
>MSTRG.97815.1 chr05 2748062-2748428
ATTTCAAAAACACATGTACTAACAATTAAAAAAATTGGGAAAATAACAAAGAAAAAGGAAAAAGCGACAAGATGGGAAAAAACGCAAAAAAAATAGCGAAAAAAAACCGCGTGGGGGAGCGCCTTTCGTTTATGGCATTCGCGTGCCAAATAGCCTCCGCACTACTAGGGGAGTTGATAGTTGTTACAGGCAACACGAGTGAGCGATGGAAGAAGTAGAGAGAGAATGTGTGGTACTGTAGCGCACAAATTTTGGGGCGATCTCAGCCATCCAAAAATTGACATTATTTTTTTTTTGTTTTCAGGGAATTGACAACTAGACAATCCCGAAAAGTGC
>MSTRG.217035.7 chr12 13664307-13665004
CCAGTTCTTCTCCTCGATACATCTATTCATCCATCCATTGCCGGCGAGGCGACACACACACCAACAACTCCGCCGCCGCCGTCGTCAACCTCGCCAGCCCCGGTTATTGATTAGACGCTTCGGGGTCGCGGAGATGAACTGCGAGACCTGTCAGCTGAAGGAGCTGGTCAGATCCAAATTCCACCACTTTTTATTGTTCTTTTCGTTTTCTTTTTTTTCTTTCATGGAATTATTGGTGTGGTTTTTGTGTTTACTTTTTTTTTTTTGTTGTGCTGCTTTGTTTTGGGTCGCAGGAACTGGAGCCTCGGGAGATCAAGGATGTGCTACGATGTGAGTCTTCTCTTCCCCATCTATATCTCCTTACTTTTCTTAAGGAGTGCCCCTTTGTTTCGATCTGCA…
>MSTRG.38030.2 chr02 13682864-13703900
gcacccgagtgggccagtattggcattaattgacaaaagttcgccgcgcgaatcacgaggtgagtttttgccacgaacgcaaccaatacactcaattatgtcctaaaatcatgttttggtgagtttttgaactattttattccggtcaaaaacatcggacccgtttggccaatactggcattaattgacaaaactttcccgcgcgaatcaagaagtgagttttagccacgaacgtaccgaatacactccaatatgtcaaaaaatcatgctttggtgcttttttgaactttttcattacggacaaaaacatcgcacccgtgtgggccaatattggcattaattgacaaaagttcgccgcgcgaatcacgaggtgagtttttgccacgaacgcaaccaata…
>MSTRG.157625.1 chr08 9212971-9218938
gtctattagatacttctgtgattgttctatttgggttgtattctctgatgggccacaaatgggccggctgcgtgtgtgtgttgatgtgctgtgctggttcggcggtggcatcggacacatgtgcgtgtgctgccatttatatggcgagctgagctgtaaagcgattatcgaataagaaaaactcaaaccaacaacctctcatcgtctacctctgttctgctcttctcctctcatcgttcctcaatcacgaacatgattccccttcaatctccgtgcgtttcaccggaatccgagagttcgtgacaGGGGAGGATCGGGAAGGAGGCAGTGACGAGGAGAGGCCGCGACGATGACACCACCTGTGGATAGGAGGAGCAAACGCACGACGACGACGGCGCC…
>MSTRG.178793.1 chr09 16796639-16802811
atattatggaacggcctaaagtcctggtttgataagattgtaaagtagatttaggaaaccgataccgtcttggttaaggtttctatcttgtaaccctgccccccaacctatataaggagggcagggagccccctctaggggcatgagacaactagatcgtcacatctataatacacccggcggattcaaatccccaaacaggagtagggtattacctctcatcgagagggcctgaacctgtctaaatcctttgtctccacatccatccacttttaggtctcgtgcgctaccccgttttattattgccgaattcatgtttcgacaCAACCTATCGCTATACTATGCATTTTAGGGGCTTTTtagggggtatttagattaagggtgtaaagttttggcgtg…
>MSTRG.183104.6 chr09 22458956-22461518
CTTCTGCGAGGTTGTGTGTTCTTCTAGGGGATTCTCTCCCCGGCGATTCTCTGGCCGCTTCTCCTCCCTCCGTATATCTATTGAGTCGAGTGATGGATGCCACAGGCGATTTGTGTTCTTGCTTCCTATCTTCAGTCCCTGCATGTATCGATCAAAATTGAGGAGTTTCTATCAGGCTGTCTGCTCCTGTTGCTGCAGAAACGAGTGTAAGGTAAATTTCTCCATCCAATACGTATCTCTGTTTGATAAAATGCCCACATGTATCCTGTATTTCAGGTAGACAAGTAGCATCAGCCACCAGGCATCATGATTCACTTTTGAGTTTCCATTTTTATGGTGATCTTCTGCAAACGACTTTTGAATATATATAGCTGTCCAAAGATGCAGCCTATGGATACA…
>MSTRG.119268.1 chr06 6253707-6254494
AAACTCCTCCAGAGCTCTTGCCATGGCCCCCACGCTCGCCGGCGGTGGCTTGGCAATAGTAATAACGTAAATAAAACGGAGAGCTGTTCACGTGTGTAGGCTTACGAATGGACGCGTGCTCACAGGCGTCGATCTGTTTGAGTTGGCTCTTGTCTCCGAACTCTGTTCTGCTTGCACTTCCTTTGCTTGGCCTGTGCCCACTGGATAACCAACAGCATGATCAGAAAAATTACGGCAATAAACACAAACAAGGATTG
>MSTRG.152316.3 chr07 28703881-28704811
GCTGGATCCGGAGAGTTTCTGGTTGCCGCAAGCCGGCAGTTTCTGCTCGGAATATGCTTGGGCATCCACCGGAAAAATCCCGTGCATCTGGCATCTTTGCTTATTGGGCCAGCAGTGTTGTACGTGAGTTCTGATCCCACCACCACCAGCCCAAAGAGAGTTTGGTTACGTTTGCAGCTGCCCAGAGAATTCTTCCAGCTCCAATAATGGAGAACGTACGACCCCACGTGAACAGCGTCTGCGTTCGTGCTACTCTCGACACGTCCACGTCGCATATGTCTCCGTGGCGTTACATCATGCCGATGCTTTCATTGATGCTCCATCCTCATCATACTTGACGCTAATGCGCACCACCCATATCATACGTGTGCTGCTTTTCGCTGATGCGTGCTCCTTGAT…
>MSTRG.204521.1 chr11 16950369-16951801
CATTTGTCTTCTGCTTCTTCCTCTGTCGGGCAGGCTCTTCATCCCTATGAGAAAGCAATAAACTCAGGCAAGTGGGTCATGTTGGATGCCGGTAAAGCATCATTGCTTCTGTCAACAGCTGGAGAAACAGTTGTCTGCATGGTTGATCCTTCATGGATGGAATCCTTTGGTGACTGAATGCTGGCAACAAGTGGCATGTCTCCATTATTACTGTGATGTTTATTAGGATATCTGACCCCACAAGATTGTGATTGAACTATGGTTGTATGATCTATCGTGTCCTGCTCAGACATTCTTCCTGTATTACTTCCCAGCAAATCTGCAGAACTAGCTAAAGAAGGCTCAGCTGCAACTGACATGTGTCTATTTACATTAGTTGGACTGTCTTCTGGAGACCTG
>MSTRG.218107.3 chr12 16226328-16231240
gtagcacctcggccacataaggaccggtcttcgggcctctgttgcaaagcactaccgtacttccacatgtctagtgggtaaggcttagtttgtggctcagtctggttataaacaaaagtacacggatggagatggacgaagtcgggggtcgatggacatctctaggacaaatgaaggctacacgggctgcggcccggtagtcgagatgtcatggcacagggctggtgtcctgctgctaggggctcaattctgcctgcctgtccgggggttccggccgtaggtgggattgggttggtactcttgtctatggctaggatgggttggaaactatgtcacgtcttccgtccgtataccgtggtggtatgtggcacgtggttacacgtgaggaagatgtgtctt…
>MSTRG.211219.27 chr11 28837507-28837858
acaatcccaatgctcatgcctagaataatttgggccgaaggaaaaaaattcaagtgtttttttttcaaataggttaatacacattaattttctccgaaggctataactcatggaatccattaataggctgaaggcaaaaatatatgaaacgtttagtcaaaagattaatacccgcgaagtttatacacaatatatgatccaaatgcTAATCCTCTTAAGCTTTCGGCAAAGGGTATAGGGTTTAGGGCGAAGAAGAGaaataatgaatttttttccctaaagttaatactcacga
>MSTRG.154413.3 chr08 1836285-1840860
GTCGCCGACACAGCGTCCTCCCCGCCCCCCCATTTTAGTCCATCGTCGTCTCGCCGTTCAGCCACCGCTCTGCCGCTGAGGCCACCGGCATACGTCGATTCATCACCGTCAGGTCGCCATCCATCTCGCCTCCTCGTCGTGCCCTCCATTCGTCGCACCGCAAACATCCACGGTGAGATCCTCTGGATCCCGCGGTCTCCGATCCGCCACTGGCCGCCGCCCCGATCTCATACGCGACTCCCTTGCCATGTTCGTCTTCGCCCGACTCCGCCTCACACTCCGTCGACGACAACCACGCCTCCTCATCCGCCATTGACCGCCGTCCCCCTTCTCTCCACCGCGCCGCCGTCCTCGCAGCCCTCTCCGCCCACGCCATCCGCCACTGACCGCCGCCTCCTT…
>MSTRG.79506.3 chr04 7873499-7876454
CTACATTACTCATTCATCAAATCCAACGGCTCATATATCTCTACCCCAATTGAACGATCAAGATCAGCTCCGCCTCTCTTCCGCATGCCGATCGCTCGTCACGGCTCCGTTtcggcgtctcccctgccaaccccccgcgcacttcacgccctcacccctccccaccacatcttcaacccccaactcacgcatcgcccccctcctctctcctggactccccatcgtgcgccgttaggtcgccgtcgccgcatgccgctcctctccccactcACGGGAGGAACTCTCTCCAAACCCTAACCCTAACCTCCTCTCTCTCCACGAATACGCGCTGCACGCTGTTGCGCGCTCCCCTCCCCACTCGCCGGTTCCTCCGCGTCTCACCTGATCTCCACCTCGAAA…
>MSTRG.145272.1 chr07 18367646-18369248
cctctaacaatctttttttctctcagtatttcacttactaagtaccaacataataatactattatagcattactatagagtataacctgaggtctagaaattaacgacatgtaatataatatgttatattagctatcaaaaccgcttatttaaacatctacgcaaaacaaccatccaaaaatatcactttaggggtaatatgaaaatatgaatggattgtaaagtttagaagattgggtgtccgatttcaaaattaaaagtgcACACCCCACGCGGGAGGAGGGGGGGGAGGGGATGGACTTTTCATGCAATATGTGCAGTGCGAGTGTCTCACTCACCGCTCGTCGTCTGCTTCATGGGCCGCAGACAACTCCCCCAGCTGTTCGACCTCACTGGGCC…
>MSTRG.201786.1 chr11 12082623-12090539
ggacgcagcggcgcgagtcaaaaggggggagagagagacaaaaaggagggatgcaacacgaggacttcccaggaggtcacccatcctagtactactctcgcccaagcacgcttaacttcggagttttgatgggatccggtgctttagtgctggtatgatcgcatccgacatgctttggcgtcattcgggtgtcatttcttaaaataggcgtaactttctcatacggactcggaatcaggcaaatgatatatccacggacatctacagaaaat
>MSTRG.176872.3 chr09 14140807-14145721
AACGAGGACGATGGCTTCGACGATCCTCCGGTCAGCCGGCGGCGCGCTCCGGCGGTCCGTGCTCGCGGGGGAGCAGCGGTTGCTGATCCGCCGCGCAGCCGTGGTCCCCGCCCTGTCGGCCATGGAGGAGAACCCGCGTCGCCTCTCCAGCTAGCGCCAGCTGCGACGATGGCTCCACCCACAAGGCCGCGGCCACCGCGCCGAGTTCTTCCTCAGATCCTGCATCGGAACTTGGTGACATGGAGAACAATGAGTTTCTGGTTTATTCTTATGTCAGCAAGAAATTGGATAATATCGAGAACCTCCTTGACAAGATGGAAACTTTGAGAAAAGAAAGTGATGAGGCTGATGCAAGGTTCGCTCAGCTTAGACCATACAAGGCGTTTGCATGTGTCTCAG…
>MSTRG.38047.5 chr02 13878354-13879895
atccgtagtaaccatggtcacatTAGCCACGGCTCATCATCTCGTCGTGAatcccctccgcctccgcaatccgcggcggcaccacacctccctcccgtcccgcacctcctcctagatcaccgccaccgatcccgcgtcctccaccgtagccgaatccccttcgccgcgcccatcgttggatcgagcgctgtcgtcatatccacctccaccgctgtccagtctgccgccccacatccccgtccccggcgtttctccacctcgcactccacgctgcatcgcctgccgtcgacgctcgtcgccgtcgtgccccgccatcgcctgccgacggcctccagcacctacctccgcctgtctcctcgcctcccgccccctcgctctcccccaaacgccaccgcctcc…
>MSTRG.201797.24 chr11 12270752-12304576
GTTCAAAAAGCACCAAAACACGATTTTTGGGCATATTGGAGTGTATTGGGTGCGTTCGTGGCAAAAACACACTTCTGGATTCGCGCGGCGAACTTTTGTCAATTAATGCCAATATTGCCCCACACGGgtgcgatgtttttgaccggaatgaaaaagttcaaaaagcaccaaaacatgatttttggacatattggagtgtattgggtgcgttcg
>MSTRG.201798.20 chr11 12268460-12322768
attaattgacaaaagctcgccacgcgaatcaagaagtaagtttttgccacgaacgaacacaatacactccaatatgtccaaaaatcatgttttggtgctttttgaaccttttctttccggtcaaaaacatcgcacccgtgtgagccaatatatgccaatattggcattaattgacaaaagttcgccgcgcgaatccagaagtgtgtttttgccacgaacgcacccaatacactccaatatgtccaaaaatcGtgttttggtgctttttgaactttttcattccggtcaaaaacataacacccgtgtggggcaatattggcatttatggacaaaagttcgccgcgcgaatcaagaagtaagtttttgccacgaacgcacccaatacactccaatatgtcc…
>MSTRG.41559.1 chr02 18851192-18852170
GCGACAAACTAGGATTCTTGACTGGGTGGCTACTAAAGCTAGTGAGTAGTGACCGACCGACTGACTGAGGTCTATACAAACCTCGGCCATATCTCAATCAAGAGTCCTGACAAATTAATTAAGGTGCACGCATGAGACCAAATGCATGCCCAGCCCAGCTAGCTGCCATGTGTGCTGCGCTGCACCATCTAACCCAAACTCCCAAGCTCTCAAATCCCTCTTGTTTAATCACTGGCTATAATTAATTAACCAAATCACGAATCGGTTAAAAGCGTAAGCCAAATCAAGAGTGCAGCCAACATAATGAAACGAATGAAACCCAACAGAAAAGTAACTAATTGACATACTATATATTTTACAACAGAAATCAAAGATATATATATATATATAAGCCATTTC…
>MSTRG.9339.1 chr01 12162886-12163208
GGAATATATGTGTTTGTGATTATGGATGTGCATATTTGAAGTGTACAAAAATGGATGCATGTAATTGTTCATTCTGGGGTGTTTCTGGAAATGTGTACCTGTCTATTCATATTTATAAGAGGACATGACAAAAACCCGTTAAGACTTCACCTGTATCGAGTGGATTTTTTTTTaagaaaatgcaataagattgccttatatattgatagagtaggagatcatcaaatATTTACATCAAGTGGGAGTTAATGTCATCC
>MSTRG.79506.5 chr04 7873520-7876277
ccccaactcacgcatcgcccccctcctctctcctggactccccatcgtgcgccgttaggtcgccgtcgccgcatgccgctcctctccccactcACGGGAGGAACTCTCTCCAAACCCTAACCCTAACCTCCTCTCTCTCCACGAATACGCGCTGCACGCTGTTGCGCGCTCCCCTCCCCACTCGCCGGTTCCTCCGCGTCTCACCTGATCTCCACCTCGAAATCCGCCGCCGGAGCAGCGTTAGGTCGTCGCCCTCGGTGGCTCATGTCGCACTGTCGCCCACCTTCGCGCCGCCACCGGTCTCCTCCGCACGATTGGAACAGGATAATCTTCTGCTCAAGAAAACACCAATGTTGGAGATGATCACAATTGTCCTCCACTGCTCTTGATCATTCAAGC…
>MSTRG.192480.3 chr10 22006971-22010016
TGGAAGGGTATTACGGTAACTTCGCGTTCCAATCTTCCTGTTCACGTCCCGCAATCCTCTCATCCAGCCGTCATCTGCGCTGCGCGTCGCGTATCCTCCATCTCCACCTTCCCCTCATCCCCTGCGACCCGGTGCCGCCGGCGCGCCGCCCCTCCACCGTGAGAATCAAACTCTCGCCGCCGGCCATGTCGTTGCCCTCCCCGTCGGCCGCCTCTCCGCTTTCCCCGGTCTCATTGCTGCTCTCCCCTCGCTGCCCTCCCCCGGCCCTCGTCGCCGCCGCCCCCCTCCTCCCCTCCCGGCGGCCGCCTGTCTACCCTCCCCCGGTCACATCGCTGCCCTCCTCGCTGGCCAGCTCTCTGCCCTCCCCTGGCCGGCTCTCCTCCCTCCCCTGCAGCCGGC…
>MSTRG.120438.1 chr06 7654946-7655278
gattgacaaagtagccacaAAAGAAAAGCGTAAAAAAACCTTAGGAATTAAGCTATTGTCGATACCGAGGTCAAATCTATTTTTCAAGTGATCGCGAGAAGTGCAACTAGCAACAGTAGGGACCAAACAATGATATACATGACACTAGTTGTCCCAAAATGCAAAAGATCCGTTACGCAAATATGTAATCTGTCATGGATGTACATGCATAATACTCCGAAC
>MSTRG.169491.1 chr09 1665622-1668311
cttcaatactaaatatatcactaaactttaagtagataacttaagtgctaatcacatgctattggttaggcaatacatatatataaatgtataaatgcactctagctctaagtaaccaaaataaaacttgatggaccagagaggtcatagtttcatccctaaccaccaaaaacttagcacacttagctcatatatcaatttcttggttggtatgttaaataactaacatagaacactcccctagcttataaaatgtgcagtagagtaatataatctctaaaattatgaactaagattatattggttaacaaaattagtcattttatacatatcaaataagatggaacatgttctggacataaaactccaaaaccatgtacacatagaagctatatacct…
>MSTRG.42583.1 chr02 20912289-20912885
gaaccAACTACATTACCATCGCACCACCGATGCAGTGATCATGCAGGCGCAGTGATGCAGGCGGCGTCGCCGTCGCGCGTACATACGCCGGGCCCCGCTGCACTAGCTATCCTCTACAATTTATGGAGCTCGTTCCTTCCTCCTACCTAGAACCATTTCCATTTCTTTTAGCATTTTTCAAGTAATTATCGAAAAATGAGTTTGATTGATTTGTACACCAGTCACTTTCCCATCTTATTTTGCCTCCTCTGCCATCGGTAACTGATGAATGTTGTTGCAGTCGTGATTGAATAGGTGACATATCCTTTTTCAACACAAGCTCGAATTAATGGACGAATTAAACATATTCATCTAATTTATAAATAGATTTGTTACATCATCAACATAAAGTGAACAGTA…
>MSTRG.217367.1 chr12 14805968-14813412
cactagttggggttttgtttaatctagggtgaacaaggtaataataacaataacaataataataaggtcataacaaaggtaaataggcatggctaaataaaacagtggtaacgcgggaatttaaataaagcgataatgcattaatttaaattaaaataattttataaactgggattcaatatgttcaaggatgatgtgacttgccttgctcgctttcccaaacgccggcttcaacttccacgaagagcggatcctccgaagctgcagcgtctacacgaccaacggaaaagaaaaggcttttactctaataaactccatataacaagcagaaacaaagcacaaaaatgggttcttgacttcttaaggaaaaattagagacttgaacggtccaattccgag…
>MSTRG.123650.6 chr06 13727478-13729745
TCGATTTGGTGTGACGTGTTTGTTTCAGCAGGGAAGGACTGCAAGGAGCACCCCAACGTCAAGCAGTTCAAGTCCATGCCTGATGCTGTGTCACTTTGTTCACTGAAAAAAAAAGAGAACATTTATAGGTTTTTTTTGCTGCTTGGGAGAGGATGCTGCCGAATTGAATTAAGACAGCCTTCAGAATCTGGTATATCTAATGGTCTGTAAAATTTTACACAAGCAACAGGAGGGACCATCAAGGTGAGTGATTATCTTATCCATTCACTGGCAGCGTACATTGTCTTATATGATGAGAATAGAGTTGAAATGTATTTGAGTTCTTATTTCAGTGCTTCGTGGTCGTCATTTGCTATGTAAACAATTACTAAACTAATAAAACACTTAAATGTTGCCTGT…
>MSTRG.88696.2 chr04 25189670-25190697
CTGTAATCCTTAACCGAAGTGTCCGAGACCACATCCCTGCTGAAGGGCCTCTGCCTCCAGTAGAACCAAGATCATATAGCTGAGGCAATATGTCAATAACAGGCTCTTGCGGTGTTTCAGTTCTTGATTTGGCATCTCCTGGACTGCTTGCTTCACTTGTATTATCATAGTAACCGCTCCTGTACGATGATGATTGGGCTGGTGTCACAACGTATCGTTTTTCTTCTTCATAGTAGCTGTTAAACCCCAGAGTATCTTTAATCTCCTCAAATGATGGCAGACTGCTGGGAGGAGGTATGCGACCACCTTTTATAGCAATAAGAGCATCCTCCATTGCACGCATTG
>MSTRG.158661.1 chr08 12963686-12965912
ctttttgattccggctaaaaacatcgcacccacgagtggcaatatcggcattaattgacaaaagttcgccgcgcgagtcgcgaagtgagtttttgccacgaacgcacccagtacactccaatatgtccaaaaataatgttttggtgctttttgaacttttgattccggtATATTACatcgcacctacgtgtggcaatatcggcattaattgacaaaagtt
>MSTRG.149554.2 chr07 24656872-24657199
GGCTTGGGCTTTGCAACAGGTGGAGTTGGTGTGCCCTCCTTTGTAACCTTAACAACTGATGCATATGACTGTTTAGTAACATCCTTCTGAGTCGAGGCACGAGGAGCAGGTGCAGGTGCAGCTGCAGGAATGTTCTCTGCACACGAACTAACCACTTCCGTGCATGCCTCAACAAGAACATTTTCTTCGGGAGAACTGTCATTGGCA
>MSTRG.96092.3 chr05 384434-384684
gcggcgcgaggtaggggatgacgggtgggccccacccgtcagcggcgcgcgcgcggggaggaggccgatgggccgcgggggagagaagagagagggagggaggtgggccgagccggcccaagagaggaagggggggaaaaggacttttagggatttttctttttataaaacccttttaactttgtttatttcttcttaattattatttgtgctctgaaaatt
>MSTRG.181062.1 chr09 19788103-19792438
ggaatattatctcccaatgagataatatcctttcttgtattataatctaaaccgaagtatagataagatctatttcctcctaagacctccctatatatacagggacagagtgagatatctaaggttgatttgtactccagataagatttataatgaaaagagagctccaccctacatatgtgttcattgtctatttctacaatgttttctgagggcaaagggaagggcacggatgttctatatcatctcacacgtctactgttatgggagctgagggacaggaaacggatccgtgatccgctaatgaacgcgttgatttacaacaACTCCAACATTTCGAATCAAAGGTGGGGGTAGCTTAGCAATGGTAGCATGATGGGCCGCAGGAAATGGCGGGAA…
>MSTRG.148002.1 chr07 22519905-22523549
gaagtaGGAATTATCGATCCAATGAAATCGTACAAGTCTCTATATAGTACTTCGTGCTCACCAGTTTTAAGGCTCGTAGGAATTGAAGATGGTTTTATCCGACCTATAAAATCGTTTATTGAACTGATTTTATTTTTTTTGGAGATGTGAAATTCGTCGAGCTTCGACTGAATAGTGTTGAGATTTAAACATTCTCGAATCCCATAATATTATCTTTAGAACACCGGATTCCTCTTTCCAACACACACAATAACCATTTGTAAATTGAACCGATCTATGCGAAAACCTTATACTAAGATTTTGAAGAAATTCATGGTTTACAATCATAAAAAGGCAGGGCTCAAATAAAGTACTCCTACTACTTCTACACAGGAAGTTTGGAATCGTCTGGTAGTAATA…
>MSTRG.163911.1 chr08 22565368-22566927
gtatctccccatgggtataaatatgtacacccggggtcattgtaatgaatctctcaatcaatacaactactctcggcgcatcgccacctctttaccgaggtttttacttatcatccggcaaaatttagcacctggcgcggggctgcatcggttcagttcgatctccggcgaaggggtaagtcctacgttccgccggccctggtgaatctatcggctacgttagtgttgttcaaggctgcatcgcttcgatctcttggatcactctggtttggttgatatatttgcctacctgatatctcaattctatctctaattgcattgtgtttagagacgcatcggtttagtttcgactgtctcggttaggtccgatcttctgtcttagctgatatatctctacaa…
>MSTRG.160616.1 chr08 16563984-16580147
TGTCTTGTGGTTAGGAGACGGGACATGGGATCACACAATGACTAGCCTAGCCGGCGGTGGTATGGTGTCGTCGAGACGGAGTGTGGCAACACACTTGGTTGGGGCAGTGGTAGCGATGATCACCCAGTGGGAGTGAAAGGCTTGCGTTTGTACTGTATTTTTTAAAAAAGAAAAGGAAGTATACAAAAGAGGAAAAAGTCCAAATTACACCCTTGAACTATTGCAATGGTGCAAATTACCCCACAGTCCCCCAACAACTTAGTCTGGAGTAGTTTTGAACCTACGTGGCAGTCCAGTTAAAAATAAGTCAGTGAGGCTGACCTATCATTGCTACTTCCAATTAGGACTGTCAAAAAAGCTCGAGCTCGTGAGGCTCATACTAGATTGGAGCGCGGTTCG…
>MSTRG.162184.1 chr08 19104207-19117875
ttaatatctacagccgatcgagtagatttagttccttcttatttattcatgaccgccgatcgatacatatatgacatcggcccaaagataaatgatatgtcatcggcactcagccgatcggctatcgtttataggtttaaccgcggtttctttgtctttgtttcttgttgattgtaggatcaaatcaactggcacgcttgcatacccgaaggcgagttttggacctgcactggagttaagcagatatcccaggcctcgtgttttacgtcaacaCTTCTCAAGGAGGAATATGTTACTTACAAGGGTAATGAGGGGCCGGGCCCTTCATAACCTACACCTTTTAAGATATAAACCTTATAGGCTTGTACACTCTTCTCTGCGAAGAACATAAGCCCTAAG…
>MSTRG.177862.9 chr09 15625223-15628670
GTGAAAATAAAAGCTATATAAATGAAAAGAAATGGAGTTTCAGTGTTTTTTTTAATCTTTTTTTCCTCTATAACTTTTTAATCTAAAGAAATTAAAGTTTTAAAATTTCTGAAGTTCCCTTCTTTATATGATCTTGCCTCATTATGATGCCGTGATCCGAAATTTGACAATATCAGTTGATAAACTCTAAAACGTACCTTCTGATGCAGCCTGGATATCGTCTCCATTGGAATCCCTAATGTGGAGAACTAACTTTGTCTTGAAGCTCCTGTGGACTGCATAGAAATCCTCCACAGCCATCATAATGCTGGTATGTGCCATTTTGCCCACCAACGATTTCAGATGGAGAATCACTCCAACATTCAGTGTACCTGTTCCACTTTCAGTTGTATATTGAGC…
>MSTRG.207948.1 chr11 22314072-22314325
agggagtaTATGACTCTTTACCACAGATATAAATAAATTAGGTTTATACCATTATGTTTTCTCCCATCTATCTATTATATTAtattatattatatacttgaaagtccattaaacttcttataaacgctctcagggtaccacatggtacttaaaaaaaaaaatctaagaaattatgagaaaaaagtaaaatatctaacTCTCGATTTTCGCTATACCAACCATTTTCAAT
>MSTRG.119126.1 chr06 6065419-6077918
cacacacacacaatcacctttgtattcactgggttcggcctgatcaggggcggtcagaccggccacatagtggcggtctgactgtcgtgtcctggccggtctgaccgaacacacaacggcggtctgaccagcgcataaggccggtctgaccggcggcacatgcgcggtcagaccggccccgtggaggccgggatggtgctgctcgggatggccgatacaaagccgactgagccgtagtcggtcagaccgagccgatggcggtctgaccgagccaaggccggtctgaccggccactcaacctcggtctgaccggccaggccgatggggccctctgacagcactacaacggctaattttctagccgttgcagagtagcacggtctgaccggccacatacct…
>MSTRG.186639.1 chr10 7875318-7888545
gggagggtttatatagggttgggagtgagagagggcggccggaggagaaggaaaccggcgcggcgctctcgggctccatcaatggcgccggcgagatttgcgggggcaaatccgcccgtttgaacgagagagagagagggaaaaatggggggaaagggagagggaatcacggggagtgatttccccctctttattgcgcgcggggacggcgggaggcggcgggattcgcggcggtggcggcgctagggcgcgggcgtggcggcgggagcggcgggaggaaggggatgacgggtgggcccgcccgtcagcggcgcgcgcgcggggaggaggccgaatgggccgcggggaagaggagagagagggagagagatgggccgagccggcccaagag
>MSTRG.142115.5 chr07 13205840-13206924
GCCAGCATAAGCTACCCCGTTTCGTTGTATCCTTGGGAGGAAAAGGGAAGGGACAGGAGAAACCAGAAAAGCATCCGCCCTATCTGTTCTTCATATATACTTCTCAGTTCCAGTCTTCCAGGTCGCCTAGCCTTCTCGGGTTTCTTGTTCTTTCTTATCAGTTTTACATATATATATATGCAAGTTTTCTTTTTGGATATCAACCGTTGTGAAATTAGTATCTATTCATCATGGGGAGGTAAGTTGATTTGAAGGAAATGTGCGCTGGGCCGGGTATGCAGTGCGAGGGCCTAGCTTCTTCCTCGGCTCCTCGCACTTCAACCCTTTTGTCTGTCATGGTAGTAGCATTTCATTACAAGAAAAATCTCATGTTAGAATAAGCTTCCATAATTCCATTAT…
>MSTRG.201806.11 chr11 12277521-12279202
aaaaacatcgcgcccgtgtgagccaatatatgccaatattggcattaaaagacaaaagctcgccgcgcgaatcaagaagtaagtttttgccacgaacgcacccaatacactccaatatgtccaaaaatcatgttttggtgctttttgagctttttcattccggttaaaaacatcgcacccgtgtgggccaatatatgccaatattggcattaattgacaaaagttcgccgcgcgaatccagaagtgtctttttgccacgaacgcacccaatacactccaatatgtccaaaaatcatgttttggtgctttttgaaccttttctttccggtcaaaaacatcgcacccgtgtgagccaatatatgccaatattggcattaatggacaaaagttcgccgcgcg…
>MSTRG.202036.1 chr11 13300975-13329456
ctcttataattcagctcaagcttggaagtgtgtgagtgaagggagggagtgatgtccttttatagggcagttatgatggttgtgagaaggggaaatgtccgaactgccccgcaaccatcattgggagagcatctggagagtccacgccaaaccccaggatcaacggtgatcaggggggttcggccgaacctgggctgggccctcctggcctggccttcagttggtggactccctggactctcctctatccatttctcatagttttgggctgatttactgatgttttgatgaaattcacatcccctccttgtatggatacataattctcctcactttagtctaatttcctcccatcttcaaggtttatcatctgcatacaaatagacaccatcacttgtg…
>MSTRG.79873.1 chr04 11214507-11216911
GGAAGGCCAtaaaagagatactgcaagcttacaacggagcttataacgctagtaatttttcaccaactctttgttaatactgtttagatttcataaagatgagtaaaagaaattaccaccttcctctcgatataTATAGTCTATGTTATGCTAATATGGTGCCGTGTAGTACGTTGTTGGAAatataaactgatgacgctctctctcgtggcccgatcttctagtgaggggatactctcgctttgatcgagtgcgacgtttgcgacgtggctaccaaccagaacaagtccaggacgcatgcaatcgctacaccataaacgatgtcgtaccaaccgtgacacgcggttgatgatccctgcaatgcaaacgagagaacactgcaagaacaagataagatgc…
>MSTRG.183677.1 chr10 310694-311379
ggagagttgagtgatcctgtgatccctacacgtggtatatggcaaggtgatcccatttttccatatatattcttaacctgtacatagggattgtcttgtctgctgaaaaacaaggaaggggaaggttctctatagggattacaaaatggtagatttggtcctcctatatctcacttactctttgctgatgataacattttaCAAAAGTATCTTTGCTGATGATAGCATTTTACAAAAGTACAGAAGGCCTTGAAATCAACTCTACAATTTGATTCTGAGGGCTCACTTTATTTGATTCTGAGGGCTCACGGCAGAAAGTGAGCTTCTCAAAACCTCCAGTTTAAGTACCTTTGTTCCTCATTGTCCTGTTGCCACAATGTAATAAGCCTGCCCTCCAGA…
>MSTRG.35794.2 chr02 9920026-9920843
ttcatccaaaagtcactttgcgtggtgttctacagctaaaactgcgaagtcacgatgccctgtagaaagatttgcCAAAATAAAAAATATGTGATAGGAGGAGCAAACATTTGCACCATTCCAGCCTGATAAGATTAATCAAACACAACGCCCAAAGAAAGCAGCAGTAACTCTGAATCAAATTGATGTCGCTGAATTGGAGCTAGTCATTCTGAATACAGGTAACCATAATTACTGACTTATTTCAGCGGCTTGAACTCATGGTTCTGGCAATCTGACTTGCATGCTACTGTTTTTTTTTTCTTTGTGTTGCAGCATGAGGTATTGAAGACATGATAAACCTGTACAAAATTAACAATCTCACAGGTTTCTTTGTACATTATCCAAATCTTCTCTACA…
>MSTRG.203147.1 chr11 15015389-15024716
gctcaactcgcccataaccgcgggcacggctattcgaatagttttactctggccagaggtgtaccactgtacccacaagacacagccccacatcatgtcaccatgtgcctcaataccaccacggtacctcggaaaggagctgtgacaataccccttgcataacacaatccaccgcaacgcaccattcctggatcataatcacccccttataaacaaggcattgactccccagcgacgcctgtgggcttatctccgccacttctcag
>MSTRG.133046.1 chr07 65037-65889
atgtggccctccccggaggagagtcaggcccgaggtggggtggcggccactccttcccagagactggatggaggaggctgccccccgatgccacgtggccctccctcgagggagtcaggcccgaggtggggcggcggccactccctggccgagactagagggagaaggctgccccaggcgccacgtggccctcccccgaggggggatcgggcccgaggttgggcggcggccgccccctcccgtgactaggggtcgggctcccccgaccccctctctaggtcaccatgtacagtgggttaagtgtccacctccaggtgcccacctacccgcatttatggcggcccgagtagtcgcgccacgccgcatttaatgcggtgtgcaatgcacttaaccggtctg…
>MSTRG.188582.2 chr10 14073027-14073791
CGTACGTATAATGAGATACTATATATTAACACATAAAAATCTGGTATCTGCCAATAACTTGTTATTTGTTAAGGGCCAAACAAATATATCACTTAGATACAAACCATATCTTGCagcgaaagggcctgtagcctagtggttacaagagcctcagtagcacctgatgtcctgggttcgactccccatgggagcgaattttccaggatttaacggcgttgtgctttcagtggtaggcgacgtacccgtcgacagcgaggcgcctgtggtgacttcgtcaatctctccagaatttgccggtgtgttcataggggtgagtgcgcgtgcgttgtgagtgtctgcgttgtactgtgtaattctaaaaaaaaaaaAACAAACCATATCTTGCAGCTGCTCGTCAGG…
>MSTRG.4230.1 chr01 5386244-5388459
GACCATCATGTGCGGACTACTCCTGGAGTAGGTGGGGGGAGTTGTGCAGTTTCTTGGATTGGACCAGCAATGGCGAACGGACGAACGGTTGGTCGGAACAATAAAATCACTGCTCCACACCATGTGCATTGCAGTGCGGTGACCTAGGAAAGAAAGCTCGGTCACTAGTCGGGCGACCGTTTCATTTCCTCATCAAACAAGCTGGTCGGTCAGCCTCGCCTGTGCGTCAGATATTCGGATGGATCCATCAGATTAGATTTTCGTACCTATGATGCGCTGTGGATTTGTGGGTTTTGGTGTTGGTTTTGTGCAATTGTCACGTCCTTTT
>MSTRG.199037.1 chr11 8307455-8346201
cttcatcttccggaagccagccagtttcaaggtgttttacaaacggagttcgccagtcgcatggatctacgcccagtttcgcctggtcgattgccatgacctccaggctgtccatgggcacacttggtgcatataggacttcaaaaaagatgccaggcgaatgtgggccaccataagcagcagatttcgccaaggcgtctgcttcctcgtt
>MSTRG.193033.1 chr10 22791095-22791405
GATATTGCACAATATAATGTGCTTCGGTGATACTTCAGCATGCACAATATAATGTACAGTAAGAAAAGGTGCATTTCTCTATACGATTTGTGGACAGTAGATAGCACTTACAAGGATCACAGTTAGATTGTATTTCCTCACTGGTGTGTATTTTGTGAGTAAAATTTCCTTGCTATTGTTATTTAGAAAGCTGAAGTGTAGTAAAATTAGAACATGTATAATTACAATTAGTTCTAGGAGC
>MSTRG.159641.1 chr08 14737624-14738322
TATTTATACATATATCCACAGTAAAATAAGGAGTATCGTCATTGTTGCCTTTGATGAGTCCGCAGTATCACCTCCAACATTTAGGCTGCGTTCGGGAGGAGCTcctccccggtacgtaaaacggagcatgcattattgtatgattaattaagtattagctatttttttttgaaattggattaatttgatttttttaagcaactttcgtatataattttttttaaaaaaattcaccgtttagcagtttgaaaagcgtgcgtgcgaaaaaCGAGGTAAGAACACAGCCTTAgagcacccgcaatggtaaagtaaggtgctctctataaaacatgtacatctcagcaatagactagattaatagtaaaccacctcaatagtatgtctacatgggtatctata…
>MSTRG.71251.1 chr03 28043439-28054351
TATCTCCTGGATTCGGCGGAGCAAACGAGCGAGAATACAAAGCCCAGTTCGATCGGGAGACAAATCGGTTCCTCCGGCTCCGATGACCCCGCGGCGGCGCCGGCCGGCGGCGGCGATATGGCGGTTTCGTGGGGGGCTTGAGCGTGTCGACCACCGGTGTGCCCTCGCCGCCGTGGACCGAGACGACGGCGGCTCCCTCTTCTCTGCTTCCCCAGGGAAATGCTGCAAATCAGCAGTCTGGTGGATTGGACGAACCCTTATCGTACTGTAATATACATGCACATGCCTAGTTGTTtcttttcattctttcctcctctctttaaatattttttctcctaaattacttatccgatctatggaccgatcacaccgttgtattcg
>MSTRG.157758.1 chr08 11078607-11079557
CTAACAAAACTTTCGTGTACCCTATCATATAATCAAAGTAATATTCACATATTGTCTTACTTTACCGTCCAAAACACCCTTGGCCTTCAGCGATGACGGCAGCTCCTGGTGACCTTCAGCGACGATGACGATGACGCATAGTGCCGCCtgttgacggtccttaaatcataatatttgaccatcaatgcttgcatataatgaagtaaaaaatatggtatccaacttagtggtagggattattactaatcatttctactagtgttgatgaaatatgtatatgtaggtattttatggatgaaaaccactcgtcatgtgaagaaatacacctccgaaaaatcaggatgcgttttacatggattggagggcccatatgtcaatcaaaatcacttagaattaagc…
>MSTRG.158934.2 chr08 13631002-13633145
cgtggattggccgaattcgcggacgaattccttgaaggaggggacaatgtaataccctgaaattaaaaataaaataacatgtttggaactgggccaaatcaatttgggccaagtcgcactagtccagcccacctcccccaccaaataccctagggagaggcgactcccaccttcccagccgacgccgccacacctccccctcagcacctatggaactcacgtgttcctttctctcctgttaaccctactccatggatctccaagaaccatagccctaatcaagaatctgattggaaaaacggatcgaggaagaggagacgagtaggaagagtggtgggttggttttcccatcatactctcaagttctccaaaccctaggtggtggtccttcagatcgtg…
>MSTRG.51003.1 chr02 34897117-34898347
AGAGAGAGAGGAATGTACTGCTATATTCATTTTGCAAACTGCAGCTAGCTACTCCATCTTCAACGGCCAGCATCAGTTTGCATCGAGAGAGAAAATTAGCAGTAGCATCAAATAATATCGTTTCAGTTCGTCGCAATTAAGCTAGCTAGCCATTTAAGGAGTTAGCTCGATCGTCGGCGTCGAAGAGGGACCAAGATTAGGCGATCGATTCCATTTGAGTATCTGACTCATCGGCTGAATCATAGGAGAGCAAGGCTAATAATACAGTCGATCTGTTGGCTATAAAATTTTTTTGTAGTTTTCTCTTAGCCTATCTATAtaagagcatgtaaactataaaccagctataaacatattttaaagagataaatgaagagagataagagtagcgggctgcag…
>MSTRG.171561.1 chr09 4802955-4810652
ctcctccctctctttctctccctctccttctctccctcctcctcttgggcctcctcccctcccggcccactccctcctccctctctctcccgggctccctcgccctcctctcctcctgggccgcctctcggcccaagccgttccgccccctcccacctgggccgcctccgggcccaacccgagcggcgccccccctgcctgagccagccgcgtgcgcacgcgcgccgcacgcgcgct
>MSTRG.136108.4 chr07 4112094-4113755
TCCCAGATCATCCTCACCGTCCGCGTGGGCCCCACCCCCCACCCCAACCCGTGCCGCACTCCTTCCTTTTCCCCGACAAGCCTTCCGCCTCTCTCCCGTCTCCTCCCCACTTCCCTTCCACCGTGGTCTCCTCCTCCTCCTCCTCTCCACCCGCATCCGTGGCTCCGGTTGCGCTGCTCGGGAGCCCTCGCGGCTTTCTAGGAGGTCGCTGGAGCGGCCGATTAGAGGGGCCAGCGCCGGCGGCGTCGGATTCGGCGCCTCTTCCGAGACAGGGAGAACTCCAAGCTCATCCATTTtactactccctccgtcccacccacaatataagggattttaagttttggcttgcaacgtttgaccactcgtcttattcaaactttttttgcaaatataaaaaac…
>MSTRG.124264.36 chr06 15471438-15484881
gtgctttttgcactttttcgttccggttaaaaacaacgcacccacgagtggcaatatcggcattaattgacaaaagttcgccgcgcgagtcgcgaagtgagtttttgccacgaacgcacccaatgcaatccaatatgtccaaaaatcatgtttaggtgctttttgaactttttcgttgcggttaaaaacaacgcacccacgagtggcaataccggcattaattgacaaaagttcgccgcgcgagtcgcgaagtgagtttttgccacgaacgcacccaatacactccaatatgtccaaaaatcatgtttaggtgctttttgaactttttcgtt
>MSTRG.182356.1 chr09 21455276-21456306
gccttttgccttcgcgaggaatgcttaataaaaaggtatgctgactggagattgcgtgcagtccgctgatttccgatgcctagcaatgaggctatcgattaattacatctacaggacgagcctatggaatacctccgattaagctgcgctttatgatcgtcgtcttcaaagttgtttgctcgccgaaggttgaggttggtgcagatttaacggtgaatatagtgaatgtggaacaagtagctttgtttcgccaaaacccggtcacagtatagtgacctgtccttgtaggcactcggccatggtttCGTCTAGCCTCGTCGGTCATAGACAAATGAAATGAATGAATAGCTGTAGCCTTGTTAGCTTTAGCCAATACGTTGCCCGGCCTTGTCGGTCTCG…
>MSTRG.166921.4 chr08 26443322-26443736
gggcggtgaactggtcccactgggagatgtagccattggcgtaCGGAAGATCACCGATGTGGAAGACAATGTCGTAGTTGTCCAGATCCTCGACCAGCCTGTCCGTCGTGTTCAGAGATCCTGGCTGGTAGTTGGCGAACTCGTTTGATCCGTCTCTCTCCGCCTGAAATTGCATATATTCAGATCAATCAATTACGGCTTTGCTCCTTCGTCAGAAACGAAAATTTTCACCTTGCCCATGTCGCCGAAGACGATGATGCGTTGCAGCG
>MSTRG.179540.4 chr09 17793156-17794460
GTCGCAGCTCCCAGCAGGGGCGGCGGCCTTGTTCTAAGATCAGCTCGATCGCGTTCCACCGTCACTACTCGCATGACCGCGACGTCGGAACGAGCGACTTGGTGGAGGAACACCAAAATATGTTCAGGTCCATGTGGAACTCAATTATCAAATACTACCACTCATTTTGAACGCCCATGACAATGCACTCTGCTCTTGATTCTCGAAGGTCGTCGTCTTCTGGATTATTTCCTCGTCAAACACTTCAGAAACTTCTACCGGGCTGATACATTTGACTATGATACCGAGCAGCATTCGGTAGCCTTTTCATCAGGGCAAAAGCAAATTATGATTGTGTGGTAAAACTGCAAGTGCATGTCAACGATGACTACTGACCATTTACTTTATTTAATTCAGGTT…
>MSTRG.208177.1 chr11 22884978-22886539
AGTGCAACTGTGCAAATATCCAGGATGGTGGTAGATTGAGGTTCTATTTATGATAGTTTCTCGTAACTTGTAGATTTCCAGGTTGCTCTTCCAAATGGTTAAGATTCTCATCTAAATTTTGAGAATGTGTAACTATAGAATCTAGAAGCTAAAATCTAGATTCGCACCAGCGACTACTTAGCAATTGAATCTCAGCATCTAAATCCTGAAGGTCTGTTCATGCGTCTGCCTCCAGCCCGGGTGAACCAGCCGTTTCCCTCGCTCAATGCTCGTCGTGATCGAGTCCAGCAACCTTTCGGACATCAACGACGCAAATCATACTGTATATTTTGCAGTGCATTTTGTCATATCGTTCATTTCGCAGTGCATTTTGCTTTCAGATAATATATTGTTATAAAC…
>MSTRG.201797.45 chr11 12303759-12325957
aattaatgccaatattggcatatattggcccacacgggtgcgatgtttttgaccggaaagaaaaggttcaaaaagcaccaaaacatgatttttggacatattggagtgtattgggtgcattcgtggcaaaaaCACACTTCTGGATTCGCGCGGCGAACTTTTGTCAATTAATGCCAATATTGCCCCACACGGGTGTTATgtttttgaccagaatgaaaaagctcaaaaagcaccaaaacatgatttttggacatattggagtgtattgggtgcgttcgtggcaaaaacttacttcttgattcgcgcggcgaacttttgtccataaatgccaatattgccccacacgggtgttatgtttttgaccggaatgaaaaagttcaaaaagcac
>MSTRG.99.4 AP008246 44089-166025
AGGAATTAACCATTCCAAACCAGGAACCATATTATCACATTATTACCATTAATGAGTAGTGTGAGACTAATCACGAAAAACATTGCTCAACTCACCCATAACCGCGGGTACGGCTATTCGAATAGATTAAACTCTGATCAGAGGTGTACCACTGTACCCACAAGACACAACCCCACATCATGTTACCATGTGCCTCAATACCACCACGGTATCTCGGAAAGGAATTGTGACAATATCCCTAGCATAACACAACTCACCACAGTGCACCGTACCTGGATCATAATCACCCCCTTATAAACAAGGCATGGACTCCCCAGCGACCCCCATGGACTTCTCGCCACTTCTCAGTCTGGCGCACTATAATGAATCACGCTATACAAAAGATAAAGCC
>MSTRG.161605.5 chr08 18277341-18280439
ttccctttttctctctctactcccatgtccggccatcactaccgtcggccgatctccctcaccgaagcttcgcaagccaaacccttgcgccaccaactccgcctcgcccagACCGTACAACAAGTTTTATCAGCATCCAAGGAGCTGATGTGGACCCAGATGGCTATGCTAAAGCCGCGGGAAATCTTAAGGCGCAAGGCAAGACATAGCTAAAATTTTGATCATATAGAAAACTTAATATAATCTTCATTTTATGCATGATACCTTACCCTTTTAACGTCTCATGGGTAGATGTTAAATGCATCCAAGTATTATTGCATGAGGTTATAAAAAGAAGCATTGGTTATGATTTTATGTGATTTACTATTCCAAACAACTTTACAAACTTAGGAATCCGGT…
>MSTRG.160313.1 chr08 15722790-15734710
TGCAAATGAAAGTTTCATCTCTCTCGGTTCCATAAATTATCCAATAATAATTAAACTCTGTCTCTCGTCCAACCTCTTGTCCCCATGTAGTGGTGGTGTGTGTGAGTGACCCCGACGCAGCAACGACTAGCCGCGGAGGGAGGAGTCAAAGTCCACGGCTGGGCCCCGGCGTCCGCGCCTGTCCCTAGAAAAATACACAACACTACACATCCATCCCAGATTCCAGTCCGATCCAGTCAAAGCGAGCGAGCTAGCTACTCCAGCTGCTGGCCGGCCGTCGAAAGAGACCGGATCACTTTGCCGGATGAGCAGCGGTGGGATCGATCGTGGATTGTGCGCGCCTCCGTCCGTCCTGCCGACCGGCGCGGCGGCCGCGAGCTTAGATTTTGGCTGTGCTCC…
>MSTRG.186052.1 chr10 5154439-5156276
gtttgggttgacttgttaaaataaagatgttaacaaaaataaataaaagaaaaatatctttagaagtgggccaacatgagaaggcccacaaacctagcccattagttctcccttaaaacctagagagaggggaatcaaatcccacctcccctcgtggtgccgccacccctctccctggccggcgcctccttcctcctctcctcctgtgtttgcatctctccccctctagagcaaattgctctccctagatctccatcttcatagcttggatcaagaagtaaagtggaaaaacggaacaaggaggaggagaggagtacaaggaggggttacaccggagtctcccctattgtctcctcacaagttctctaaaggaacccaaggtggtggcccatcagatcg…
>MSTRG.166317.1 chr08 25668347-25674165
tgttagaatttcaatggttactctcattgagaagaggatggcactcgagatggggcaattttctggttttcttcattcacaaaacacaaaagccataccttcccgagggaggttggatacatatatatagccatagctggctggatggctgctagctaattgctgcccacactagtctaaaatttgaacgcaatgctgtcctagagagcatccaaactgaataaagcataaaggagatgctagatgctgtcctagggatgctaaaagcaaaaccgaaagatgctaaaagcaaaactgaaaggatgttgtcctaaaagggggaaaaacaacttaaaagcaagagaaggaccacaaggaccaaagaccacaaggcttattccatcaATCTGGAGTAGTTAG…
>MSTRG.185469.6 chr10 2756004-2758258
gttcgacgctatcgaaaatcatgcattggatggatgcccgggcatttagaaggaaggacgctttcagaggtgaaaggccatggggagagagagcatccgtgatccatggatctccgatcgggaaaccgtatccaagctccgtggctagtctgcgctctttggacttttcaaacttagcgaactaaaacatctgagtagctaaaggaaggaaaatcaaccgagaccccgttagtagcggcgagcgagagcggaacaagggttttcatcaaaagaaatccggagcagtttcattcgatttgttgtggattggatgatggaaaaactagcaagcagcaagcgtaggctatgttgccgtagcgcgccctacggagttgtacaaagtcagcaaccattttgggg…
>MSTRG.171207.1 chr09 4193073-4194991
AAGTACACTTGTCATACCAATCTACCCTACAATTGCTAGCCACACAAGAATTCccgaaaatttgacaatttggccctttttgaaaactatttgcaaatttggtccctggcaaaaactatcaccagatctggaccccgacctcagcgccagggccgatggcgctgaggttgaacatctcagcgccgaccgcatcggcgctgagtgcgtgacggccgtttccttcggtgtacaatctcagcgccattctatttggcgctgaggtcaagcagtagctggcaaagcgcagccagccacacagaaattgacagcatcacacaagtatttagcatcacaaaattgacagccacatagtatttaacacatcacagcaactgaacatccatcaaccatcacagtatt…
>MSTRG.34778.1 chr02 7230515-7230942
CGAGATAGATGATGTGATAGGAAGAGAGTAATCCGACGAACTCAGTGTGGCACGATTGTCGTTGTGAAGACAAGCGATGGGCCTTGCACCGTCTACCTTGgattgcagccaccctaataaccacctcttgacacacagtgggaagtaggtttgggagcatggggagttaatatattttggggaatattgtaatggtgggagtttaaatacaaaattctcattactatggatgaccacgttaacactcaagttaagtcttttgcactttggacctaaggtgatacattaaaccaagatTATAGACTAAAATATAAATCGGCCATGTATTGTACTCCATATTAAAAAACCTTTTTCTTTCAAATGGTTTTTGCTCACTTCACAAATACATGGCAAAAATAT…
>MSTRG.176754.3 chr09 13892827-13893353
GATCAATTTGCGCTGCTCCAAGGTGCCTATCTGGTGTCATATTGTAATCTCCAGTGTACACAATAGCAGCATCTCCAACTTTTGCATATATCATTGCAGCCCCTAGAACCTTGCATGTGGAAGAATGATGACTAATTAAGAAAGTACAGAACAACATTAATATTAATTTTCCAAGAATTTAAAAAATAACACTGCAGTTAATATGGGACAGAAAAGTATACAGCACATACATGTCCAGCATAATAGGCACGGATCGAAAGGTCCTTATCTACTTGAATGGTCTGCTTCAGGTCCAATGGTATAACTTTCCTCATACAGCGTAGGATGTCTTCATAGCTATATTGCTCTTCCTCTCCTCTATGATCTACCATTACTTTCCGATAGTCTTCCAGCATCAAT…
>MSTRG.215600.1 chr12 5736728-5737382
TGAAAAAAACAAACAGCTGTTTTAGATGAATAGAAACAAAATATGATACTAGAGAAATTTACAATGAACTTCTTTTGAAATATCTTTTAGGATAAGAAGACACATACTAAGAGAGGGTAGTTTCCCTTGAGATCATCAGCAACTTCAGATTTGTCTTTGCTTGTAATAGAAATGGCATTTTTTCTTGCCAGGACCTCAAGAGCCCATTTTCTTTTGTCATGCTTGATATCACCAGCAGATTGGTTCTGCTGATTAGGTGCTGCCTGACTATTTTTGTTCTCTCTTCGGCTAGATGCTTCTTTACTAATGATTGAAGAACTCAACACTTTCCCAGTGCTGTTGGGTGAACTGATTTTGGTTGTTTCAGTCCCTGGTGTGGGTTTGTTAGGTGCCTTGCTA…
>MSTRG.108671.4 chr05 21234476-21235731
ATAACTTTCTCTGACTTTTCTTCTTTTGATATATTGCTGGGAGATAAAGGAAACTTTTAATGTTAGACATACGCTGCCACTGTTGAAGTGAAATGATACCATCCGTCGTACATATATGGGATTTCTAATGTTCGTTTCCTATGTAAGCAAAGGAGTGAACAAAAAGCTGGTGTATGATTACTCTACCAATACCTGATCTAGACAGATAGCACTATATGTGATAGGGATTTCATGACTCTAGAGGATCGGCAATGGTTGTAAGCATTGGCAGATTTGATTCACCGAGAAGTTTTTCCTCAGTGACACTGTTGTCCACAAGTTTCTCGTTTTGAGAAGACAGCAAGTTCTCAGCTTTTTTTTCTGAAGTTCTGACGGATGGCATAGTTAGTACTATGGCAT…
>MSTRG.171982.1 chr09 5919051-5919420
ATGTACACACACGCACGTATATCCTAGGAAAAGGCAGGGGACAAAACATTATGGTGTACGAAATGGAAAAAGGAAAAGGGAATTACTAACACATATATACACATCATCATCAGTGTATTTTGGGAGGAAAAAGAAGCTGGGTAGAGAAAAAGCGAAGCTTGATCGAAATCGGCCATGTCGTAGTTGCTCGATTCCTTGCTCCTAGAAAGGAAATTAGAAGGTGAAACAAGCAAGAATCAGTAGGTATATTGCATACACATTAGAAAGCAAGTAGGAGGAGTACAACTTTTTGTTTAATGG
>MSTRG.54378.1 chr03 3944191-3956486
gtgaccggtctgacactggtcgcgtcatcaacagacagccataatcccacgtcgcacctgtttccggcggaagtgggggtaggtatgggccgtcccgtcagaagggcactcggacagcaaccgtacccatctccgtccatttatgaagagaagaaaagtccagtttggaaagggagaggtgcatgtggtatccccttgagatataaaaggaggaccttgcccacttagagggggggctgggacttttggactcgaggccttttccagatccgatcccagaacgattgggggctggttcatactttgtaacttgttcatacacagatccaccaaaacacaggagtagggtattacgcttcccagcggcccgaacctgtatacatcgcctgtgtctcgcgt…
>MSTRG.114783.124 chr05 29851941-29957418
agtgtcgcgcccgccagcctaccttaacggcgcggttagtcgacgcgcttgacaccgacatcgtctaagctatccaccctaacgtcctatgtgccatccctatactaaccacctcgttgaaaaccagttgtggaccctcagatattcgacgtttcgccgaaacaaccgctgcttcgtggcctatggtaagtaatttctagaaaaatctctgggggtccaactctccagatccagtctctctagtgtgaggcccgtgattctgcagccatcaaaaaaaacctagctcgattccatgactggaaggcaaagttatcaaggttttaatttgcacagaattctctatctgcattccacactgtcgcgcccgccagcctaacttaacggcgcggttagtcgacg…
>MSTRG.175967.1 chr09 12132766-12137874
tgttagttagctagataagctcggatcaggcttggccgatccagatcgccgatcctcatccatgcagtaacaaacttggtttgttatagatatgcatctgttaggtagtttgttactgcatatatcgtttctttcatgtaatccggctgggattgtttcctggccgcgctcttctgtacaaagccacgacgggggcttttcccgtcagatatatataacacgtaatcgacgcacagcacgagtgcgatcgcttccgcccaaacctttccacaTGCTAGATGAGGTTGATATCTAGAATTGCGATTCGCCGCGTTCGTATGATACATAAACACAACTAATCCATCATTCTTGGATCTCGCAAATTGAAAGAAAGGTCATTCATGGGGTTTGCTAGATTAA…
>MSTRG.184413.1 chr10 1482042-1493356
CAAGGATCATGCATGTCACCTCTCCTTTGAGCAGCAAAGTCAAGCATGCATAGATCAATAATCCTTTTAACAGAGGAACCTGCGAAGTTATGAATTATGGTGATtTCCATGCGTTTTAAATGCCATAGTGCTTTTCATGCTTTCTCTGCATGATTACGAAAAGAAAATCATGGAATATTTATGTTCAAACTTGACATATTGCCAAATGAGCCTCACTCATGGAACGATCGATGAAAGGTAGAGCTCAGACATGTCCAGTACCAATTAATAGCAGTTTCTCTTATGTTCTTAACAAGCTTGGTAAGTTAACGATCGATGAAAGGTAGAGCTCAG
>MSTRG.158053.1 chr08 11647969-11654311
ggagtatcatgactagaggcttgagcaggagcaatcacccacgtggcctgaccccctcgggggggggtcgggcccgagggtgatgtggccgcccccctctttgtctccccgaggggtcggaccgctcccgtttcggccccgagggctgaggcgccccgaccccttgtgggttttgcgccgcgtgtatgggttaggtgagcacaacggggctcacctaaccgcatttattgcggtttggacgagcgcgtcacgccgcatgtaacgcagtgcagcgcgctcgtctatccgg
>MSTRG.114800.67 chr06 55094-76596
gcggttgtttcgacgaaacgtcgaatatctgagggtccacaactggttttcaacgaggtgattagtatagggatggcacataggacgttagggtggatagcttagacgatgtcggtgtcaagcgcgtcgactaaccgcgccgttaagttaggctggcgggcgcgacactgtggaatgcagatggagaattctttgcaaattaaaacgttgataactgtgccttccggtcatggaatcgagctaggttttttttgatggcttcagacccacgggcctcaccctagagagactggatttggagagttggacccccagagatttttctagaaattacttaccataggccacgaagcagcggttgtttcgacgaaacgtcgaatatctgagggtccacaactg…
>MSTRG.135944.1 chr07 3930165-3937348
tttatacaggttcaggccttcttatataagaagtaataccctactcctgtccggggatgaatccgccgagtgtattattgattgtatgattcgggaaaaatcagcatatgcccctagaggcgcccggaccccccttatatatgggaaggagtccgggttacaaaagataatctatattcctaacggaatatgaagatacaggtaaaatacagtcgtaaccgactaagtttcagggtatttccttgatacacaagttaagaaactaacccaagatacagataagatattctatctacattaggtatcctgtacccagttcgaataccatcgccgtgtagatatgggatacccataatctcca
>MSTRG.216708.6 chr12 8695227-8700041
GTGGGCCCCTCACGGTTTTCTTTTTCTCCCCTCCCGACTCCCGTCCCGTACGCCTCCCACACCGAGCGCCGTCTCCGCTTCTCCTATACCGAGCGGCCGCAATCCCCCTCCAGATCCAGCCCTCCGCCGGCGCCGTCCATCCATCAGCCTCGCCCTTCTCCTCCGCGCCGTCATTCGCTGTCGAGGCCGCCGCCTTCCCCAATCCTAGACCTATTGGCCCGGATAGGGGATCTCGCCGCCATCGTCGTATCTCGCCGTCGCCGCAACCTACAAGCCACGGAATCTGAAATTATTTGTATACATGTGCATTCTCATGCTGTTGGAGATGCATGTGTGTGGCGGCGGCTGCCTGTGGGTGGCACATGCATGTGGCGTCGTGGTCAGTAGAGCGTCAACCCC…
>MSTRG.410.1 Syng_TIGR_032 2579-2833
GGCGCGAGCGGCGGCGGCTTGGGCCGGCGTGGGCCGCGCGCGGGAAAGAGAGAGAAAGGGAGAGATTTTGAACTTTTTTGAATAAAACAATTTGTAAAATGTTGTTTCAATTATTAAAAATACTTCCCTTGCTCAAATAATTCCCAGAAAATTCTAGAAAATAGAGGAGCAAGCATAGTATTTAATAAAATTTTATCTAGCCCACTTTTATGTTGAAA
>MSTRG.114783.136 chr05 29887612-29908016
ggggttccatgtctccaaatacagtctctcaagggtgaggcccgtgattctgcagccgtaaaaaaaaacctagctcgattccataaccggaaggcaaagttatcaaggttttaatttgcacagaattctccatctgcattccacagtgtcgcgcccgccagcctaccttaacggcgcggttagtcgacgcgcttgacaccgacatcgtctaagctatccaccctaacgtcctatgtgccatccctatactaaccacctcgttgaaaaccagttgtggaccctcagatattcgacgtttcgccgaaacaaccgctgcttcgtggcctatggtatgccatttctagaaaaatctctggggatccaactctccaaatccagtctctcttcagtgaggcccgt…
>MSTRG.185414.1 chr10 2696168-2696612
ttctagcttcgtcaatgtttatatacatgaatgtagagagaaattaagtagtatatggctagcaagccattagatatctaattaatcgcaattaattttggcacctatttacagttgttcatagtagctcttacatactcatcttatgattttgggtatccgttgatccccaatttactgttcaccatgactcgcatgaaaaaaatatgta
>MSTRG.41764.2 chr02 19200758-19201685
cggcggggcagggcggcggagaggcaggggggacacggagtgtcggcggcagtgtacgcgtcgcgctagtcgccgacgctgtcgtgctggtccaccggtccgcatccgcctcgtctcgcgccgccgcccaccgcctgcctccgcgcgctgcatccgcctcgtctcgcatcgccgcctcgctcgcgccgccgcctcctcttgcgccgcccacccatcgcccgccctccccgcgcgccgcccacccatcccccgcgcgccgcccgccccattgcccgccccgcgcgctgcctccgcctcgctcgcgccgtcgcccaccgcccgcccccgcgcgccgcctccatctcgctcgccccctgcctctctcgccatgagacggtgatagagagagagaggaagagt…
>MSTRG.78570.1 chr04 5290520-5290965
GCACCAGCCAGCGACGACGCCGGGTTCATAATCATCAACCCTGCGGGAGCTAGCGCTCCATCCCGGGGTCGTCGTCTAGATCACCTTCCTGGCTTCCTCTGCTCATTGCCGCAGGCCACCGGAGCGGCTGCGTGAGGGTCACTGTCCTCGTCCAGCACACGGTGACCAACGTGCGCGAGCAACACCGGAGAGGTTGTGATCGAGCTTGAGGTGACATTGGTGCCAGGAGAATTCAGCTTCGGTCATGCTGCCTCTCGCCTGACGGCCCGTCGAAGAAAGTGCAATATGAATGAGAAAAAGAACAAGCAATTGCATTGTGAACAGCTACAAATACATATGCAGAAATTGTATTACACCAAAGTTTTCTAGACTGGACCTGCCTTATTTCTGGTGGTGGCA…
>MSTRG.190559.1 chr10 19188965-19189828
tgaacccataagcgtactcgcaccgtcactgctatgtggggcagggagggatgtgggttgctgttcatggtcctatcaatgctttcgttgcctgtgcgcttagtccattgcctcaggtttctggacctgtctctgcgtgccccacttgcagcttctttggttcacagtgcacatggagtacagggtttttaacaccctgacatgcttgaccaatggtgcagtttgcacggctccctaacggcatgactctgctcctgcctacctgccatgcgtgctccgccgaatgcttatatgcagcacctggtctaccgtgctccaggtagagcccttcggcctacggtgtgcatgcgtgatggaccaggcccacggctattttggtctgctacatcgctttgatcc…
>MSTRG.198278.1 chr11 7228062-7228625
GGCAAGGTGAGTTTCATTTTGTGATGAACTCGGTGTTTTGCTCGGTGTGGACTTCATCTCACTGTGTTGCATGTGTTTGGGGAGTGTTCTGTGAATGGTTTTGGTGGATGGCCGCCAAAGTTGGTGCAGTTCGCTGTAGCGGCTTGTGGGCATTTCATCGAACAGCTTCTGTGCATGCTGCTGTGCTGAGGGAGCCAATGTAGACCTCTGCTGAGCTGATATGGGAAGAGAGGGCTGGGCCTACAAAGGGGGTAAAATGGACTTGTGTGGTGGAATGGGCTGGGTTGGCAGAGAGAATAATGGCCCAATTGTAATAGGAACTTTTGTACTTTTGCAGGGATTGAATTTAGATGACATGTATAAATGAAACTTATAATTTGGACTGTATTTATATTTTGG…
>MSTRG.16806.1 chr01 23560905-23568211
gtcaacggcgtcatatattaaaatacggagggagtaGTTGGAAAAATATTGAAAAGACAGCTGATAGCAATTAGCATGTTCATCAGGGCCACTCTTACCAACTTCCACCGTGTGTGTATATAGTGGAATAGTACCGCAAAGCTATGAAGTTAGTACTGATAAGATATATTATTCCCGATACTCCTGTCCAGATTGTACATAAAGG
>MSTRG.17922.1 chr01 24943118-24943725
GCTCAGTTTCCATCGAAAAATAATCAATTCCGCAGGCTaggctgtgtttagtttcacgccaaaattggaagtttgaagaaaaaattagaaacaagcacctaaTGTATCTTACGTACAGCATGCAGGTTCTTCAGTACTCTTTCCTCGATTGTTCCCCTTTAATAATCTATGCTCCGCTAGCCATATTTCCCTCTCCCCTGTTCTCTCTCCGATCCTGCAGCACTGGTGGTTGGAGACCCGTGCATTCCCCTTGTATGTATGCAACTGATTCAAAAAAGATGTGCTCGTTTAATGTATTTGTTGATATCATCGGATATTTGTAGACGTGGATCAGTAGATGGCAACTAGCGAAGCACAAAGAAGATAATAGCTTAATGTCTACTATCTTCGTTCTAAAAA…
>MSTRG.53483.1 chr03 2575538-2576515
GTTAACCTCGAGCTTAAGTAGCGCATCGCAGTGGGAGGCCAAAGGTTGAGCACGACGATGGGCAGAGGACGAGGTTAAGCAAGGTGCATACCTCCGGTGCAACTTGCAACCATGGTAAAAATATGAGGCCCAACATGCAATTTACTCATAAATAAATGCCATAGTAGTATCAAACGGTTCTGGATCACAAAGTGCACTGATGGGGCGCGGGCGGTCAAAGTTCCGTACACTGCCTGTTCATGTCCACGGCGCCGAACTGCCGAAGTGAACCCAGAATCCAATGGGCGGACCGGCTCCCACAAGCCGGTTGGGTTCGTGTCATTCTCaCGAGTGAGTATACCCAGGGAAGTTGGCCGCCGCTGC
>MSTRG.12435.3 chr01 17405334-17406245
TAGAAATGTCTTCTTTTATGCCAGTTTAACTTGGGAACATATCCTATGCGCATAAGCTTCCCGTGCACACtaagggcctgtttggcacaactctagctttagctccacccctcctggagctggagtttagccaaacagtttcagctccaccaaaactgatagtagagctgggtggagctctctcacaaaatgaactagagttatggagctggatataggtagctccacaactccactccagacccaacttctgaagctaaatttaggagttgaaactataacaaacagaccctaaCTAGCAAATGCcataaaaaattctacacaaaattgaacatttactcctattagtattacacatatctaaaatataatgaatttgaagataaaatttcacatgta…
>MSTRG.172031.1 chr09 6018212-6019258
GTCCGATATTGTCAGCCTGAATCTTAGCCTTCTCTGCAGCTTCTTTGGTAGCTTTTTGTGCAGCAGCATCGTTACAACGTGCCATAAACTTTTCAAGTTCTTCTTGAGGAATGAAGTCGCCCATGTGATGTCCCTTCTTGGAAGAAGGAGCTTGAAGAGAAGGAGGTGGTGGCATTTCATCTTTTGATTGTTTCGGTGGCCTTTTCCGTTCTTCCTGTGCAGCTTTCTTCATGTAGAATTCCATCAATGCTACTGGATCCTTGGGAGGCTCACCATAGCCAGATGAGCTTCCTTGGGAAGAACTACCCTCATATGCCCCATACAAAGCTGAAGCAGGTGTTTGATAATTAGTCTTTTGTTCAAATGAGCTTCTCTGTGGGGCACTTGGTGCTCTGGAGC…
>MSTRG.208057.2 chr11 22552424-22552866
ATTCCATTACTTAAGTGAAAAATTAAAGATTCATGAAATTGAACATGTCAAAGAAATGGAATTACCTTCATCTTCTTTGTCGAAGTTGTCAAGACACACTTTGCATTTTGGAAGACATTTCCATTTCCATTTCCAGCACAAGCTTTGTCATTTGACAGATCAGGAGGGTGGCCAGTAGCATCATCTGTCTCTGATGGAGCAGCATCCTTTGCTTCTTGAACATCTTCCATCGATGTGACTGAGCATTATTAGCAGGAGATGCTTCATATGGTTCTGAATTCACTGGCTCTGAATTCATAGCATCATTGTTGTCAGTAGACTTCTCACTTGCCAAGGG
>MSTRG.91909.1 chr04 29764034-29764853
cggcgagctcggcgtcctgctgacgccgagtgctcaaggcgaccgaacgccgagaccgagcgtcggacatggcgcacctccggggggctgctgtgtggagagggggaagggaaaggggaaggaggagcaaccggtgctgctgctgctgctgctggctgagagctcaaccgagcttgggaaggggtggaacaagagatgtttagcctacaggaaagtgtggctctgataccagatgttagaatttcaatggttactctcattgagaagaggatggcactcgagatggagcaattttctggttttcttcatttactaaacacaaaagccatgtcctcccaaagaggattggatacatatttatagctgcttgtagcagccatgcagccatgcaagtctaag…
>MSTRG.217479.1 chr12 14992034-15068732
ttcagaccgaactagcaacccgaccctgggtcccagctcgtcccaagccaacccaggccaaccattccacattttagttgttaagcaaattttaagaattaaaacactgacttgggtacattgctcggcttgcccataaccgagggcgcggctattcgaatagattatactctgatcagaggtgtacatctttacccacaagacacatcttcctcacgtgtaaccacgtgccacataccaccacggcatacagacggaagacatgacatagtttccaacccatcctag
>MSTRG.143518.4 chr07 15175084-15178245
aaagctttgcttctctctctctctcttggccatgtccggccatggctgccaccatccgatctccctcaccggagccccactagccaaatccttgcaccaccggcttcgcctcccttcggcgagcccatttttcccatttcccccttctcccccaccccatagcagccaccaccaccacctctctttgtcggtaaagacgagtgctttccctcgccgttccgacctcttgccttacccactctgccaccacccgacctcccctgatgcgcaacgagcgggaacacgcttggccgccgccgtcgaggccgttccaccaccggagcaacgacgcccaattctctccctcctctctgtgttcggcaggaagaaaggaagatgacgggaggaaggaggaggaaa…
>MSTRG.199882.1 chr11 9628302-9629429
CACGCTTCCTGACCGGCACATCCTTAGTCAACTTTTGCTTTGAAGCAACCTTCTTTTTAGAACCTTGCATTGCTTCTGTCTTCCTATTCTGAGGAACCTTCCGCTTGACCTTGAGGGCTGGTTCCATGAAATCATTGTCGTCATCCTCTTCTACTTCTTCATCTTCATCCTCAACATCATCTTCATATTCATCCTCATCTTCCTCTTCCACTTCATCCTCTGGTTCCTGCTCACTAAGCTTATGCTTTGTATGATCTTGTGTTGCTTTCTCAGCTACCTTACTCTTAACCTGACAAGCTGGTTCCATAAAGTCATTGTCTTCTTCTTGATCTTGGACTCTTACTCTTGTAAAAACTTTCTTCCTCTTCTGACGCATAGGAAGCTGTGATTTGTTTTGAG…
>MSTRG.176558.2 chr09 13459968-13461084
tttattttttccaaccccagaggcagagagtggctgagatggtgagttctatgaggattgagcttgttccggacgttgaggatgcctgtggtttacggaagatgctacgctttttgtcgtgaagattaagtttaggatgaaaccagctggcacgcccttggagcactcgaggaaagccttggacctgcactggagttaggcagatctcacaggccgccgtgttttccgtcaacaaggttgaattgcttctatttgacctcatcccacatgaggacacattctttcttccacagcagtttcggatcgtcaaccaatggtcttag
>MSTRG.186000.1 chr10 4765363-4775162
cgagcatttataaacagaaattgaaagatttaaacagttgtaataatgaattaatattaatcatccgctgtccaacgttaacccatgttgcgacaggcccaaccatccacctaagctatccaaattaaaagattacactaagatgagactaatcacggtgaatctggttgaccgcccataaccgcgggcacggctattcgaatagttttactctgatcagaggtgtacaactgtacccacaagacacagccccacgacacgtttccgtgcgccgacatgccaccacgacataccggaaagaggccgtgacaggacccttcgcataaccccctctagccaagcacaccacatctcaggtttcacccccgtccccagcgggcaacgggcagtcccctctcg…
>MSTRG.55487.2 chr03 5465698-5466208
CGGCGATCGATGCCGGTTGCCCTAGCCGCCGCCGCCGTCGCCCGCTGTAATTTCCCTCTCCATCCTGGCTCTACGTTCGCCGGATCGATGCTCTAGCGGCTTAGCGGACAGAATATATGCATCGATGCTCTCTGCGAGTTCTGCAAGAAAACACAAGAGAGAAGAAGCAACGATCTTCTTCTGTGATTCAAAGCGATAGAAGTCAATGGAATCTCCCTTCTTTTCTTGGTTTCCGAGGATAAATTTCATAGGTTTTCATAAGCGACTGCATGCAAAGAGCTTAGTGGATTTCTTTAATATATCTCGTAGTCTGTCATGTTGCCTCACAAAACTCTTTCTATCTACGACAATGTTTTTTGAAGCAGATCTGTGTCAACTACTAATCAGCTGTGACCAGTT…
>MSTRG.139894.6 chr07 9704040-9802591
tttttcctttttccaattttctaatagattaaaacttcggaaaatcataactaaataaccgtagatccgtttcaggtggttcaagtttctaaattcttctaaaatcaagatctacatgttaaaaatatccacatgtactgtttatgcttgtttttgtactgttttgttgatttttgtttaattgctttagtttccgacgttccggaggagagcgtttctgttgaggaaggttccgaagcgtttgtggaagcccaaggcaagtcacacagatcccaaacaaccctttgagcatgttgatcccatttaaagctattattttatttcaactatgcattgttttcgaatgtcatcgggtggtgaacctttcccaattaattaatggccgaagatgactttatt…
>MSTRG.85415.18 chr04 20509223-20511905
GGCGGAAACCGTAAAATCGACTTTATTCCTGGGGTTTTCGCTTCGAAAATCAAAAGACGAATCGAAGCGGAAGTGCTCGTCTTCTCGGCTTCTTCTAACTAGGTAATTCGAGCAAGCAACTCCATCTAGTAGCCATTCTTCTGCGGATGGGCTTGCTCCAGGAGTCCCGGGCGATTCCGGATTAGCGCCGTGTTATTTGGTCTCCGATCCGAGGCGGTAATTTAGGGCAGATCCTGCTGGATGGATGGTGGATTGCTGCAGGTTTCTTCGGTCATCTGAAAGATTCATTCTTATCCAACCAGGAACTGTAAGTTGTGAAACTTGATTTTGTTGTGTCTAGCTTTGAGATGTTTGGAGATGGAATGTTTATGCTGTATTGCATACAGCGACACAACTTCA…
>MSTRG.146372.1 chr07 20135330-20143195
gcggagcgggaggcgtggcggtggcGGAGAGCGCGGCGAGATACGCCGGGGGGAAGTTGCTGGAGGCCCAATTCCTACTTCGTTCCTAGGCCGGCCCAGTTGCGAATCACACTCGCAAGGTCTCtCTCTCCTTTAACCAAGACGCGGGTTCTCGATAGTTTGATTTCTGCTTGCCAATAGAAAACCTGATTATATATATTTGATTACACTAATAAAAAAAATATCTATAAAACAATGACCCCACCTATTATGATCCAAATTTTACAAAACCACAGCGATTTTGACACGTGACACATAATGTTGGGGAATAACCCCATGCCAGCGTGTACGGTTGGAAAGGACCCCTCACATCTAGGGTGTTGTATAAATT
>MSTRG.16.2 AC156495 18292-19729
GCCCTGAGCAACTAAATGTCTTTAAATGCTGTTTACTGCAACCCTAACCCCTTTATATTATAATTCCCTTGTACTCCCTTGCATTTATTCTGCATTTGTGGGTGTGTCTTGTTGAGTACGGTGGTTGTACTCAGTCTTGCTCAATTTTTCCCAAGTCCAGAAGAGGAGTTCCTTGAAGATGAAGGCTTTGGTGTCTAGCTCGTGCCTGCCGTCAAGCGCCTGTGGTCGTCGCCCTAGTCTTCCGCTGTTTCTCGTTTGTCTTTGTGTGCTGGGCCTTCGCTGCCCGTGTAATAATTCTATTTACGCTTCCGCTTGTTAAACTCTGATTTGTATCAACTGTTGGTGTACCTTGCCTCCTGGGACAAGGATTAATGCACGCACGTAAGGAACGCCCGTTGG…
>MSTRG.66611.1 chr03 20761606-20762456
cctcgactctttggttagttggaaagcaactaaacatagagtcgagaactatagcttcttatcgtcgaatagccataacttgagtgaagatatatgttgaagatgtttgagtagaaatcttgataattggagaaccacttgttgtagtagaataacacggcattatatttgttgatgcatgccgagatgttgaggttcttgtagacgtcatggtcggtgaagtagcaaagcttgcgaagtagaggcaatagagtttgccggtgccgaagataataaagatgaagtcgcttcatcacggtgacaaagttgcatagccgtgatgaagtaaacatgagtcggcggcaacagaagcaaaccggtagcgaagacgcgtagttgtgaagataaaaacaccagtcg…
>MSTRG.124993.6 chr06 16699861-16703307
GCCACCTCGTGCCCCCTTCCACCGCGCGCGCCTTTGTcgccatccaccgcccgcgccgccgcctcctccgccaaatccaccgcgtgcgccccccgccaccgcgcaccacctcctccgccaaatccagcgccccccgcctgctcgctcctctcccaccacgcgccgcctccaccacgcagccccctccgcctcacccacaccgccgcacgccgccgtcgactccatcggccagccgccgctactccctaactccgactccactcaaaccctcccctcctccgccgcctcCCCATCGCCTCCACCTCTGGTGCCTGCCTCCACCTCATCTTCCGACATCAAGGAAGTCCCCTTGTTCAGGTAAAAATCAAATCTCTTGGTTATATGTGTTTTTCTTTTTAC…
>MSTRG.41646.1 chr02 18960255-18971423
gttcgaatacaaATACtgtcagggttacgggttaggtataccctttacccttcgatatacgtcgcatatcggtatggcatacccacgcgcatacggataccctctgcatatattaaggaaatccttcacggagtttacggacgaaaagagtcctactcggacaagactgggtcgtcaatgtatcgtgtagggtctgatgtctccaagttcgacttggaaaccgcctgacctgtgatataaaagggacccccggggaggacctaaggcatcgaatctcagagccaacacaacccccacagcctacgaagccagagcctgcaggagccaaaccgccagggatctagtcgaaccaactcgactacgatctcgccggatcccttgagttccaccgttcccttt…
>MSTRG.217218.3 chr12 14281245-14281714
aaatggtatcagagccgactctcgcggtttcacaggcgcgtgtgtcgcagttgcgcaggcgacgggggcgtcgatctctcttaagggggtgagggtgtaacatcccggcctagggcttaataagattaatagaatactcatatcaacaagttgcaacttcttttccggaagccaatctccaaagaactccagggttatcccgggtgcacacgagtgaggacaaagtgttgcagaaaagacatgtgttagtttgtgagggcagtctatgacctatgaaagctgccagatgtaagtgggcccggtctggg
>MSTRG.113564.2 chr05 28199404-28200294
TTTATATCCGTGAAGCACACATCTATGGAGAGAGAGAGACAAGGAATCTAAGAGGTTGCATCGCAGGAAAGGCAGCAGCAACTGGCTGCTATTATTCCCTCGTGGAGAGCCAAGGTTCGTCGGCGTGGTTTTCAGCCGGATTCGCCGATACGGGCGTGCACGGACAGCGGCGAGCCCGGATTCCGTAGCATGGGCAATTGGGATGGCATGGGATG
>MSTRG.175826.4 chr09 11874952-11875506
ggaatggtcacaacccgcgtgactacccctatgagcatctctacccctatgagcatcttcgaagactggaccgattgacgaagtcaccacGACtggaagagtagtgactagtaagtttatggaaactatatctaatgttttgggttgggaatggTCACAACCCGCAAGTTCCTTCACTGCTGGCAAAGAACGGATGTACTGTGACTACCCCTATGAGCATCTCTtcgctgtcgatgggtacgtcgtctaccactgaaagcacaacgccgttaaatcctggaaaattcgctcccatggggagtcgaagccaggacctcaggtactactgagcctcttgtaaccactaggttacaggccctttcgctCAATCACTATATATTTATTCGTCTGTCATATTCA…
>MSTRG.117691.1 chr06 4148570-4148898
agaaaGAGGAGAGACAAAACATCGTTGTTATGCATGACAACAGCTTAATAACGACTCTTAATCACTATAATATGAAAATATGGTTGCATGAGGGTAAGAAAATGGAAAGAATATTAACCAAAGGAATATTTTTTGAATTAATGATTAGAGCATTTGTCGTCTCAACTATTGTAAAGACAGGGTCTCTAAATAATATTGTATTGTTTAAGAGACCATACTCGTCCTTAATGGAGGGCGTTCTTAGCCTTATTAATTAGAAATTTTTGTTAATATGGAAAAGAGAAAGATG
>MSTRG.173470.1 chr09 8450287-8479982
cgttggtcgtgtagacgctgcagcttcggaagatccgctcttcgtggaagtcgaagccgtcgattgggaaaacgagcaaggcaagacacatcatcttgatcatattgaatcccagtttataaaattatgttgatttaaattattgcattatcgctttatttaaattcccgcgttatcactgttttatttagccatgcctatttacctttgttatgaccttattattattgttattgttattattattaccttgttcaccctagaataaacaaaaccccaactagtggacatctatttatggttccactagtatgaatttag
>MSTRG.14199.1 chr01 19954294-19954913
aaaaaaaggcctcccgtcaggccactccccaccgcggccagctaccactttcccctctccgccgccgcgccaagccgtccgctcggccgctgccaccacgcgcggccacatctcccgcgcgagcaccacccccgcgccactgccacttcgccaccacgactgtcagcacctccggcctccatctccgccgaacgaatcgccaccgcgaccaccgccgtcttcgtcttgctcgagaccacaaccacactgcgagcgccggcccgcacgggcgccgcctccgcgaccacccaacgcctccacctccgcctcctctgcccggcgctgccccggcacctcctcgctgcgccggccttttctccccatccacccaatgcctgccggcggaagtggagctgctgc…
>MSTRG.101045.1 chr05 6999524-7000028
ATTTTCTACTGTATTGACACCTGAAATGTGCTGCTCTCCTTCTTTCAGGTCATGTTACTACCGTGCAAACAACTACTTTGTTGCCTAAATAGGATAGCTAAATGTACATTCAAAGAGATCATCATGGTTGTCTCTGAAGGTAgagagaatcccttatatgccactctaaattaaccagctcccttatatgccacttcaaattggcttctctcttttatgccaccggttcaagtttctcctcccttttatgccattgccgtcagtccaccgtcagttgaccgttaacttcattgtaaaaagacgcatttgccctTTAGAATTAGTATACAACCAATAATAGGTATTTTAGTACTAATATAGCTACTAGATACAACATATGAAAATTGATTTTTTTCTGCA…
>MSTRG.43731.1 chr02 23167705-23169808
GTATTGTAAGGTCCAGTGGAATGTTTGACTGTTGAGATAGATTACTTTGGCGCATGTAGACTGTAGTTAAGAGTTTCAGTGGATTGCTTGTTTTGTTGTCGTCGTACCTGAGCATACTAAGGTCGTACCTTAggggttgtttggttcactacttcaaattgccacactacactttagactgtcacaccttcttagatttgtgtttggttcattgccatagatatagcaagccacactttcttaccatcttaccccacatgtcatagactcaattatttgtctaactttgccacaagtgtggcttacaatttgtaggccacaaaaagtgtggcaagccacacttgcctaacattgcctaaagtgagttatgacaatgttagttaagaaccaaacaacccc…
>MSTRG.54393.1 chr03 3968017-3968633
CTCATGTATAACTTTTATTTTTTAGTCTCAAGTAGTATCCTTTGATTggcaacTCACAAAAGATGCAGAAAGTCACACGCATGCACGGAAAATGCAGCCTGGGGAGTAGCGTGCAGCCCATCGGCAAAATAGTCGCCGGCGCctctctctcctgccattttctctctttcaactaggcaaaaatctgctatatggTAACTATAGCCTGCTATAATGTAGACTTAT
>MSTRG.135256.2 chr07 2883001-2883352
GGTTGGTTATGTATGTATGCTGATGCTGCTATGCTATTCTATTCCTCCAATGGTGCCTCGTTGCTGTCTTCTGCCGCATCTTCGTCCATGGCGTTGGCGTTTTCGTCAGCTGGGGTTTCAGGATCAGTCTCCATCTGTTCTTGCTCATCGTTCGGGCTGTCATCGACGCTGCCGTAGACCTGGGAGCTCACCAATTGACCCTGAACAGAAATTGGGGGTGCAGAGTATGTATGTACCCATCCAGAAAGTCTCCTCGG
>MSTRG.97062.3 chr05 1735120-1738427
GTTACTCTTACTTCCTGTCATGACAGCTACTCCTACTTGATCGCATACTAGTAATGACCTGTGATGACTGATGAGACTCGAGCTATGCTGGAGTGGAGTCAGAGATGATCGTTACACATGGATCAATCTGAAGACAGAGATAAGTGAACAGATTTGATAGGTTCAGTGTTCAGAGCCTCCAGCTGATATCAACTGCTCATAAATGTCAGTAGCTTTGCTAGGTTTACTGCAGCTGGAGCAGGGCCATGGAAGGTGATGGAGCGTTCTTCTTTATCATCAGGCTTTCGTTTTGGGAGATTGCACCATCATGGATTGGAGGAGTAGAGATGGAAACTGAAAATACCAGGAAGGAAGGAAGGAGGCAAACATGGAGAACCCAAGAAAGTCAAGGTTTGTACT…
>MSTRG.38331.1 chr02 14657787-14664014
tatgcttgcaatgcattattccataaataaaatattctattccactatatgcatggaaaactaaccatgcaggggaagcaatcaaaatggaggagaatcgacagtacaacaatcgatcaatcaaacagacgctgtcgagaatcatacttatggatggataggccaagaactcagaaatgagacatcattctgacccaaaaCATTGTGTACCATAAAGTGGGGCCCACATGACAACATCCTGAAGAAGGTTGTAGGCCAGGGTTGGCCGAACCCAAACCCCCAACTGGCCCAATCCAGCCCATTTTCGGCCAGACAATTACTACCGGCATCctatgacagttggagctaattctacctgaagaaaccgtcatggacacatggcaagaggagatgaaatat…
>MSTRG.397.1 Syng_TIGR_030 10148-10794
GTCAATTAATGCCAATATTGGCATATTTTTGCCCAAATGGGTCCGATGTTTTTGACCGGTATGAAAATGTTCAAAAAGCACCAAAACATGATTTTAGGACATATTGGAGTGCATTGGGTGCGTTCGTGGCAAAAACTCACTTCGTGATACACGCGGCGAACTTTTGTCAATTAATGCCAATATTGGCCCACACGGGTGCGATGTTTTTGTCCGGAATGAAAAAATTCAAAAAGCACCAAAACATGATTTTTGGACATATTGGAGTGTATTGGGTGCGTTCGTGGCAAAAACTCACTTCGTGATTCTCGCGGCGAACTTTTGTCAATTAATGCCAATATTGG
>MSTRG.104602.1 chr05 16071736-16077350
CATACAtgttgagaatataggcatataatgatttaatatattccataaataaatcatgacattacagatatatactagcattaacgcatcattagatctacacatgtaaactaagcagtaaaacatgaatagatcaaatatgcgcaacatgtcgaacacgtaccgaggtggcggaaagaccggttgctcggcaggaactactcgcggttgcaagcgtcgacgaaggcgcgcagc
>MSTRG.109086.3 chr05 21797646-21798831
GCGAAAAAAAGTCCCCCAGAGTTCTCTTCCTCTCAGGTCCCTCTTCCTTCTTGTCTCCGGCGACTCGCCGCTGGTGAGGGGTCGGACCCCTAGTCTCCACTAGTAGATGTAGATTCGTCGGGTTCTCCCATTTCCCGGGCTAGTCCTGTTTTTCTTCCTTTTGTGAAGAGCAAGAGTTCAGCCGGTGATCGGTGCTCTCGTCTACGCTACTCCGGCCATGGAGGACCTCGACGATGTCTTCTCCAACGTGTGTCTCCGGCTTGGTGCTTGTGTGGTTCATTCCCGTCGTCTACAACTGGAAGGGAGGCAAGTTTTCTCTCCAACTTGAATAGGTTGCGTCGGCCATTTGTTGCTTCTCCGGTGACCTCTCCACTTCAGCGTTGACCTTCTTCCTCGTCA…
>MSTRG.157905.3 chr08 11411020-11412488
GTGGGTGAGATCTCTCAACGGTGGGGTCATTGGTGTTAAGTTGTTCTTCAGAGAGGATGACGTCGGACGCACTTGACGTGGCACACCCCGTACTTTCTGTGCGTAGCTAGAGAGGTTGGTCGTGCCACGCTGTGTGCGTCTGATACACCCTTTCTTTACGGTGATGATCTGTGTTTGGTCATGATCTATAGATGTATGATCTCCTTTTAGCTAAAAAAGGAAAAAATCTCCTTTTAGCTAGGTAGCATTTTCCTTGGAAATAAGTAAGCTCATGTGCACCGTCTCCATCTTTTTATTGCAAGAATTTTCTGTTGTGTATATTTTTCCTACAAACTCTGTTGCAGGAGCGCTGTACAAGATTAGTTATTAGCTTTTATTTATCTCATGTAATACTGTTAT…
>MSTRG.99271.2 chr05 4786652-4787142
AAACCTGTTCAAGGGCAGCTTGCTCGTCGTGGTCGTCGTCGTGGGCGTCAGCGGCGTGGTGGTGCGCCCCTCCTGCTGCCTCCCCCCGCCATCTATCTCCTCCCGATGAAAAGAGACAGAAAATCCGATCTTTGCTGCAAGAAAAAGAAAAGAAAAGAAAAGCCGCCGATCTTTGCGAGTTCCGCGATCTGCCGGCGAGATCGATGCGGGGGTTAACGAGGGTTTTTGAGGGGATTGAAGGAGGCGGATTCGTGCTCC
>MSTRG.114800.15 chr06 19150-76611
[truncated: 10,529 more rows]
