# Supplementary material for: A Long Noncoding RNA Derived from lncRNA–mRNA Networks Modulates Seed Vigor
Source: Int J Mol Sci. 2022 Aug 22;23(16):9472. doi: 10.3390/ijms23169472 (PMC9409430; doi:10.3390/ijms23169472)
Supplement: Supplementary file 1 [file ijms-23-09472-s001.zip › Supplemental Table S3.xlsx]

## Sheet: Supplemental Table S3-1
Supplemental Table S3-1. Cis lncRNA-mRNA pairs in LT-Ⅰ/0h.
lncRNA_ID	Target_gene_ID	Target_type	COG_class_annotation	GO_annotation	KEGG_annotation	KEGG_pathway_annotation	KOG_class_annotation	Pfam_annotation	Swiss_Prot_annotation	eggNOG_class_annotation	NR_annotation
MSTRG.160313.3	Os08g0345400	cis	--	Cellular Component: plastid (GO:0009536);; Cellular Component: integral component of membrane (GO:0016021);;	--	--	--	--	--	Function unknown	PREDICTED: uncharacterized protein LOC9269424 [Oryza sativa Japonica Group]
MSTRG.160313.3	Os08g0345500	cis	Signal transduction mechanisms	Cellular Component: Golgi membrane (GO:0000139);; Biological Process: pollen germination (GO:0009846);; Cellular Component: integral component of membrane (GO:0016021);; Molecular Function: cellulose synthase (UDP-forming) activity (GO:0016760);; Biological Process: cellulose biosynthetic process (GO:0030244);; Biological Process: cell wall organization (GO:0071555);;	K20924|0|dosa:Os08t0345500-00|K20924 cellulose synthase-like protein [EC:2.4.1.-] | (RAP-DB) Os08g0345500; Similar to Cellulose synthase-like protein D3.	--	--	Cellulose synthase;; RING/Ubox like zinc-binding domain;; Glycosyl transferase family group 2	Cellulose synthase-like protein D3 OS=Oryza sativa subsp. japonica OX=39947 GN=CSLD3 PE=2 SV=2	Cell wall/membrane/envelope biogenesis	Os08g0345500 [Oryza sativa Japonica Group]
MSTRG.160313.3	Os08g0345700	cis	Carbohydrate transport and metabolism	Molecular Function: 6-phosphofructokinase activity (GO:0003872);; Molecular Function: ATP binding (GO:0005524);; Cellular Component: cytoplasm (GO:0005737);; Biological Process: fructose 6-phosphate metabolic process (GO:0006002);; Biological Process: carbohydrate phosphorylation (GO:0046835);; Molecular Function: diphosphate-fructose-6-phosphate 1-phosphotransferase activity (GO:0047334);; Biolo…	K00895|0|osa:4345338|K00895 diphosphate-dependent phosphofructokinase [EC:2.7.1.90] | (RefSeq) pyrophosphate--fructose 6-phosphate 1-phosphotransferase subunit alpha	Glycolysis / Gluconeogenesis (ko00010);; Pentose phosphate pathway (ko00030);; Fructose and mannose metabolism (ko00051)	Carbohydrate transport and metabolism	Phosphofructokinase	Pyrophosphate--fructose 6-phosphate 1-phosphotransferase subunit alpha OS=Ricinus communis OX=3988 GN=PFP-ALPHA PE=3 SV=1	Carbohydrate transport and metabolism	PREDICTED: pyrophosphate--fructose 6-phosphate 1-phosphotransferase subunit alpha [Oryza sativa Japonica Group]
MSTRG.160313.3	Os08g0345800	cis	Carbohydrate transport and metabolism	Molecular Function: ATP binding (GO:0005524);; Cellular Component: cytosol (GO:0005829);; Biological Process: glycogen biosynthetic process (GO:0005978);; Molecular Function: glucose-1-phosphate adenylyltransferase activity (GO:0008878);; Cellular Component: amyloplast (GO:0009501);; Cellular Component: chloroplast (GO:0009507);; Biological Process: starch biosynthetic process (GO:0019252);;	K00975|0|osa:4345339|K00975 glucose-1-phosphate adenylyltransferase [EC:2.7.7.27] | (RefSeq) AGPase, agps; glucose-1-phosphate adenylyltransferase small subunit, chloroplastic/amyloplastic	Starch and sucrose metabolism (ko00500);; Amino sugar and nucleotide sugar metabolism (ko00520)	Cell wall/membrane/envelope biogenesis	Nucleotidyl transferase;; Bacterial transferase hexapeptide (six repeats)	Glucose-1-phosphate adenylyltransferase small subunit 2, chloroplastic/amyloplastic/cytosolic OS=Oryza sativa subsp. japonica OX=39947 GN=AGPS2 PE=1 SV=4	Carbohydrate transport and metabolism	PREDICTED: glucose-1-phosphate adenylyltransferase small subunit, chloroplastic/amyloplastic isoform X1 [Oryza sativa Japonica Group]
MSTRG.160313.3	Os08g0346001	cis	Carbohydrate transport and metabolism	Molecular Function: ATP binding (GO:0005524);; Cellular Component: cytosol (GO:0005829);; Biological Process: glycogen biosynthetic process (GO:0005978);; Molecular Function: glucose-1-phosphate adenylyltransferase activity (GO:0008878);; Cellular Component: amyloplast (GO:0009501);; Cellular Component: chloroplast (GO:0009507);; Biological Process: starch biosynthetic process (GO:0019252);;	K00975|1.67561e-94|ppp:PHYPADRAFT_54996|K00975 glucose-1-phosphate adenylyltransferase [EC:2.7.7.27] | (RefSeq) hypothetical protein	Starch and sucrose metabolism (ko00500);; Amino sugar and nucleotide sugar metabolism (ko00520)	Cell wall/membrane/envelope biogenesis	Nucleotidyl transferase	Glucose-1-phosphate adenylyltransferase small subunit, chloroplastic/amyloplastic (Fragment) OS=Beta vulgaris OX=161934 GN=AGPB1 PE=2 SV=1	Carbohydrate transport and metabolism	Glucose-1-phosphate adenylyltransferase [Zostera marina]
MSTRG.160313.3	Os08g0346400	cis	--	Molecular Function: DNA binding (GO:0003677);; Cellular Component: nucleus (GO:0005634);; Biological Process: regulation of transcription, DNA-templated (GO:0006355);;	--	--	--	MYB-CC type transfactor, LHEQLE motif;; Myb-like DNA-binding domain	Protein PHR1-LIKE 3 OS=Arabidopsis thaliana OX=3702 GN=PHL3 PE=1 SV=1	Transcription	PREDICTED: myb family transcription factor APL [Oryza sativa Japonica Group]
MSTRG.160313.3	Os08g0346500	cis	--	Molecular Function: DNA binding (GO:0003677);; Cellular Component: nucleus (GO:0005634);; Cellular Component: mitochondrion (GO:0005739);; Biological Process: regulation of transcription, DNA-templated (GO:0006355);; Cellular Component: plastid (GO:0009536);;	--	--	--	MYB-CC type transfactor, LHEQLE motif;; Myb-like DNA-binding domain	Myb family transcription factor PHL7 OS=Arabidopsis thaliana OX=3702 GN=PHL7 PE=2 SV=1	Function unknown	PREDICTED: protein PHR1-LIKE 1 [Oryza sativa Japonica Group]
MSTRG.160313.3	Os08g0346600	cis	--	Cellular Component: integral component of membrane (GO:0016021);;	--	--	--	--	--	Function unknown	hypothetical protein OsI_28910 [Oryza sativa Indica Group]
MSTRG.160313.3	Os08g0346900	cis	--	--	--	--	--	--	--	--	Os08g0346900 [Oryza sativa Japonica Group]
MSTRG.160313.3	Os08g0347000	cis	--	--	--	--	--	--	--	--	Os08g0347000, partial [Oryza sativa Japonica Group]
MSTRG.160313.3	Os08g0347200	cis	--	--	--	--	--	--	--	--	Os08g0347200 [Oryza sativa Japonica Group]
MSTRG.160313.3	Os08g0347500	cis	--	Molecular Function: calcium ion binding (GO:0005509);; Cellular Component: chloroplast (GO:0009507);; Cellular Component: photosystem II oxygen evolving complex (GO:0009654);; Biological Process: photosynthesis (GO:0015979);; Cellular Component: integral component of membrane (GO:0016021);; Cellular Component: extrinsic component of membrane (GO:0019898);; Cellular Component: thylakoid lumen (GO:…	K02717|0|dosa:Os08t0347500-00|K02717 photosystem II oxygen-evolving enhancer protein 2 | (RAP-DB) Os08g0347500; Similar to PsbP family protein, expressed.	Photosynthesis (ko00195)	--	PsbP	PsbP-like protein 1, chloroplastic OS=Arabidopsis thaliana OX=3702 GN=PPL1 PE=1 SV=1	Carbohydrate transport and metabolism	Os08g0347500 [Oryza sativa Japonica Group]
MSTRG.160313.3	Os08g0347550	cis	--	--	--	--	--	--	--	--	--
MSTRG.160313.3	Os08g0348300	cis	--	Cellular Component: plastid (GO:0009536);; Molecular Function: oxidoreductase activity, acting on CH-OH group of donors (GO:0016614);; Biological Process: oxidation-reduction process (GO:0055114);;	--	--	--	--	--	--	Os08g0348300 [Oryza sativa Japonica Group]
MSTRG.185892.27	Os10g0158000	cis	--	Cellular Component: integral component of membrane (GO:0016021);;	--	--	--	--	--	--	Os10g0157750 [Oryza sativa Japonica Group]
MSTRG.185892.27	Os10g0158400	cis	Secondary metabolites biosynthesis, transport and catabolism	Biological Process: biosynthetic process (GO:0009058);; Cellular Component: integral component of membrane (GO:0016021);; Molecular Function: transferase activity, transferring acyl groups other than amino-acyl groups (GO:0016747);;	--	--	--	Chalcone and stilbene synthases, N-terminal domain;; Chalcone and stilbene synthases, C-terminal domain;; 3-Oxoacyl-[acyl-carrier-protein (ACP)] synthase III;; 3-Oxoacyl-[acyl-carrier-protein (ACP)] synthase III C terminal;; FAE1/Type III polyketide synthase-like protein	Chalcone synthase 8 OS=Bromheadia finlaysoniana OX=41205 GN=CHS8 PE=2 SV=1	Secondary metabolites biosynthesis, transport and catabolism	PREDICTED: bisdemethoxycurcumin synthase-like [Oryza sativa Japonica Group]
MSTRG.185892.27	Os10g0158475	cis	Secondary metabolites biosynthesis, transport and catabolism	Biological Process: biosynthetic process (GO:0009058);; Cellular Component: integral component of membrane (GO:0016021);; Molecular Function: transferase activity, transferring acyl groups other than amino-acyl groups (GO:0016747);;	--	--	--	Chalcone and stilbene synthases, C-terminal domain;; 3-Oxoacyl-[acyl-carrier-protein (ACP)] synthase III C terminal	Chalcone synthase 8 OS=Bromheadia finlaysoniana OX=41205 GN=CHS8 PE=2 SV=1	Secondary metabolites biosynthesis, transport and catabolism	PREDICTED: bisdemethoxycurcumin synthase-like [Oryza sativa Japonica Group]
MSTRG.185892.27	Os10g0158550	cis	--	--	--	--	--	--	--	--	--
MSTRG.185892.27	Os10g0158625	cis	--	Molecular Function: DNA binding (GO:0003677);; Cellular Component: nucleus (GO:0005634);; Biological Process: regulation of transcription, DNA-templated (GO:0006355);;	--	--	--	B3 DNA binding domain	Putative B3 domain-containing protein Os10g0158600 OS=Oryza sativa subsp. japonica OX=39947 GN=Os10g0158625 PE=3 SV=1	--	RecName: Full=Putative B3 domain-containing protein Os10g0158600
MSTRG.185892.27	Os10g0158700	cis	--	Molecular Function: ubiquitin-protein transferase activity (GO:0004842);; Cellular Component: mitochondrion (GO:0005739);; Biological Process: protein ubiquitination (GO:0016567);; Cellular Component: SCF ubiquitin ligase complex (GO:0019005);; Biological Process: SCF-dependent proteasomal ubiquitin-dependent protein catabolic process (GO:0031146);;	--	--	--	--	--	--	PREDICTED: uncharacterized protein LOC4348147 [Oryza sativa Japonica Group]
MSTRG.185892.27	Os10g0159167	cis	--	--	--	--	--	--	--	--	Os10g0159167 [Oryza sativa Japonica Group]
MSTRG.185892.27	Os10g0159300	cis	--	--	--	--	--	--	--	--	hypothetical protein [Oryza sativa Japonica Group]
MSTRG.185892.27	Os10g0159600	cis	--	Cellular Component: mitochondrion (GO:0005739);; Cellular Component: plastid (GO:0009536);;	--	--	--	Hsp20/alpha crystallin family	--	Function unknown	PREDICTED: fibrous sheath CABYR-binding protein [Oryza sativa Japonica Group]
MSTRG.185892.27	Os10g0159700	cis	--	Cellular Component: plastid (GO:0009536);;	--	--	--	Hsp20/alpha crystallin family	Small heat shock protein, chloroplastic OS=Pisum sativum OX=3888 GN=HSP21 PE=2 SV=1	Posttranslational modification, protein turnover, chaperones	PREDICTED: small heat shock protein, chloroplastic [Oryza sativa Japonica Group]
MSTRG.185892.27	Os10g0159800	cis	General function prediction only	Molecular Function: zinc ion binding (GO:0008270);; Molecular Function: oxidoreductase activity (GO:0016491);; Biological Process: oxidation-reduction process (GO:0055114);;	K00001|0|osa:4348152|K00001 alcohol dehydrogenase [EC:1.1.1.1] | (RefSeq) alcohol dehydrogenase-like 4	Glycolysis / Gluconeogenesis (ko00010);; Fatty acid degradation (ko00071);; Tyrosine metabolism (ko00350)	Secondary metabolites biosynthesis, transport and catabolism	Alcohol dehydrogenase GroES-like domain;; Zinc-binding dehydrogenase	Alcohol dehydrogenase-like 4 OS=Arabidopsis thaliana OX=3702 GN=At1g64710 PE=2 SV=1	Energy production and conversion	PREDICTED: alcohol dehydrogenase-like 4 [Oryza sativa Japonica Group]
MSTRG.185892.27	Os10g0160000	cis	Posttranslational modification, protein turnover, chaperones	Molecular Function: thiol-dependent ubiquitin-specific protease activity (GO:0004843);; Biological Process: ubiquitin-dependent protein catabolic process (GO:0006511);; Biological Process: protein deubiquitination (GO:0016579);;	K11835|0|osa:4348153|K11835 ubiquitin carboxyl-terminal hydrolase 4/11/15 [EC:3.4.19.12] | (RefSeq) ubiquitin carboxyl-terminal hydrolase 9	--	Posttranslational modification, protein turnover, chaperones	Ubiquitin carboxyl-terminal hydrolase;; DUSP domain;; Ubiquitin carboxyl-terminal hydrolase	Ubiquitin carboxyl-terminal hydrolase 10 OS=Arabidopsis thaliana OX=3702 GN=UBP10 PE=2 SV=2	Posttranslational modification, protein turnover, chaperones	PREDICTED: ubiquitin carboxyl-terminal hydrolase 9 [Oryza sativa Japonica Group]
MSTRG.160478.1	Os08g0356001	cis	--	Molecular Function: transaminase activity (GO:0008483);; Cellular Component: plastid (GO:0009536);;	--	--	--	Protein of unknown function (DUF1409)	--	--	aminotransferase-like protein [Oryza sativa Japonica Group]
MSTRG.160478.1	Os08g0356500	cis	--	Cellular Component: integral component of membrane (GO:0016021);;	--	--	--	Plant protein of unknown function	--	Function unknown	PREDICTED: uncharacterized protein LOC4345359 [Oryza sativa Japonica Group]
MSTRG.160478.1	Os08g0356700	cis	--	Cellular Component: integral component of membrane (GO:0016021);;	--	--	--	Plant protein of unknown function	--	Function unknown	PREDICTED: uncharacterized protein LOC4345360 [Oryza sativa Japonica Group]
MSTRG.160478.1	Os08g0356800	cis	--	Cellular Component: integral component of membrane (GO:0016021);;	--	--	--	Plant protein of unknown function	--	Function unknown	PREDICTED: uncharacterized protein LOC4345361 [Oryza sativa Japonica Group]
MSTRG.160478.1	Os08g0357100	cis	--	--	--	--	--	--	--	--	Os08g0357100 [Oryza sativa Japonica Group]
MSTRG.160478.1	Os08g0357300	cis	--	Molecular Function: transcription factor activity, sequence-specific DNA binding (GO:0003700);; Biological Process: regulation of transcription, DNA-templated (GO:0006355);; Cellular Component: plastid (GO:0009536);; Molecular Function: sequence-specific DNA binding (GO:0043565);;	--	--	--	bZIP transcription factor;; Basic region leucine zipper	--	Transcription	PREDICTED: ocs element-binding factor 1 [Oryza sativa Japonica Group]
MSTRG.160478.1	Os08g0357700	cis	--	--	--	--	--	--	--	Function unknown	Os08g0357700 [Oryza sativa Japonica Group]
MSTRG.695.4	Os01g0104000	cis	Posttranslational modification, protein turnover, chaperones	Molecular Function: protein serine/threonine kinase activity (GO:0004674);; Molecular Function: protein tyrosine kinase activity (GO:0004713);; Molecular Function: ATP binding (GO:0005524);; Cellular Component: plasma membrane (GO:0005886);; Cellular Component: integral component of membrane (GO:0016021);; Biological Process: peptidyl-tyrosine phosphorylation (GO:0018108);;	--	--	Signal transduction mechanisms	Protein tyrosine kinase;; Protein kinase domain;; Lectin C-type domain	C-type lectin receptor-like tyrosine-protein kinase At1g52310 OS=Arabidopsis thaliana OX=3702 GN=At1g52310 PE=2 SV=1	Signal transduction mechanisms	PREDICTED: C-type lectin receptor-like tyrosine-protein kinase At1g52310 isoform X1 [Oryza sativa Japonica Group]
MSTRG.695.4	Os01g0104100	cis	--	Cellular Component: cytosol (GO:0005829);; Cellular Component: plasma membrane (GO:0005886);; Molecular Function: zinc ion binding (GO:0008270);; Biological Process: response to cold (GO:0009409);; Biological Process: response to water deprivation (GO:0009414);; Biological Process: response to salt stress (GO:0009651);; Biological Process: response to abscisic acid (GO:0009737);; Cellular Compone…	--	--	--	Tetratricopeptide repeat;; Tetratricopeptide repeat	Protein NCA1 OS=Arabidopsis thaliana OX=3702 GN=NCA1 PE=1 SV=1	Function unknown	Os01g0104100, partial [Oryza sativa Japonica Group]
MSTRG.695.4	Os01g0104200	cis	--	Molecular Function: DNA binding (GO:0003677);; Cellular Component: nucleus (GO:0005634);; Biological Process: regulation of transcription, DNA-templated (GO:0006355);; Biological Process: aging (GO:0007568);; Biological Process: single organism reproductive process (GO:0044702);; Biological Process: shoot system development (GO:0048367);; Biological Process: reproductive structure development (GO…	--	--	--	No apical meristem (NAM) protein	NAC transcription factor NAM-A1 OS=Triticum turgidum subsp. durum OX=4567 GN=NAM-A1 PE=2 SV=1	--	PREDICTED: NAC transcription factor 29 [Oryza sativa Japonica Group]
MSTRG.695.4	Os01g0104350	cis	--	--	--	--	--	--	--	--	--
MSTRG.695.4	Os01g0104400	cis	--	--	--	--	--	Ricin-type beta-trefoil lectin domain-like	Ricin B-like lectin R40G3 OS=Oryza sativa subsp. japonica OX=39947 GN=R40G3 PE=2 SV=1	Function unknown	hypothetical protein OsJ_00036 [Oryza sativa Japonica Group]
MSTRG.695.4	Os01g0104500	cis	--	Molecular Function: DNA binding (GO:0003677);; Cellular Component: nucleus (GO:0005634);; Biological Process: regulation of transcription, DNA-templated (GO:0006355);;	--	--	--	No apical meristem (NAM) protein	NAC domain-containing protein 87 OS=Arabidopsis thaliana OX=3702 GN=NAC087 PE=2 SV=1	Function unknown	PREDICTED: NAC domain-containing protein 92 [Oryza sativa Japonica Group]
MSTRG.695.4	Os01g0104600	cis	--	Molecular Function: catalytic activity (GO:0003824);; Cellular Component: nucleus (GO:0005634);; Cellular Component: mitochondrion (GO:0005739);; Biological Process: DNA repair (GO:0006281);;	K10571|0|dosa:Os01t0104600-01|K10571 de-etiolated-1 | (RAP-DB) Os01g0104600; Similar to Light-mediated development protein DET1 (Deetiolated1 homolog) (tDET1) (High pigmentation protein 2) (Protein dark green).	Ubiquitin mediated proteolysis (ko04120)	Transcription	De-etiolated protein 1 Det1	Light-mediated development protein DET1 OS=Solanum lycopersicum OX=4081 GN=DET1 PE=1 SV=1	Posttranslational modification, protein turnover, chaperones	PREDICTED: light-mediated development protein DET1 isoform X2 [Oryza sativa Japonica Group]
MSTRG.695.4	Os01g0104800	cis	--	Biological Process: maturation of SSU-rRNA from tricistronic rRNA transcript (SSU-rRNA, 5.8S rRNA, LSU-rRNA) (GO:0000462);; Cellular Component: nucleolus (GO:0005730);; Cellular Component: small-subunit processome (GO:0032040);;	K14767|0|dosa:Os01t0104800-01|K14767 U3 small nucleolar RNA-associated protein 3 | (RAP-DB) Os01g0104800; Sas10/Utp3 family protein.	--	Chromatin structure and dynamics	Sas10 C-terminal domain;; Sas10/Utp3/C1D family	--	Function unknown	PREDICTED: something about silencing protein 10 isoform X3 [Oryza sativa Japonica Group]
MSTRG.695.4	Os01g0104900	cis	--	Cellular Component: mitochondrion (GO:0005739);; Molecular Function: transferase activity, transferring acyl groups other than amino-acyl groups (GO:0016747);;	--	--	--	Transferase family	Fatty alcohol:caffeoyl-CoA acyltransferase OS=Arabidopsis thaliana OX=3702 GN=FACT PE=2 SV=1	Function unknown	PREDICTED: omega-hydroxypalmitate O-feruloyl transferase [Oryza sativa Japonica Group]
MSTRG.695.4	Os01g0105300	cis	--	Molecular Function: RNA polymerase II regulatory region sequence-specific DNA binding (GO:0000977);; Molecular Function: transcription factor activity, sequence-specific DNA binding (GO:0003700);; Cellular Component: nucleus (GO:0005634);; Biological Process: regulation of transcription from RNA polymerase II promoter (GO:0006357);; Molecular Function: protein dimerization activity (GO:0046983);;	--	--	Replication, recombination and repair	hAT family C-terminal dimerisation region;; Domain of unknown function (DUF4413);; BED zinc finger	Putative AC transposase OS=Zea mays OX=4577 PE=2 SV=2	Function unknown	Os01g0105300 [Oryza sativa Japonica Group]
MSTRG.695.4	Os01g0105400	cis	--	Biological Process: cytokinesis by cell plate formation (GO:0000911);; Molecular Function: microtubule motor activity (GO:0003777);; Molecular Function: ATP binding (GO:0005524);; Cellular Component: kinesin complex (GO:0005871);; Cellular Component: microtubule (GO:0005874);; Biological Process: microtubule-based movement (GO:0007018);; Molecular Function: microtubule binding (GO:0008017);; Biol…	--	--	Cytoskeleton	--	Kinesin-like protein KIN-7A OS=Oryza sativa subsp. japonica OX=39947 GN=KIN7A PE=2 SV=1	Cytoskeleton	Os01g0105400, partial [Oryza sativa Japonica Group]
MSTRG.695.4	Os01g0105800	cis	Posttranslational modification, protein turnover, chaperones	Molecular Function: structural molecule activity (GO:0005198);; Cellular Component: mitochondrial matrix (GO:0005759);; Molecular Function: ferrous iron binding (GO:0008198);; Biological Process: iron-sulfur cluster assembly (GO:0016226);; Molecular Function: 2 iron, 2 sulfur cluster binding (GO:0051537);; Molecular Function: 4 iron, 4 sulfur cluster binding (GO:0051539);; Biological Process: pro…	K13628|8.67098e-77|osa:9272545|K13628 iron-sulfur cluster assembly protein | (RefSeq) iron-sulfur assembly protein IscA-like 3, mitochondrial	--	Inorganic ion transport and metabolism	Iron-sulphur cluster biosynthesis	Iron-sulfur assembly protein IscA-like 1, mitochondrial OS=Arabidopsis thaliana OX=3702 GN=At2g16710 PE=2 SV=2	Function unknown	PREDICTED: iron-sulfur assembly protein IscA-like 3, mitochondrial [Oryza sativa Japonica Group]
MSTRG.695.4	Os01g0105900	cis	Carbohydrate transport and metabolism	Molecular Function: kinase activity (GO:0016301);; Biological Process: phosphorylation (GO:0016310);; Molecular Function: phosphotransferase activity, alcohol group as acceptor (GO:0016773);;	--	--	Carbohydrate transport and metabolism	pfkB family carbohydrate kinase	Adenosine kinase 2 OS=Arabidopsis thaliana OX=3702 GN=ADK2 PE=1 SV=1	Carbohydrate transport and metabolism	PREDICTED: uncharacterized sugar kinase slr0537 [Oryza sativa Japonica Group]
MSTRG.695.4	Os01g0106200	cis	--	Cellular Component: intracellular (GO:0005622);; Biological Process: retrograde vesicle-mediated transport, Golgi to ER (GO:0006890);; Cellular Component: integral component of membrane (GO:0016021);;	--	--	Intracellular trafficking, secretion, and vesicular transport	Rer1 family	Protein RER1A OS=Arabidopsis thaliana OX=3702 GN=RER1A PE=1 SV=1	Intracellular trafficking, secretion, and vesicular transport	PREDICTED: protein RER1A [Oryza sativa Japonica Group]
MSTRG.695.4	Os01g0106300	cis	General function prediction only	Cellular Component: cytoplasm (GO:0005737);; Molecular Function: oxidoreductase activity (GO:0016491);; Biological Process: oxidation-reduction process (GO:0055114);;	--	--	--	NmrA-like family;; NAD(P)H-binding;; NAD dependent epimerase/dehydratase family;; 3-beta hydroxysteroid dehydrogenase/isomerase family	Isoflavone reductase homolog IRL OS=Zea mays OX=4577 GN=IRL PE=2 SV=1	--	PREDICTED: isoflavone reductase homolog IRL [Oryza sativa Japonica Group]
MSTRG.695.4	Os01g0106400	cis	General function prediction only	Cellular Component: cytoplasm (GO:0005737);; Molecular Function: oxidoreductase activity (GO:0016491);; Biological Process: oxidation-reduction process (GO:0055114);;	--	--	--	NmrA-like family;; NAD(P)H-binding;; 3-beta hydroxysteroid dehydrogenase/isomerase family;; NAD dependent epimerase/dehydratase family	Isoflavone reductase homolog IRL OS=Zea mays OX=4577 GN=IRL PE=2 SV=1	Function unknown	PREDICTED: isoflavone reductase homolog IRL [Oryza sativa Japonica Group]
MSTRG.695.4	Os01g0106500	cis	--	--	--	--	--	--	--	Function unknown	PREDICTED: stress response protein NST1 [Oryza sativa Japonica Group]
MSTRG.695.4	Os01g0106600	cis	--	Cellular Component: plastid (GO:0009536);;	--	--	--	--	--	Function unknown	PREDICTED: neural Wiskott-Aldrich syndrome protein [Oryza sativa Japonica Group]
MSTRG.695.4	Os01g0106700	cis	--	Biological Process: DNA damage checkpoint (GO:0000077);; Biological Process: telomere maintenance (GO:0000723);; Molecular Function: protein serine/threonine kinase activity (GO:0004674);; Molecular Function: ATP binding (GO:0005524);; Cellular Component: nucleus (GO:0005634);; Biological Process: DNA repair (GO:0006281);; Biological Process: response to ionizing radiation (GO:0010212);; Biologic…	K04728|0|dosa:Os01t0106700-00|K04728 ataxia telangiectasia mutated family protein [EC:2.7.11.1] | (RAP-DB) Os01g0106700; Hypothetical conserved gene.	--	Signal transduction mechanisms;; Chromatin structure and dynamics;; Replication, recombination and repair;; Cell cycle control, cell division, chromosome partitioning	Phosphatidylinositol 3- and 4-kinase;; FATC domain	Serine/threonine-protein kinase ATM OS=Arabidopsis thaliana OX=3702 GN=ATM PE=2 SV=1	Function unknown	Os01g0106700 [Oryza sativa Japonica Group]
MSTRG.695.4	Os01g0106750	cis	--	--	--	--	--	--	--	--	--
MSTRG.695.4	Os01g0106800	cis	--	Molecular Function: zinc ion binding (GO:0008270);; Molecular Function: NEDD8 transferase activity (GO:0019788);; Biological Process: SCF-dependent proteasomal ubiquitin-dependent protein catabolic process (GO:0031146);; Cellular Component: Cul2-RING ubiquitin ligase complex (GO:0031462);; Cellular Component: Cul3-RING ubiquitin ligase complex (GO:0031463);; Cellular Component: Cul7-RING ubiquiti…	K03868|2.58558e-64|osa:4326152|K03868 RING-box protein 1 | (RefSeq) P0482C06.1; RING-box protein 1a	Nucleotide excision repair (ko03420);; Ubiquitin mediated proteolysis (ko04120);; Protein processing in endoplasmic reticulum (ko04141)	Posttranslational modification, protein turnover, chaperones	RING-H2 zinc finger domain;; Anaphase-promoting complex subunit 11 RING-H2 finger;; Ring finger domain	RING-box protein 1a OS=Arabidopsis thaliana OX=3702 GN=RBX1A PE=1 SV=1	Posttranslational modification, protein turnover, chaperones	hypothetical protein PAHAL_E03638 [Panicum hallii]
MSTRG.695.4	Os01g0106900	cis	Lipid transport and metabolism	Cellular Component: chloroplast stroma (GO:0009570);; Molecular Function: isomerase activity (GO:0016853);; Molecular Function: manganese ion binding (GO:0030145);; Molecular Function: 1-deoxy-D-xylulose-5-phosphate reductoisomerase activity (GO:0030604);; Biological Process: isopentenyl diphosphate biosynthetic process, methylerythritol 4-phosphate pathway involved in terpenoid biosynthetic proc…	K00099|0|osa:4326153|K00099 1-deoxy-D-xylulose-5-phosphate reductoisomerase [EC:1.1.1.267] | (RefSeq) DXR, OsJ_00058, P0482C06.2; 1-deoxy-D-xylulose 5-phosphate reductoisomerase, chloroplastic	Terpenoid backbone biosynthesis (ko00900)	--	1-deoxy-D-xylulose 5-phosphate reductoisomerase;; 1-deoxy-D-xylulose 5-phosphate reductoisomerase C-terminal;; DXP reductoisomerase C-terminal domain	1-deoxy-D-xylulose 5-phosphate reductoisomerase, chloroplastic OS=Oryza sativa subsp. japonica OX=39947 GN=DXR PE=2 SV=2	Lipid transport and metabolism	PREDICTED: 1-deoxy-D-xylulose 5-phosphate reductoisomerase, chloroplastic [Oryza sativa Japonica Group]
MSTRG.695.4	Os01g0107000	cis	--	Cellular Component: peroxisomal membrane (GO:0005778);; Cellular Component: integral component of membrane (GO:0016021);; Biological Process: protein import into peroxisome matrix, docking (GO:0016560);;	K13343|0|osa:9268894|K13343 peroxin-14 | (RefSeq) peroxisomal membrane protein PEX14	Peroxisome (ko04146)	Cell wall/membrane/envelope biogenesis;; Posttranslational modification, protein turnover, chaperones;; Intracellular trafficking, secretion, and vesicular transport	Peroxisomal membrane anchor protein (Pex14p) conserved region	Peroxisomal membrane protein PEX14 OS=Arabidopsis thaliana OX=3702 GN=PEX14 PE=1 SV=2	Function unknown	PREDICTED: peroxisomal membrane protein PEX14 isoform X1 [Oryza sativa Japonica Group]
MSTRG.695.4	Os01g0107400	cis	--	Molecular Function: protein serine/threonine kinase activity (GO:0004674);; Molecular Function: ATP binding (GO:0005524);; Biological Process: protein phosphorylation (GO:0006468);;	--	--	--	--	--	Signal transduction mechanisms	Os01g0107300, partial [Oryza sativa Japonica Group]
MSTRG.9894.1	Os01g0335600	cis	--	Cellular Component: integral component of membrane (GO:0016021);;	--	--	--	Domain of unknown function (DUF4220);; Protein of unknown function, DUF594	--	Function unknown	hypothetical protein OsJ_01598 [Oryza sativa Japonica Group]
MSTRG.9894.1	Os01g0335700	cis	General function prediction only	Molecular Function: ATP binding (GO:0005524);; Biological Process: apoptotic process (GO:0006915);; Molecular Function: ADP binding (GO:0043531);;	--	--	Signal transduction mechanisms	NB-ARC domain	Disease resistance protein RPM1 OS=Arabidopsis thaliana OX=3702 GN=RPM1 PE=1 SV=1	Function unknown	PREDICTED: disease resistance protein RPM1 [Oryza sativa Japonica Group]
MSTRG.9894.1	Os01g0336300	cis	--	Cellular Component: integral component of membrane (GO:0016021);;	--	--	--	Domain of unknown function (DUF4220);; Protein of unknown function, DUF594	--	Function unknown	hypothetical protein OsJ_01597 [Oryza sativa Japonica Group]
MSTRG.9894.1	Os01g0337100	cis	--	Molecular Function: magnesium ion binding (GO:0000287);; Cellular Component: cytoplasm (GO:0005737);; Biological Process: defense response (GO:0006952);; Molecular Function: terpene synthase activity (GO:0010333);; Biological Process: terpenoid biosynthetic process (GO:0016114);;	--	--	--	Terpene synthase family, metal binding domain;; Terpene synthase, N-terminal domain;; Terpene synthase family, metal binding domain	Zingiberene synthase OS=Sorghum bicolor OX=4558 GN=TPS1 PE=1 SV=2	Function unknown	Os01g0337100 [Oryza sativa Japonica Group]
MSTRG.9894.1	Os01g0337160	cis	--	Cellular Component: integral component of membrane (GO:0016021);;	--	--	--	--	--	--	Os01g0337180 [Oryza sativa Japonica Group]
MSTRG.9894.1	Os01g0337180	cis	--	Cellular Component: integral component of membrane (GO:0016021);;	--	--	--	--	--	--	Os01g0337180 [Oryza sativa Japonica Group]
MSTRG.9894.1	Os01g0337500	cis	Energy production and conversion	Molecular Function: inorganic diphosphatase activity (GO:0004427);; Cellular Component: plastid (GO:0009536);; Molecular Function: hydrogen-translocating pyrophosphatase activity (GO:0009678);; Biological Process: proton transport (GO:0015992);; Cellular Component: integral component of membrane (GO:0016021);; Biological Process: transmembrane transport (GO:0055085);;	K01507|0|osa:4326846|K01507 inorganic pyrophosphatase [EC:3.6.1.1] | (RefSeq) pyrophosphate-energized vacuolar membrane proton pump	Oxidative phosphorylation (ko00190)	--	Inorganic H+ pyrophosphatase	Pyrophosphate-energized vacuolar membrane proton pump OS=Hordeum vulgare OX=4513 PE=2 SV=2	Energy production and conversion	PREDICTED: pyrophosphate-energized vacuolar membrane proton pump [Oryza sativa Japonica Group]
MSTRG.9894.1	Os01g0337600	cis	--	Cellular Component: integral component of membrane (GO:0016021);;	K17491|0|osa:4326847|K17491 protein phosphatase 4 regulatory subunit 3 | (RefSeq) serine/threonine-protein phosphatase 4 regulatory subunit 3B	--	Carbohydrate transport and metabolism	Component of IIS longevity pathway SMK-1	--	Function unknown	Os01g0337600, partial [Oryza sativa Japonica Group]
MSTRG.208321.1	Os11g0600301	cis	--	--	--	--	--	--	--	--	Os11g0600301 [Oryza sativa Japonica Group]
MSTRG.208321.1	Os11g0600500	cis	--	Molecular Function: calcium ion binding (GO:0005509);; Cellular Component: integral component of membrane (GO:0016021);;	--	--	Signal transduction mechanisms	EF hand;; EF-hand domain;; EF-hand domain pair	Probable calcium-binding protein CML45 OS=Arabidopsis thaliana OX=3702 GN=CML45 PE=1 SV=1	Cell cycle control, cell division, chromosome partitioning;; Signal transduction mechanisms;; Cytoskeleton	PREDICTED: probable calcium-binding protein CML45 [Oryza sativa Japonica Group]
MSTRG.208321.1	Os11g0600600	cis	--	--	--	--	--	--	--	Function unknown	Os11g0600600 [Oryza sativa Japonica Group]
MSTRG.208321.1	Os11g0600700	cis	--	Molecular Function: zinc ion binding (GO:0008270);; Cellular Component: integral component of membrane (GO:0016021);;	--	--	RNA processing and modification	Protein of unknown function (DUF3675);; RING-variant domain	Probable E3 ubiquitin ligase SUD1 OS=Arabidopsis thaliana OX=3702 GN=SUD1 PE=1 SV=1	Posttranslational modification, protein turnover, chaperones	hypothetical protein OsJ_34434 [Oryza sativa Japonica Group]
MSTRG.208321.1	Os11g0600900	cis	Carbohydrate transport and metabolism	Molecular Function: mannose-6-phosphate isomerase activity (GO:0004476);; Biological Process: carbohydrate metabolic process (GO:0005975);; Molecular Function: zinc ion binding (GO:0008270);; Biological Process: GDP-mannose biosynthetic process (GO:0009298);;	K01809|1.0701e-164|dosa:Os11t0600900-01|K01809 mannose-6-phosphate isomerase [EC:5.3.1.8] | (RAP-DB) Os11g0600900; Similar to Mannose-6-phosphate isomerase (ManA).	Fructose and mannose metabolism (ko00051);; Amino sugar and nucleotide sugar metabolism (ko00520)	Carbohydrate transport and metabolism	Phosphomannose isomerase type I	Mannose-6-phosphate isomerase 2 OS=Arabidopsis thaliana OX=3702 GN=PMI2 PE=1 SV=1	Carbohydrate transport and metabolism	Os11g0600900, partial [Oryza sativa Japonica Group]
MSTRG.208321.1	Os11g0601300	cis		Molecular Function: protein serine/threonine kinase activity (GO:0004674);; Molecular Function: ATP binding (GO:0005524);; Cellular Component: plasma membrane (GO:0005886);; Biological Process: protein phosphorylation (GO:0006468);; Biological Process: defense response (GO:0006952);; Cellular Component: plasmodesma (GO:0009506);; Cellular Component: integral component of membrane (GO:0016021);;	--	--	--	Salt stress response/antifungal;; Salt stress response/antifungal;; Protein tyrosine kinase	Cysteine-rich receptor-like protein kinase 10 OS=Arabidopsis thaliana OX=3702 GN=CRK10 PE=1 SV=3	Signal transduction mechanisms	hypothetical protein OsI_36660 [Oryza sativa Indica Group]
MSTRG.208321.1	Os11g0601500	cis		Molecular Function: protein serine/threonine kinase activity (GO:0004674);; Molecular Function: ATP binding (GO:0005524);; Cellular Component: plasma membrane (GO:0005886);; Biological Process: protein phosphorylation (GO:0006468);; Biological Process: defense response (GO:0006952);; Cellular Component: plasmodesma (GO:0009506);; Cellular Component: integral component of membrane (GO:0016021);;	--	--	--	Protein tyrosine kinase;; Protein kinase domain;; Salt stress response/antifungal;; Domain of unknown function (DUF3403)	Cysteine-rich receptor-like protein kinase 25 OS=Arabidopsis thaliana OX=3702 GN=CRK25 PE=3 SV=1	Signal transduction mechanisms	Protein kinase domain containing protein [Oryza sativa Japonica Group]
MSTRG.208321.1	Os11g0601600	cis	Coenzyme transport and metabolism	Molecular Function: mannose-6-phosphate isomerase activity (GO:0004476);; Cellular Component: endosome (GO:0005768);; Cellular Component: vacuolar membrane (GO:0005774);; Cellular Component: trans-Golgi network (GO:0005802);; Biological Process: carbohydrate metabolic process (GO:0005975);; Molecular Function: zinc ion binding (GO:0008270);; Molecular Function: S-adenosylmethionine-dependent meth…	--	--	--	Putative S-adenosyl-L-methionine-dependent methyltransferase;; Methyltransferase domain;; Methyltransferase domain	Probable methyltransferase PMT2 OS=Arabidopsis thaliana OX=3702 GN=At1g26850 PE=2 SV=2	Function unknown	PREDICTED: probable methyltransferase PMT2 [Oryza sativa Japonica Group]
MSTRG.208321.1	Os11g0601650	cis	--	Molecular Function: mannose-6-phosphate isomerase activity (GO:0004476);; Cellular Component: endosome (GO:0005768);; Cellular Component: vacuolar membrane (GO:0005774);; Cellular Component: trans-Golgi network (GO:0005802);; Biological Process: carbohydrate metabolic process (GO:0005975);; Molecular Function: zinc ion binding (GO:0008270);; Molecular Function: S-adenosylmethionine-dependent meth…	--	--	--	Putative S-adenosyl-L-methionine-dependent methyltransferase;; Putative S-adenosyl-L-methionine-dependent methyltransferase	Probable methyltransferase PMT2 OS=Arabidopsis thaliana OX=3702 GN=At1g26850 PE=2 SV=2	Function unknown	hypothetical protein OsJ_34430 [Oryza sativa Japonica Group]
MSTRG.208321.1	Os11g0601700	cis	--	Molecular Function: DNA binding (GO:0003677);; Cellular Component: nucleus (GO:0005634);; Molecular Function: protein dimerization activity (GO:0046983);;	--	--	--	--	Transcription factor BHLH062 OS=Oryza sativa subsp. japonica OX=39947 GN=BHLH062 PE=1 SV=1	Function unknown	PREDICTED: uncharacterized protein LOC4350864 isoform X1 [Oryza sativa Japonica Group]
MSTRG.208321.1	Os11g0601950	cis	--	--	--	--	--	--	--	--	hypothetical protein LOC_Os12g33750 [Oryza sativa Japonica Group]
MSTRG.208321.1	Os11g0602200	cis	Defense mechanisms	Molecular Function: DNA binding (GO:0003677);; Cellular Component: nucleus (GO:0005634);; Cellular Component: chromosome (GO:0005694);; Biological Process: regulation of transcription, DNA-templated (GO:0006355);; Molecular Function: zinc ion binding (GO:0008270);; Molecular Function: histone-lysine N-methyltransferase activity (GO:0018024);; Biological Process: histone lysine methylation (GO:003…	K11420|0|osa:4350865|K11420 euchromatic histone-lysine N-methyltransferase [EC:2.1.1.43] | (RefSeq) histone-lysine N-methyltransferase, H3 lysine-9 specific SUVH1	Lysine degradation (ko00310)	Chromatin structure and dynamics;; Transcription	SAD/SRA domain;; SET domain;; Pre-SET motif;; AT hook motif	Histone-lysine N-methyltransferase, H3 lysine-9 specific SUVH1 OS=Arabidopsis thaliana OX=3702 GN=SUVH1 PE=2 SV=1	Function unknown	PREDICTED: histone-lysine N-methyltransferase, H3 lysine-9 specific SUVH1 [Oryza sativa Japonica Group]
MSTRG.89961.1	Os04g0537100	cis	--	Molecular Function: calmodulin binding (GO:0005516);; Cellular Component: mitochondrion (GO:0005739);; Cellular Component: plastid (GO:0009536);; Biological Process: auxin-activated signaling pathway (GO:0009734);;	K14488|8.97979e-66|osa:4336520|K14488 SAUR family protein | (RefSeq) auxin-responsive protein SAUR36	Plant hormone signal transduction (ko04075)	--	Auxin responsive protein	Auxin-responsive protein SAUR36 OS=Arabidopsis thaliana OX=3702 GN=SAUR36 PE=2 SV=1	Function unknown	OSJNBa0091D06.3 [Oryza sativa Japonica Group]
MSTRG.89961.1	Os04g0537450	cis	--	--	--	--	--	--	--	--	--
MSTRG.89961.1	Os04g0537800	cis	--	Cellular Component: integral component of membrane (GO:0016021);; Molecular Function: kinase activity (GO:0016301);; Biological Process: phosphorylation (GO:0016310);;	--	--	--	Salt stress response/antifungal	Cysteine-rich repeat secretory protein 15 OS=Arabidopsis thaliana OX=3702 GN=CRRSP15 PE=1 SV=1	Function unknown	PREDICTED: cysteine-rich repeat secretory protein 15 [Oryza sativa Japonica Group]
MSTRG.89961.1	Os04g0537900	cis	Posttranslational modification, protein turnover, chaperones	Cellular Component: protein storage vacuole (GO:0000326);; Molecular Function: cysteine-type endopeptidase activity (GO:0004197);; Biological Process: vacuolar protein processing (GO:0006624);; Molecular Function: nutrient reservoir activity (GO:0045735);; Biological Process: proteolysis involved in cellular protein catabolic process (GO:0051603);; Biological Process: protein storage vacuole orga…	K01369|0|osa:4336523|K01369 legumain [EC:3.4.22.34] | (RefSeq) Glup3, OsJ_15605, OsVPE1, VPE1; vacuolar-processing enzyme beta-isozyme 1	--	Posttranslational modification, protein turnover, chaperones	Peptidase C13 family	Vacuolar-processing enzyme beta-isozyme 1 OS=Oryza sativa subsp. japonica OX=39947 GN=VPE1 PE=1 SV=1	Posttranslational modification, protein turnover, chaperones	OSJNBa0091D06.13 [Oryza sativa Japonica Group]
MSTRG.89961.1	Os04g0538100	cis	Translation, ribosomal structure and biogenesis	Molecular Function: translation elongation factor activity (GO:0003746);; Molecular Function: GTPase activity (GO:0003924);; Molecular Function: GTP binding (GO:0005525);; Cellular Component: mitochondrion (GO:0005739);; Cellular Component: chloroplast (GO:0009507);; Biological Process: ribosome disassembly (GO:0032790);; Biological Process: mitochondrial translational elongation (GO:0070125);;	K02355|0|osa:4336525|K02355 elongation factor G | (RefSeq) elongation factor G-1, chloroplastic	--	Translation, ribosomal structure and biogenesis	Elongation factor G, domain IV;; Elongation Factor G, domain II;; Elongation factor G C-terminus;; Elongation factor Tu domain 2	Elongation factor G, chloroplastic OS=Arabidopsis thaliana OX=3702 GN=CPEFG PE=1 SV=1	Translation, ribosomal structure and biogenesis	PREDICTED: elongation factor G-1, chloroplastic [Oryza sativa Japonica Group]
MSTRG.89961.1	Os04g0538166	cis	Translation, ribosomal structure and biogenesis	Molecular Function: translation elongation factor activity (GO:0003746);; Molecular Function: GTPase activity (GO:0003924);; Molecular Function: GTP binding (GO:0005525);; Biological Process: translational elongation (GO:0006414);; Cellular Component: chloroplast (GO:0009507);; Biological Process: ribosome disassembly (GO:0032790);;	K02355|3.46201e-102|dosa:Os04t0538166-00|K02355 elongation factor G | (RAP-DB) Os04g0538166; Similar to Elongation factor G, chloroplastic.	--	Translation, ribosomal structure and biogenesis	Elongation factor Tu GTP binding domain	Elongation factor G, chloroplastic (Fragment) OS=Pisum sativum OX=3888 GN=fusA PE=1 SV=2	Translation, ribosomal structure and biogenesis	Os04g0538166, partial [Oryza sativa Japonica Group]
MSTRG.89961.1	Os04g0538300	cis	--	Cellular Component: mitochondrion (GO:0005739);;	--	--	--	--	--	Function unknown	Os04g0538300 [Oryza sativa Japonica Group]
MSTRG.89961.1	Os04g0538400	cis	Inorganic ion transport and metabolism	Molecular Function: iron ion transmembrane transporter activity (GO:0005381);; Molecular Function: manganese ion transmembrane transporter activity (GO:0005384);; Cellular Component: vacuolar membrane (GO:0005774);; Biological Process: intracellular sequestering of iron ion (GO:0006880);; Cellular Component: integral component of membrane (GO:0016021);; Biological Process: cellular manganese ion …	--	--	Function unknown	VIT family	Vacuolar iron transporter homolog 2 OS=Oryza sativa subsp. japonica OX=39947 GN=Os04g0538400 PE=2 SV=1	Function unknown	hypothetical protein OsI_16802 [Oryza sativa Indica Group]
MSTRG.89961.1	Os04g0538700	cis	--	Biological Process: autophagy (GO:0006914);; Cellular Component: ATG1/ULK1 kinase complex (GO:1990316);;	K08331|0|osa:4336527|K08331 autophagy-related protein 13 | (RefSeq) autophagy-related protein 13a	Regulation of autophagy (ko04140)	Intracellular trafficking, secretion, and vesicular transport	Autophagy-related protein 13	Autophagy-related protein 13a OS=Arabidopsis thaliana OX=3702 GN=ATG13A PE=1 SV=1	Intracellular trafficking, secretion, and vesicular transport	PREDICTED: autophagy-related protein 13a [Oryza sativa Japonica Group]
MSTRG.89961.1	Os04g0538750	cis	--	--	--	--	--	--	--	--	hypothetical protein OsI_16803 [Oryza sativa Indica Group]
MSTRG.89961.1	Os04g0538800	cis	--	Molecular Function: microtubule motor activity (GO:0003777);; Molecular Function: ATP binding (GO:0005524);; Cellular Component: kinesin complex (GO:0005871);; Cellular Component: microtubule (GO:0005874);; Biological Process: microtubule-based movement (GO:0007018);; Molecular Function: microtubule binding (GO:0008017);; Molecular Function: ATPase activity (GO:0016887);;	K11498|0|osa:4336528|K11498 centromeric protein E | (RefSeq) kinesin-like protein NACK1	--	Cytoskeleton	Kinesin motor domain;; Domain of unknown function (DUF3490);; Microtubule binding	Kinesin-like protein KIN-7F OS=Oryza sativa subsp. japonica OX=39947 GN=KIN7F PE=1 SV=2	Cytoskeleton	PREDICTED: kinesin-like protein NACK1 [Oryza sativa Japonica Group]
MSTRG.89961.1	Os04g0538850	cis	--	Molecular Function: microtubule motor activity (GO:0003777);; Molecular Function: ATP binding (GO:0005524);; Cellular Component: kinesin complex (GO:0005871);; Cellular Component: microtubule (GO:0005874);; Biological Process: microtubule-based movement (GO:0007018);; Molecular Function: microtubule binding (GO:0008017);; Molecular Function: ATPase activity (GO:0016887);;	K11498|0|osa:4336528|K11498 centromeric protein E | (RefSeq) kinesin-like protein NACK1	--	Cytoskeleton	Kinesin motor domain;; Domain of unknown function (DUF3490);; Domain of unknown function (DUF3490);; Kinesin motor domain	Kinesin-like protein KIN-7F OS=Oryza sativa subsp. japonica OX=39947 GN=KIN7F PE=1 SV=2	Cytoskeleton	hypothetical protein OsI_16807 [Oryza sativa Indica Group]
MSTRG.89961.1	Os04g0538900	cis	Secondary metabolites biosynthesis, transport and catabolism	--	--	--	--	Glyoxalase/Bleomycin resistance protein/Dioxygenase superfamily	--	Function unknown	Os04g0538900 [Oryza sativa Japonica Group]
MSTRG.89961.1	Os04g0539000	cis	--	Biological Process: transport (GO:0006810);; Cellular Component: chloroplast thylakoid membrane (GO:0009535);; Molecular Function: oxidoreductase activity, acting on NAD(P)H, quinone or similar compound as acceptor (GO:0016655);; Molecular Function: quinone binding (GO:0048038);; Biological Process: oxidation-reduction process (GO:0055114);;	--	--	--	Cyanobacterial and plastid NDH-1 subunit M	NAD(P)H-quinone oxidoreductase subunit M, chloroplastic OS=Oryza sativa subsp. japonica OX=39947 GN=ndhM PE=2 SV=1	Energy production and conversion	PREDICTED: NAD(P)H-quinone oxidoreductase subunit M, chloroplastic [Oryza sativa Japonica Group]
MSTRG.89961.1	Os04g0539100	cis	--	--	--	--	--	--	--	Function unknown	PREDICTED: uncharacterized protein LOC4336531 [Oryza sativa Japonica Group]
MSTRG.89961.1	Os04g0539300	cis	--	Molecular Function: iron ion binding (GO:0005506);; Cellular Component: membrane (GO:0016020);; Molecular Function: oxidoreductase activity, acting on paired donors, with incorporation or reduction of molecular oxygen, NAD(P)H as one donor, and incorporation of one atom of oxygen (GO:0016709);; Molecular Function: heme binding (GO:0020037);; Biological Process: secondary metabolite biosynthetic p…	--	--	Secondary metabolites biosynthesis, transport and catabolism	Cytochrome P450	Cytochrome P450 84A1 OS=Arabidopsis thaliana OX=3702 GN=CYP84A1 PE=1 SV=1	Secondary metabolites biosynthesis, transport and catabolism	Os04g0539300 [Oryza sativa Japonica Group]
MSTRG.89961.1	Os04g0539500	cis	--	Molecular Function: RNA polymerase II regulatory region sequence-specific DNA binding (GO:0000977);; Molecular Function: RNA polymerase II transcription factor binding (GO:0001085);; Molecular Function: transcriptional activator activity, RNA polymerase II transcription regulatory region sequence-specific binding (GO:0001228);; Molecular Function: chromatin binding (GO:0003682);; Cellular Compone…	--	--	Transcription	GATA zinc finger	GATA transcription factor 5 OS=Arabidopsis thaliana OX=3702 GN=GATA5 PE=2 SV=1	Transcription	OSJNBa0011L07.7 [Oryza sativa Japonica Group]
MSTRG.89961.1	Os04g0539601	cis	--	Molecular Function: RNA polymerase II regulatory region sequence-specific DNA binding (GO:0000977);; Molecular Function: RNA polymerase II transcription factor binding (GO:0001085);; Molecular Function: transcriptional activator activity, RNA polymerase II transcription regulatory region sequence-specific binding (GO:0001228);; Molecular Function: chromatin binding (GO:0003682);; Cellular Compone…	--	--	Transcription	GATA zinc finger	GATA transcription factor 5 OS=Arabidopsis thaliana OX=3702 GN=GATA5 PE=2 SV=1	Transcription	OSJNBa0011L07.7 [Oryza sativa Japonica Group]
MSTRG.89961.1	Os04g0539701	cis	--	Molecular Function: catalytic activity (GO:0003824);; Molecular Function: coenzyme binding (GO:0050662);;	--	--	--	--	Probable protein phosphatase 2C 17 OS=Oryza sativa subsp. japonica OX=39947 GN=Os02g0599150 PE=2 SV=1	--	Os04g0539701 [Oryza sativa Japonica Group]
MSTRG.32545.7	Os02g0173000	cis	Posttranslational modification, protein turnover, chaperones	Biological Process: nitrogen compound metabolic process (GO:0006807);; Molecular Function: nickel cation binding (GO:0016151);; Biological Process: positive regulation of catalytic activity (GO:0043085);;	--	--	--	UreD urease accessory protein	Urease accessory protein D OS=Oryza sativa subsp. japonica OX=39947 GN=URED PE=3 SV=2	Posttranslational modification, protein turnover, chaperones	Os02g0173000, partial [Oryza sativa Japonica Group]
MSTRG.32545.7	Os02g0173100	cis	Secondary metabolites biosynthesis, transport and catabolism;; Defense mechanisms	Molecular Function: monooxygenase activity (GO:0004497);; Molecular Function: iron ion binding (GO:0005506);; Cellular Component: plastid (GO:0009536);; Molecular Function: oxidoreductase activity, acting on paired donors, with incorporation or reduction of molecular oxygen (GO:0016705);; Molecular Function: heme binding (GO:0020037);; Biological Process: oxidation-reduction process (GO:0055114);;	--	--	Secondary metabolites biosynthesis, transport and catabolism;; Lipid transport and metabolism	Cytochrome P450	Cytochrome P450 97B2, chloroplastic OS=Glycine max OX=3847 GN=CYP97B2 PE=2 SV=1	Secondary metabolites biosynthesis, transport and catabolism	hypothetical protein OsJ_05566 [Oryza sativa Japonica Group]
MSTRG.32545.7	Os02g0173200	cis	--	--	--	--	--	VQ motif	--	Function unknown	PREDICTED: transcription factor MafA [Oryza sativa Japonica Group]
MSTRG.32545.7	Os02g0173300	cis	--	Molecular Function: iron ion binding (GO:0005506);; Cellular Component: mitochondrion (GO:0005739);; Cellular Component: integral component of membrane (GO:0016021);; Molecular Function: oxidoreductase activity, acting on paired donors, with incorporation or reduction of molecular oxygen, NAD(P)H as one donor, and incorporation of one atom of oxygen (GO:0016709);; Molecular Function: heme binding…	--	--	--	--	--	--	Os02g0173300 [Oryza sativa Japonica Group]
MSTRG.32545.7	Os02g0173401	cis	--	Molecular Function: iron ion binding (GO:0005506);; Cellular Component: mitochondrion (GO:0005739);; Cellular Component: integral component of membrane (GO:0016021);; Molecular Function: oxidoreductase activity, acting on paired donors, with incorporation or reduction of molecular oxygen, NAD(P)H as one donor, and incorporation of one atom of oxygen (GO:0016709);; Molecular Function: heme binding…	--	--	--	--	--	--	Os02g0173401 [Oryza sativa Japonica Group]
MSTRG.32545.7	Os02g0173500	cis	Cell wall/membrane/envelope biogenesis	Biological Process: biosynthetic process (GO:0009058);; Molecular Function: nucleotidyltransferase activity (GO:0016779);;	K00968|0|osa:4328455|K00968 choline-phosphate cytidylyltransferase [EC:2.7.7.15] | (RefSeq) choline-phosphate cytidylyltransferase 1	Glycerophospholipid metabolism (ko00564)	Lipid transport and metabolism	Cytidylyltransferase-like	Choline-phosphate cytidylyltransferase 1 OS=Arabidopsis thaliana OX=3702 GN=CCT1 PE=1 SV=1	Lipid transport and metabolism;; Cell wall/membrane/envelope biogenesis	PREDICTED: choline-phosphate cytidylyltransferase 1 [Oryza sativa Japonica Group]
MSTRG.32545.7	Os02g0173600	cis	--	Biological Process: metabolic process (GO:0008152);; Molecular Function: hydrolase activity (GO:0016787);;	--	--	General function prediction only	--	--	Function unknown	Os02g0173600 [Oryza sativa Japonica Group]
MSTRG.32545.7	Os02g0173650	cis	--	Biological Process: metabolic process (GO:0008152);; Molecular Function: hydrolase activity (GO:0016787);;	--	--	General function prediction only	HAD-hyrolase-like;; Haloacid dehalogenase-like hydrolase	--	Function unknown	hypothetical protein OsI_06042 [Oryza sativa Indica Group]
MSTRG.32545.7	Os02g0173700	cis	Translation, ribosomal structure and biogenesis	Molecular Function: RNA binding (GO:0003723);; Cellular Component: plasma membrane (GO:0005886);; Molecular Function: methyltransferase activity (GO:0008168);; Biological Process: methylation (GO:0032259);;	--	--	--	S-adenosylmethionine-dependent methyltransferase;; Methyltransferase domain;; Conserved hypothetical protein 95;; Methyltransferase domain;; Methyltransferase small domain;; Ribosomal protein L11 methyltransferase (PrmA);; Met-10+ like-protein;; RNA cap guanine-N2 methyltransferase	--	Function unknown	Os02g0173700, partial [Oryza sativa Japonica Group]
MSTRG.32545.7	Os02g0173800	cis	--	Cellular Component: plastid (GO:0009536);; Cellular Component: integral component of membrane (GO:0016021);; Biological Process: cell division (GO:0051301);;	--	--	Cell cycle control, cell division, chromosome partitioning;; Transcription;; Signal transduction mechanisms	LEM3 (ligand-effect modulator 3) family / CDC50 family	ALA-interacting subunit 1 OS=Arabidopsis thaliana OX=3702 GN=ALIS1 PE=1 SV=1	Cell cycle control, cell division, chromosome partitioning;; Transcription;; Signal transduction mechanisms	PREDICTED: ALA-interacting subunit 1 [Oryza sativa Japonica Group]
MSTRG.32545.7	Os02g0173900	cis	Energy production and conversion	Molecular Function: aldehyde dehydrogenase (NAD) activity (GO:0004029);; Molecular Function: aldehyde dehydrogenase [NAD(P)+] activity (GO:0004030);; Molecular Function: succinate-semialdehyde dehydrogenase (NAD+) activity (GO:0004777);; Molecular Function: copper ion binding (GO:0005507);; Cellular Component: mitochondrial matrix (GO:0005759);; Biological Process: cellular aldehyde metabolic pro…	K17761|0|dosa:Os02t0173900-01|K17761 succinate-semialdehyde dehydrogenase, mitochondrial [EC:1.2.1.24] | (RAP-DB) Os02g0173900; Similar to SSADH.	Alanine, aspartate and glutamate metabolism (ko00250);; Butanoate metabolism (ko00650)	Energy production and conversion	Aldehyde dehydrogenase family;; Aldehyde dehydrogenase family	Succinate-semialdehyde dehydrogenase, mitochondrial OS=Oryza sativa subsp. japonica OX=39947 GN=ALDH5F1 PE=3 SV=1	Energy production and conversion	Os02g0173900 [Oryza sativa Japonica Group]
MSTRG.32545.7	Os02g0174000	cis	--	Molecular Function: DNA binding (GO:0003677);; Cellular Component: nucleus (GO:0005634);; Biological Process: regulation of transcription, DNA-templated (GO:0006355);;	--	--	--	Myb-like DNA-binding domain	Myb family transcription factor APL OS=Arabidopsis thaliana OX=3702 GN=APL PE=1 SV=2	Transcription	myb family transcription factor-like [Oryza sativa Japonica Group]
MSTRG.32545.7	Os02g0174100	cis	--	Molecular Function: DNA binding (GO:0003677);; Cellular Component: nucleus (GO:0005634);; Biological Process: regulation of transcription, DNA-templated (GO:0006355);; Molecular Function: metal ion binding (GO:0046872);;	--	--	--	SBP domain	Squamosa promoter-binding-like protein 4 OS=Oryza sativa subsp. japonica OX=39947 GN=SPL4 PE=2 SV=1	Transcription	squamosa promoter binding protein-like [Oryza sativa Japonica Group]
MSTRG.32545.7	Os02g0174200	cis		Molecular Function: protein serine/threonine kinase activity (GO:0004674);; Molecular Function: ATP binding (GO:0005524);; Biological Process: protein phosphorylation (GO:0006468);;	--	--	Signal transduction mechanisms	Protein tyrosine kinase;; Protein kinase domain	Serine/threonine-protein kinase STY13 OS=Arabidopsis thaliana OX=3702 GN=STY13 PE=1 SV=2	Signal transduction mechanisms	PREDICTED: serine/threonine-protein kinase HT1 [Oryza sativa Japonica Group]
MSTRG.32545.7	Os02g0174250	cis		Molecular Function: protein serine/threonine kinase activity (GO:0004674);; Molecular Function: ATP binding (GO:0005524);; Biological Process: protein phosphorylation (GO:0006468);;	--	--	Signal transduction mechanisms	Protein tyrosine kinase;; Protein kinase domain;; Protein tyrosine kinase	Serine/threonine-protein kinase STY13 OS=Arabidopsis thaliana OX=3702 GN=STY13 PE=1 SV=2	Signal transduction mechanisms	PREDICTED: serine/threonine-protein kinase HT1 [Oryza sativa Japonica Group]
MSTRG.32545.7	Os02g0174300	cis	--	Molecular Function: DNA binding (GO:0003677);; Cellular Component: nucleus (GO:0005634);; Cellular Component: plasmodesma (GO:0009506);;	--	--	--	--	--	Function unknown	PREDICTED: trihelix transcription factor ASR3 isoform X2 [Oryza sativa Japonica Group]
MSTRG.32545.7	Os02g0174400	cis		Molecular Function: protein kinase activity (GO:0004672);; Molecular Function: ATP binding (GO:0005524);; Cellular Component: mitochondrion (GO:0005739);; Biological Process: protein phosphorylation (GO:0006468);; Cellular Component: integral component of membrane (GO:0016021);;	--	--	--	Protein kinase domain;; Protein tyrosine kinase;; Leucine rich repeat;; Leucine Rich repeats (2 copies);; Leucine Rich repeat;; Leucine Rich Repeat;; Leucine rich repeat N-terminal domain	Probable LRR receptor-like serine/threonine-protein kinase At4g31250 OS=Arabidopsis thaliana OX=3702 GN=At4g31250 PE=2 SV=1	Signal transduction mechanisms	Os02g0174400, partial [Oryza sativa Japonica Group]
MSTRG.32545.7	Os02g0174700	cis	--	--	--	--	--	zinc-finger of the FCS-type, C2-C2	Protein MARD1 OS=Arabidopsis thaliana OX=3702 GN=MARD1 PE=2 SV=2	Function unknown	hypothetical protein OsI_06053 [Oryza sativa Indica Group]
MSTRG.32545.7	Os02g0174800	cis	--	--	--	--	--	zinc-finger of the FCS-type, C2-C2	Protein MARD1 OS=Arabidopsis thaliana OX=3702 GN=MARD1 PE=2 SV=2	Function unknown	hypothetical protein OsI_06053 [Oryza sativa Indica Group]
MSTRG.32545.7	Os02g0174900	cis	--	Cellular Component: plasma membrane (GO:0005886);; Molecular Function: sodium ion transmembrane transporter activity (GO:0015081);; Cellular Component: integral component of membrane (GO:0016021);; Biological Process: sodium ion transmembrane transport (GO:0035725);;	--	--	Inorganic ion transport and metabolism	Cation transport protein	Probable cation transporter HKT6 OS=Oryza sativa subsp. japonica OX=39947 GN=HKT6 PE=2 SV=2	Inorganic ion transport and metabolism	hypothetical protein OsI_06054 [Oryza sativa Indica Group]
MSTRG.32545.7	Os02g0175000	cis	Inorganic ion transport and metabolism	Cellular Component: plasma membrane (GO:0005886);; Molecular Function: sodium ion transmembrane transporter activity (GO:0015081);; Cellular Component: integral component of membrane (GO:0016021);; Biological Process: sodium ion transmembrane transport (GO:0035725);;	--	--	Inorganic ion transport and metabolism	Cation transport protein	Probable cation transporter HKT6 OS=Oryza sativa subsp. japonica OX=39947 GN=HKT6 PE=2 SV=2	Inorganic ion transport and metabolism	PREDICTED: probable cation transporter HKT6 [Oryza sativa Japonica Group]
MSTRG.32545.7	Os02g0175100	cis	--	Molecular Function: transcription factor activity, sequence-specific DNA binding (GO:0003700);; Biological Process: regulation of transcription, DNA-templated (GO:0006355);; Molecular Function: sequence-specific DNA binding (GO:0043565);;	--	--	--	bZIP transcription factor;; Basic region leucine zipper	bZIP transcription factor RISBZ4 OS=Oryza sativa subsp. japonica OX=39947 GN=RISBZ4 PE=2 SV=2	Transcription	Os02g0175100, partial [Oryza sativa Japonica Group]
MSTRG.32545.7	Os02g0175200	cis	--	--	--	--	--	Protein of unknown function (DUF632)	--	Function unknown	Os02g0175200 [Oryza sativa Japonica Group]
MSTRG.32545.7	Os02g0175250	cis	--	--	--	--	--	Protein of unknown function (DUF632)	Nitrate regulatory gene2 protein OS=Arabidopsis thaliana OX=3702 GN=NRG2 PE=1 SV=1	Function unknown	PREDICTED: uncharacterized protein LOC107276844 [Oryza sativa Japonica Group]
MSTRG.32545.7	Os02g0175301	cis	--	--	--	--	--	Protein of unknown function (DUF630);; Protein of unknown function (DUF632)	--	Function unknown	Os02g0175301 [Oryza sativa Japonica Group]
MSTRG.32545.7	Os02g0175400	cis	Energy production and conversion	Molecular Function: ATP binding (GO:0005524);; Biological Process: ATP hydrolysis coupled proton transport (GO:0015991);; Cellular Component: proton-transporting V-type ATPase, V1 domain (GO:0033180);; Biological Process: ATP metabolic process (GO:0046034);; Molecular Function: proton-transporting ATPase activity, rotational mechanism (GO:0046961);;	K02145|0|osa:4328470|K02145 V-type H+-transporting ATPase subunit A [EC:3.6.3.14] | (RefSeq) OJ1077_E05.10; V-type proton ATPase catalytic subunit A	Oxidative phosphorylation (ko00190);; Phagosome (ko04145)	Energy production and conversion	ATP synthase alpha/beta family, nucleotide-binding domain;; ATPsynthase alpha/beta subunit N-term extension;; ATP synthase alpha/beta family, beta-barrel domain	V-type proton ATPase catalytic subunit A OS=Daucus carota OX=4039 PE=2 SV=1	Energy production and conversion	PREDICTED: V-type proton ATPase catalytic subunit A [Oryza sativa Japonica Group]
MSTRG.32545.7	Os02g0175500	cis	--	Molecular Function: acetylglucosaminyltransferase activity (GO:0008375);; Cellular Component: integral component of membrane (GO:0016021);;	--	--	--	Core-2/I-Branching enzyme	--	Function unknown	PREDICTED: uncharacterized protein LOC4328471 [Oryza sativa Japonica Group]
MSTRG.32545.7	Os02g0175600	cis	Translation, ribosomal structure and biogenesis	Molecular Function: structural constituent of ribosome (GO:0003735);; Biological Process: translation (GO:0006412);; Cellular Component: cytosolic large ribosomal subunit (GO:0022625);;	K02900|6.65855e-79|osa:4328472|K02900 large subunit ribosomal protein L27Ae | (RefSeq) OJ1077_E05.13; 60S ribosomal protein L27a-3	Ribosome (ko03010)	Translation, ribosomal structure and biogenesis	Ribosomal proteins 50S-L15, 50S-L18e, 60S-L27A	60S ribosomal protein L27a-3 OS=Arabidopsis thaliana OX=3702 GN=RPL27AC PE=2 SV=2	Translation, ribosomal structure and biogenesis	PREDICTED: 60S ribosomal protein L27a-3 [Oryza sativa Japonica Group]
MSTRG.32545.7	Os02g0175700	cis	--	Molecular Function: 1-phosphatidylinositol binding (GO:0005545);; Cellular Component: mitochondrion (GO:0005739);; Cellular Component: clathrin-coated vesicle (GO:0030136);; Molecular Function: clathrin binding (GO:0030276);; Biological Process: clathrin coat assembly (GO:0048268);;	--	--	Signal transduction mechanisms;; Intracellular trafficking, secretion, and vesicular transport	ANTH domain;; ENTH domain	Putative clathrin assembly protein At5g57200 OS=Arabidopsis thaliana OX=3702 GN=At5g57200 PE=3 SV=1	Intracellular trafficking, secretion, and vesicular transport	PREDICTED: putative clathrin assembly protein At5g57200 [Oryza sativa Japonica Group]
MSTRG.32545.7	Os02g0175750	cis	--	Molecular Function: 1-phosphatidylinositol binding (GO:0005545);; Cellular Component: mitochondrion (GO:0005739);; Cellular Component: clathrin-coated vesicle (GO:0030136);; Molecular Function: clathrin binding (GO:0030276);; Biological Process: clathrin coat assembly (GO:0048268);;	--	--	Signal transduction mechanisms;; Intracellular trafficking, secretion, and vesicular transport	--	Putative clathrin assembly protein At4g25940 OS=Arabidopsis thaliana OX=3702 GN=At4g25940 PE=2 SV=1	Intracellular trafficking, secretion, and vesicular transport	Os02g0175750, partial [Oryza sativa Japonica Group]
MSTRG.32545.7	Os02g0175800	cis	--	--	--	--	--	--	--	Function unknown	PREDICTED: uncharacterized protein LOC9268832 [Oryza sativa Japonica Group]
MSTRG.32545.7	Os02g0175850	cis	--	--	--	--	--	--	--	--	--
MSTRG.32545.7	Os02g0175900	cis	--	--	K13105|0|osa:4328475|K13105 proline-rich protein PRCC | (RefSeq) OJ1077_E05.16; proline-rich protein PRCC	--	Cell cycle control, cell division, chromosome partitioning	Mitotic checkpoint regulator, MAD2B-interacting	--	Function unknown	PREDICTED: proline-rich protein PRCC [Oryza sativa Japonica Group]
MSTRG.32545.7	Os02g0175950	cis	--	--	--	--	--	--	--	--	--
MSTRG.32545.7	Os02g0176000	cis	--	Cellular Component: intracellular (GO:0005622);; Molecular Function: zinc ion binding (GO:0008270);;	--	--	--	--	B-box zinc finger protein 32 OS=Arabidopsis thaliana OX=3702 GN=BBX32 PE=1 SV=1	Function unknown	PREDICTED: B-box zinc finger protein 32 [Oryza sativa Japonica Group]
MSTRG.32545.7	Os02g0176100	cis	Cell wall/membrane/envelope biogenesis	Molecular Function: protein kinase activity (GO:0004672);; Molecular Function: ATP binding (GO:0005524);; Cellular Component: mitochondrion (GO:0005739);; Biological Process: protein phosphorylation (GO:0006468);; Cellular Component: integral component of membrane (GO:0016021);;	--	--	--	Protein tyrosine kinase;; Protein kinase domain	Protein STRUBBELIG-RECEPTOR FAMILY 3 OS=Arabidopsis thaliana OX=3702 GN=SRF3 PE=2 SV=1	Signal transduction mechanisms	Os02g0176100, partial [Oryza sativa Japonica Group]
MSTRG.32545.7	Os02g0176300	cis	--	--	--	--	Function unknown	--	--	--	Os02g0176300 [Oryza sativa Japonica Group]
MSTRG.32545.7	Os02g0176400	cis	--	Cellular Component: integral component of membrane (GO:0016021);;	--	--	Function unknown	Eukaryotic protein of unknown function (DUF872)	--	Function unknown	PREDICTED: transmembrane protein 230 [Oryza sativa Japonica Group]
MSTRG.29704.1	Os01g0975800	cis	--	Molecular Function: DNA binding (GO:0003677);; Molecular Function: transcription factor activity, sequence-specific DNA binding (GO:0003700);; Cellular Component: nucleus (GO:0005634);; Biological Process: regulation of transcription, DNA-templated (GO:0006355);; Molecular Function: protein dimerization activity (GO:0046983);;	--	--	Transcription	SRF-type transcription factor (DNA-binding and dimerisation domain)	Agamous-like MADS-box protein AGL62 OS=Arabidopsis thaliana OX=3702 GN=AGL62 PE=1 SV=1	Transcription	PREDICTED: agamous-like MADS-box protein AGL29 [Oryza sativa Japonica Group]
MSTRG.29704.1	Os01g0975900	cis	Carbohydrate transport and metabolism	Cellular Component: integral component of plasma membrane (GO:0005887);; Biological Process: water transport (GO:0006833);; Cellular Component: plant-type vacuole membrane (GO:0009705);; Biological Process: cellular water homeostasis (GO:0009992);; Molecular Function: water channel activity (GO:0015250);; Molecular Function: glycerol channel activity (GO:0015254);; Biological Process: glycerol tr…	K09873|4.352e-153|osa:4324303|K09873 aquaporin TIP | (RefSeq) OsJ_004842, OsTIP1, TIP1, TIP1-2; probable aquaporin TIP1-2	--	Carbohydrate transport and metabolism	Major intrinsic protein	Probable aquaporin TIP1-2 OS=Oryza sativa subsp. japonica OX=39947 GN=TIP1-2 PE=2 SV=1	Carbohydrate transport and metabolism	PREDICTED: probable aquaporin TIP1-2 [Oryza sativa Japonica Group]
MSTRG.29704.1	Os01g0976000	cis	--	Molecular Function: ATP binding (GO:0005524);; Cellular Component: endomembrane system (GO:0012505);; Cellular Component: integral component of membrane (GO:0016021);; Biological Process: vesicle-mediated transport (GO:0016192);; Molecular Function: ATPase activity, coupled to transmembrane movement of substances (GO:0042626);; Biological Process: transmembrane transport (GO:0055085);;	K20195|0|osa:4324304|K20195 vacuolar fusion protein MON1 | (RefSeq) P0020E09.1; protein SAND	--	Function unknown	Trafficking protein Mon1	Vacuolar fusion protein MON1 homolog OS=Oryza sativa subsp. japonica OX=39947 GN=MON1 PE=3 SV=1	Intracellular trafficking, secretion, and vesicular transport	PREDICTED: protein SAND isoform X1 [Oryza sativa Japonica Group]
MSTRG.29704.1	Os01g0976100	cis	Defense mechanisms	Molecular Function: ATP binding (GO:0005524);; Cellular Component: integral component of membrane (GO:0016021);; Molecular Function: ATPase activity, coupled to transmembrane movement of substances (GO:0042626);; Biological Process: transmembrane transport (GO:0055085);;	K05658|0|osa:4324305|K05658 ATP-binding cassette, subfamily B (MDR/TAP), member 1 [EC:3.6.3.44] | (RefSeq) P0020E09.2, mdr10; ABC transporter B family member 20	--	Secondary metabolites biosynthesis, transport and catabolism	ABC transporter transmembrane region;; ABC transporter	ABC transporter B family member 20 OS=Arabidopsis thaliana OX=3702 GN=ABCB20 PE=1 SV=1	Defense mechanisms	PREDICTED: ABC transporter B family member 20 [Oryza sativa Japonica Group]
MSTRG.29704.1	Os01g0976200	cis	--	Molecular Function: nutrient reservoir activity (GO:0045735);;	--	--	--	Cupin	11S globulin seed storage protein 2 OS=Sesamum indicum OX=4182 PE=2 SV=1	Function unknown	11S seed storage protein [Oryza rufipogon]
MSTRG.29704.1	Os01g0976300	cis	--	Cellular Component: cytoplasm (GO:0005737);; Biological Process: metal ion transport (GO:0030001);; Molecular Function: transition metal ion binding (GO:0046914);; Biological Process: cellular transition metal ion homeostasis (GO:0046916);;	--	--	Inorganic ion transport and metabolism	Heavy-metal-associated domain	Protein SODIUM POTASSIUM ROOT DEFECTIVE 1 OS=Arabidopsis thaliana OX=3702 GN=NAKR1 PE=1 SV=1	Function unknown	PREDICTED: uncharacterized protein LOC4324307 [Oryza sativa Japonica Group]
MSTRG.29704.1	Os01g0976450	cis	--	Cellular Component: mitochondrion (GO:0005739);; Molecular Function: protein-lysine N-methyltransferase activity (GO:0016279);; Biological Process: peptidyl-lysine monomethylation (GO:0018026);;	--	--	Function unknown	SET domain;; Rubisco LSMT substrate-binding	--	Function unknown	Os01g0976450 [Oryza sativa Japonica Group]
MSTRG.29704.1	Os01g0976475	cis	--	--	--	--	--	--	--	--	Os01g0976475, partial [Oryza sativa Japonica Group]
MSTRG.29704.1	Os01g0976500	cis	--	Molecular Function: actin binding (GO:0003779);; Cellular Component: mitochondrion (GO:0005739);; Molecular Function: kinase activity (GO:0016301);; Biological Process: phosphorylation (GO:0016310);;	--	--	--	KIP1-like protein	Protein NETWORKED 2D OS=Arabidopsis thaliana OX=3702 GN=NET2D PE=3 SV=1	Function unknown	Os01g0976500, partial [Oryza sativa Japonica Group]
MSTRG.29704.1	Os01g0976600	cis	Coenzyme transport and metabolism	Biological Process: ubiquinone biosynthetic process (GO:0006744);; Molecular Function: 2-polyprenyl-6-methoxy-1,4-benzoquinone methyltransferase activity (GO:0008425);; Cellular Component: extrinsic component of mitochondrial inner membrane (GO:0031314);; Biological Process: methylation (GO:0032259);; Molecular Function: 2-octaprenyl-6-methoxy-1,4-benzoquinone methylase activity (GO:0102005);;	K06127|0|osa:4324310|K06127 2-methoxy-6-polyprenyl-1,4-benzoquinol methylase [EC:2.1.1.201] | (RefSeq) COQ5, OsJ_04965, P0020E09.9; 2-methoxy-6-polyprenyl-1,4-benzoquinol methylase, mitochondrial	Ubiquinone and other terpenoid-quinone biosynthesis (ko00130)	Coenzyme transport and metabolism	ubiE/COQ5 methyltransferase family;; Methyltransferase domain;; Methyltransferase domain;; Methyltransferase domain;; Methyltransferase domain	2-methoxy-6-polyprenyl-1,4-benzoquinol methylase, mitochondrial OS=Oryza sativa subsp. japonica OX=39947 GN=COQ5 PE=2 SV=1	Coenzyme transport and metabolism	PREDICTED: 2-methoxy-6-polyprenyl-1,4-benzoquinol methylase, mitochondrial [Oryza sativa Japonica Group]
MSTRG.29704.1	Os01g0976700	cis	--	Molecular Function: protein serine/threonine phosphatase activity (GO:0004722);; Biological Process: protein dephosphorylation (GO:0006470);; Molecular Function: metal ion binding (GO:0046872);;	K01102|0|osa:4324311|K01102 pyruvate dehydrogenase phosphatase [EC:3.1.3.43] | (RefSeq) probable protein phosphatase 2C 38	--	Signal transduction mechanisms	Protein phosphatase 2C	Probable protein phosphatase 2C 38 OS=Arabidopsis thaliana OX=3702 GN=PP2C38 PE=1 SV=1	Signal transduction mechanisms	PREDICTED: probable protein phosphatase 2C 38 isoform X1 [Oryza sativa Japonica Group]
MSTRG.29704.1	Os01g0976750	cis	--	Molecular Function: protein serine/threonine phosphatase activity (GO:0004722);; Biological Process: protein dephosphorylation (GO:0006470);; Molecular Function: metal ion binding (GO:0046872);;	K01102|0|osa:4324311|K01102 pyruvate dehydrogenase phosphatase [EC:3.1.3.43] | (RefSeq) probable protein phosphatase 2C 38	--	Signal transduction mechanisms	Protein phosphatase 2C	Probable protein phosphatase 2C 38 OS=Arabidopsis thaliana OX=3702 GN=PP2C38 PE=1 SV=1	Signal transduction mechanisms	PREDICTED: probable protein phosphatase 2C 38 isoform X1 [Oryza sativa Japonica Group]
MSTRG.29704.1	Os01g0976800	cis	--	Molecular Function: RNA polymerase II regulatory region sequence-specific DNA binding (GO:0000977);; Molecular Function: RNA polymerase II transcription factor binding (GO:0001085);; Molecular Function: transcriptional activator activity, RNA polymerase II transcription regulatory region sequence-specific binding (GO:0001228);; Molecular Function: chromatin binding (GO:0003682);; Cellular Compone…	--	--	Transcription	GATA zinc finger	GATA transcription factor 16 OS=Arabidopsis thaliana OX=3702 GN=GATA16 PE=2 SV=1	Transcription	PREDICTED: GATA transcription factor 16 [Oryza sativa Japonica Group]
MSTRG.29704.1	Os01g0976900	cis		Molecular Function: protein serine/threonine kinase activity (GO:0004674);; Molecular Function: ATP binding (GO:0005524);; Biological Process: protein phosphorylation (GO:0006468);; Biological Process: transport (GO:0006810);; Cellular Component: integral component of membrane (GO:0016021);; Molecular Function: ATPase activity (GO:0016887);;	K04733|0|dosa:Os01t0976900-00|K04733 interleukin-1 receptor-associated kinase 4 [EC:2.7.11.1] | (RAP-DB) Os01g0976900; Similar to kinase.	--	--	Protein tyrosine kinase;; Protein kinase domain;; Carbohydrate-binding protein of the ER	Probable LRR receptor-like serine/threonine-protein kinase At1g67720 OS=Arabidopsis thaliana OX=3702 GN=At1g67720 PE=2 SV=1	Signal transduction mechanisms	Os01g0976900, partial [Oryza sativa Japonica Group]
MSTRG.29704.1	Os01g0976950	cis	--	Molecular Function: protein serine/threonine kinase activity (GO:0004674);; Molecular Function: ATP binding (GO:0005524);; Biological Process: protein phosphorylation (GO:0006468);; Cellular Component: integral component of membrane (GO:0016021);; Molecular Function: ATPase activity, coupled to transmembrane movement of substances (GO:0042626);; Biological Process: transmembrane transport (GO:005…	--	--	--	Carbohydrate-binding protein of the ER	Probable LRR receptor-like serine/threonine-protein kinase At1g67720 OS=Arabidopsis thaliana OX=3702 GN=At1g67720 PE=2 SV=1	Signal transduction mechanisms	hypothetical protein OsI_05434 [Oryza sativa Indica Group]
MSTRG.29704.1	Os01g0977100	cis	--	Cellular Component: integral component of membrane (GO:0016021);;	--	--	--	Tetraspanin family	Tetraspanin-6 OS=Arabidopsis thaliana OX=3702 GN=TET6 PE=2 SV=1	--	Os01g0977100 [Oryza sativa Japonica Group]
MSTRG.29704.1	Os01g0977200	cis	Posttranslational modification, protein turnover, chaperones	Cellular Component: endoplasmic reticulum lumen (GO:0005788);; Cellular Component: plasma membrane (GO:0005886);; Biological Process: positive regulation by host of viral process (GO:0044794);;	K09523|0|dosa:Os01t0977200-00|K09523 DnaJ homolog subfamily C member 3 | (RAP-DB) Os01g0977200; Similar to dnaJ subfamily C member 7.	Protein processing in endoplasmic reticulum (ko04141)	Posttranslational modification, protein turnover, chaperones	DnaJ domain;; Tetratricopeptide repeat;; Tetratricopeptide repeat;; Tetratricopeptide repeat;; Tetratricopeptide repeat;; Tetratricopeptide repeat;; TPR repeat;; Tetratricopeptide repeat;; Tetratricopeptide repeat;; Tetratricopeptide repeat;; Alkyl sulfatase dimerisation	DnaJ protein P58IPK homolog B OS=Oryza sativa subsp. japonica OX=39947 GN=P58B PE=1 SV=1	Posttranslational modification, protein turnover, chaperones	Os01g0977200 [Oryza sativa Japonica Group]
MSTRG.29704.1	Os01g0977250	cis	Posttranslational modification, protein turnover, chaperones	Cellular Component: endoplasmic reticulum lumen (GO:0005788);; Cellular Component: plasma membrane (GO:0005886);; Biological Process: positive regulation by host of viral process (GO:0044794);;	K09523|0|osa:4327812|K09523 DnaJ homolog subfamily C member 3 | (RefSeq) dnaJ protein P58IPK homolog	Protein processing in endoplasmic reticulum (ko04141)	Posttranslational modification, protein turnover, chaperones	DnaJ domain;; Tetratricopeptide repeat;; Tetratricopeptide repeat;; Tetratricopeptide repeat;; Tetratricopeptide repeat;; Tetratricopeptide repeat;; TPR repeat;; Tetratricopeptide repeat;; Tetratricopeptide repeat;; Tetratricopeptide repeat;; Tetratricopeptide repeat	DnaJ protein P58IPK homolog B OS=Oryza sativa subsp. japonica OX=39947 GN=P58B PE=1 SV=1	Posttranslational modification, protein turnover, chaperones	PREDICTED: dnaJ protein P58IPK homolog [Oryza sativa Japonica Group]
MSTRG.29704.1	Os01g0977300	cis	--	Molecular Function: DNA binding (GO:0003677);;	--	--	Transcription	Myb-like DNA-binding domain;; Myb-like DNA-binding domain	Transcription factor MYB77 OS=Arabidopsis thaliana OX=3702 GN=MYB77 PE=1 SV=1	Transcription	PREDICTED: transcription factor MYB44 [Oryza sativa Japonica Group]
MSTRG.29704.1	Os01g0977400	cis	--	Molecular Function: zinc ion binding (GO:0008270);;	--	--	General function prediction only	PPR repeat family;; PPR repeat;; DYW family of nucleic acid deaminases;; PPR repeat;; Pentatricopeptide repeat domain;; Pentacotripeptide-repeat region of PRORP	Pentatricopeptide repeat-containing protein At1g11290, chloroplastic OS=Arabidopsis thaliana OX=3702 GN=PCMP-H40 PE=2 SV=1	Function unknown	Os01g0977400, partial [Oryza sativa Japonica Group]
MSTRG.29704.1	Os01g0977600	cis	--	Cellular Component: cytosol (GO:0005829);; Molecular Function: zinc ion binding (GO:0008270);;	--	--	Posttranslational modification, protein turnover, chaperones	Ring finger domain;; FANCL C-terminal domain;; Zinc finger, C3HC4 type (RING finger)	E3 ubiquitin-protein ligase listerin OS=Arabidopsis thaliana OX=3702 GN=At5g58410 PE=3 SV=1	Posttranslational modification, protein turnover, chaperones	PREDICTED: E3 ubiquitin-protein ligase listerin [Oryza sativa Japonica Group]
MSTRG.29704.1	Os01g0977901	cis	--	Molecular Function: ATP binding (GO:0005524);; Molecular Function: ATPase activity, coupled to transmembrane movement of substances (GO:0042626);; Cellular Component: ATP-binding cassette (ABC) transporter complex (GO:0043190);; Biological Process: transmembrane transport (GO:0055085);;	K05658|3.94809e-62|osa:4325158|K05658 ATP-binding cassette, subfamily B (MDR/TAP), member 1 [EC:3.6.3.44] | (RefSeq) P0706B05.3, mdr4; ABC transporter B family member 21	--	Secondary metabolites biosynthesis, transport and catabolism	ABC transporter transmembrane region	ABC transporter B family member 11 OS=Arabidopsis thaliana OX=3702 GN=ABCB11 PE=2 SV=1	Defense mechanisms	ABC transporter B family member 21 [Zea mays]
MSTRG.29704.1	Os01g0978100	cis	Amino acid transport and metabolism	Molecular Function: cysteine synthase activity (GO:0004124);; Biological Process: cysteine biosynthetic process from serine (GO:0006535);; Cellular Component: plastid (GO:0009536);; Molecular Function: transferase activity (GO:0016740);; Molecular Function: pyridoxal phosphate binding (GO:0030170);;	K01738|0|osa:4327819|K01738 cysteine synthase A [EC:2.5.1.47] | (RefSeq) cysteine synthase	Cysteine and methionine metabolism (ko00270);; Sulfur metabolism (ko00920);; Carbon metabolism (ko01200);; Biosynthesis of amino acids (ko01230)	Amino acid transport and metabolism	Pyridoxal-phosphate dependent enzyme	Cysteine synthase, chloroplastic/chromoplastic OS=Solanum tuberosum OX=4113 PE=2 SV=1	Amino acid transport and metabolism	PREDICTED: cysteine synthase [Oryza sativa Japonica Group]
MSTRG.29704.1	Os01g0978175	cis	Amino acid transport and metabolism	Molecular Function: cysteine synthase activity (GO:0004124);; Biological Process: cysteine biosynthetic process from serine (GO:0006535);; Cellular Component: plastid (GO:0009536);; Molecular Function: transferase activity (GO:0016740);; Molecular Function: pyridoxal phosphate binding (GO:0030170);;	K01738|4.21222e-75|osa:4327819|K01738 cysteine synthase A [EC:2.5.1.47] | (RefSeq) cysteine synthase	Cysteine and methionine metabolism (ko00270);; Sulfur metabolism (ko00920);; Carbon metabolism (ko01200);; Biosynthesis of amino acids (ko01230)	Amino acid transport and metabolism	Pyridoxal-phosphate dependent enzyme	Cysteine synthase, chloroplastic/chromoplastic OS=Capsicum annuum OX=4072 PE=2 SV=1	Amino acid transport and metabolism	PREDICTED: cysteine synthase [Oryza sativa Japonica Group]
MSTRG.29704.1	Os01g0978400	cis	Cell wall/membrane/envelope biogenesis	Molecular Function: catalytic activity (GO:0003824);; Molecular Function: coenzyme binding (GO:0050662);;	--	--	Defense mechanisms	NAD dependent epimerase/dehydratase family;; GDP-mannose 4,6 dehydratase;; 3-beta hydroxysteroid dehydrogenase/isomerase family;; NAD(P)H-binding;; Male sterility protein	Cinnamoyl-CoA reductase 1 OS=Oryza sativa subsp. japonica OX=39947 GN=CCR1 PE=1 SV=1	Cell wall/membrane/envelope biogenesis	dihydroXavonol 4 reductase [Oryza officinalis]
MSTRG.29704.1	Os01g0978500	cis	--	Cellular Component: integral component of membrane (GO:0016021);;	--	--	--	Protein of unknown function (DUF3778)	--	--	Os01g0978500, partial [Oryza sativa Japonica Group]
MSTRG.215913.1	Os12g0225100	cis	--	Molecular Function: nucleotide binding (GO:0000166);; Molecular Function: RNA binding (GO:0003723);; Cellular Component: nucleus (GO:0005634);; Biological Process: RNA processing (GO:0006396);; Cellular Component: intracellular ribonucleoprotein complex (GO:0030529);;	K15191|8.89485e-128|dosa:Os12t0225100-01|K15191 La-related protein 7 | (RAP-DB) Os12g0225100; Nucleotide-binding, alpha-beta plait domain containing protein.	--	General function prediction only	RNA recognition motif. (a.k.a. RRM, RBD, or RNP domain)	La-related protein 6B OS=Arabidopsis thaliana OX=3702 GN=LARP6B PE=1 SV=2	Function unknown	Os12g0225100, partial [Oryza sativa Japonica Group]
MSTRG.215913.1	Os12g0225150	cis	--	Molecular Function: nucleotide binding (GO:0000166);; Molecular Function: RNA binding (GO:0003723);; Cellular Component: nucleus (GO:0005634);; Biological Process: RNA processing (GO:0006396);; Cellular Component: intracellular ribonucleoprotein complex (GO:0030529);;	K15191|2.55373e-92|osa:9269121|K15191 La-related protein 7 | (RefSeq) la-related protein 6B	--	General function prediction only	Ataxin-2 C-terminal region	La-related protein 6B OS=Arabidopsis thaliana OX=3702 GN=LARP6B PE=1 SV=2	Function unknown	PREDICTED: la-related protein 6B [Oryza sativa Japonica Group]
MSTRG.215913.1	Os12g0225200	cis	--	Cellular Component: plastid (GO:0009536);; Cellular Component: viral envelope (GO:0019031);;	--	--	--	--	Outer envelope pore protein 37, chloroplastic OS=Arabidopsis thaliana OX=3702 GN=OEP37 PE=2 SV=2	Function unknown	hypothetical protein OsJ_35609 [Oryza sativa Japonica Group]
MSTRG.215913.1	Os12g0225300	cis	--	Biological Process: regulation of transcription, DNA-templated (GO:0006355);; Molecular Function: zinc ion binding (GO:0008270);; Cellular Component: integral component of membrane (GO:0016021);;	--	--	--	MULE transposase domain;; FAR1 DNA-binding domain;; SWIM zinc finger	Protein FAR1-RELATED SEQUENCE 5 OS=Arabidopsis thaliana OX=3702 GN=FRS5 PE=1 SV=1	Function unknown	transposon protein, putative, unclassified, expressed [Oryza sativa Japonica Group]
MSTRG.215913.1	Os12g0225700	cis	--	--	--	--	--	--	--	--	Os12g0225700 [Oryza sativa Japonica Group]
MSTRG.215913.1	Os12g0225900	cis	Secondary metabolites biosynthesis, transport and catabolism;; General function prediction only	Molecular Function: zinc ion binding (GO:0008270);; Molecular Function: 2-alkenal reductase [NAD(P)] activity (GO:0032440);; Biological Process: oxidation-reduction process (GO:0055114);;	--	--	General function prediction only	N-terminal domain of oxidoreductase;; Zinc-binding dehydrogenase;; Zinc-binding dehydrogenase	2-alkenal reductase (NADP(+)-dependent) OS=Nicotiana tabacum OX=4097 GN=DBR PE=1 SV=1	Function unknown	PREDICTED: 2-alkenal reductase (NADP(+)-dependent) [Oryza sativa Japonica Group]
MSTRG.215913.1	Os12g0226066	cis	Secondary metabolites biosynthesis, transport and catabolism;; General function prediction only	Molecular Function: zinc ion binding (GO:0008270);; Molecular Function: 2-alkenal reductase [NAD(P)] activity (GO:0032440);; Biological Process: oxidation-reduction process (GO:0055114);;	--	--	General function prediction only	Zinc-binding dehydrogenase;; Zinc-binding dehydrogenase	2-alkenal reductase (NADP(+)-dependent) OS=Nicotiana tabacum OX=4097 GN=DBR PE=1 SV=1	Function unknown	PREDICTED: 2-alkenal reductase (NADP(+)-dependent) [Oryza sativa Japonica Group]
MSTRG.215913.1	Os12g0226500	cis	Secondary metabolites biosynthesis, transport and catabolism;; General function prediction only	Molecular Function: zinc ion binding (GO:0008270);; Molecular Function: 2-alkenal reductase [NAD(P)] activity (GO:0032440);; Biological Process: oxidation-reduction process (GO:0055114);;	--	--	General function prediction only	Zinc-binding dehydrogenase;; Zinc-binding dehydrogenase	NADPH-dependent oxidoreductase 2-alkenal reductase OS=Arabidopsis thaliana OX=3702 GN=AER PE=1 SV=1	Function unknown	hypothetical protein OsJ_35615 [Oryza sativa Japonica Group]
MSTRG.215913.1	Os12g0226700	cis	Secondary metabolites biosynthesis, transport and catabolism;; General function prediction only	Molecular Function: zinc ion binding (GO:0008270);; Molecular Function: oxidoreductase activity (GO:0016491);; Biological Process: oxidation-reduction process (GO:0055114);;	K07119|0|osa:4351817|K07119 uncharacterized protein | (RefSeq) 2-alkenal reductase (NADP(+)-dependent)	--	General function prediction only	N-terminal domain of oxidoreductase;; Zinc-binding dehydrogenase;; Zinc-binding dehydrogenase	2-alkenal reductase (NADP(+)-dependent) OS=Nicotiana tabacum OX=4097 GN=DBR PE=1 SV=1	Function unknown	PREDICTED: 2-alkenal reductase (NADP(+)-dependent) [Oryza sativa Japonica Group]
MSTRG.215913.1	Os12g0226766	cis	Secondary metabolites biosynthesis, transport and catabolism;; General function prediction only	Molecular Function: zinc ion binding (GO:0008270);; Molecular Function: oxidoreductase activity (GO:0016491);; Biological Process: oxidation-reduction process (GO:0055114);;	K07119|4.66505e-74|osa:4351817|K07119 uncharacterized protein | (RefSeq) 2-alkenal reductase (NADP(+)-dependent)	--	General function prediction only	--	2-alkenal reductase (NADP(+)-dependent) OS=Nicotiana tabacum OX=4097 GN=DBR PE=1 SV=1	Function unknown	PREDICTED: 2-alkenal reductase (NADP(+)-dependent) [Oryza sativa Japonica Group]
MSTRG.215913.1	Os12g0226900	cis	Secondary metabolites biosynthesis, transport and catabolism;; General function prediction only	Molecular Function: zinc ion binding (GO:0008270);; Molecular Function: oxidoreductase activity (GO:0016491);; Biological Process: oxidation-reduction process (GO:0055114);;	--	--	General function prediction only	Zinc-binding dehydrogenase;; N-terminal domain of oxidoreductase;; Zinc-binding dehydrogenase	2-alkenal reductase (NADP(+)-dependent) OS=Nicotiana tabacum OX=4097 GN=DBR PE=1 SV=1	Function unknown	PREDICTED: 2-alkenal reductase (NADP(+)-dependent) [Oryza sativa Japonica Group]
MSTRG.215913.1	Os12g0227050	cis	Secondary metabolites biosynthesis, transport and catabolism;; General function prediction only	Molecular Function: zinc ion binding (GO:0008270);; Molecular Function: oxidoreductase activity (GO:0016491);; Biological Process: oxidation-reduction process (GO:0055114);;	--	--	General function prediction only	N-terminal domain of oxidoreductase	2-alkenal reductase (NADP(+)-dependent) OS=Nicotiana tabacum OX=4097 GN=DBR PE=1 SV=1	Function unknown	PREDICTED: 2-alkenal reductase (NADP(+)-dependent) [Oryza sativa Japonica Group]
MSTRG.215913.1	Os12g0227400	cis	Secondary metabolites biosynthesis, transport and catabolism;; General function prediction only	Molecular Function: zinc ion binding (GO:0008270);; Molecular Function: 2-alkenal reductase [NAD(P)] activity (GO:0032440);; Biological Process: oxidation-reduction process (GO:0055114);;	--	--	General function prediction only	N-terminal domain of oxidoreductase;; Zinc-binding dehydrogenase;; Zinc-binding dehydrogenase	2-alkenal reductase (NADP(+)-dependent) OS=Nicotiana tabacum OX=4097 GN=DBR PE=1 SV=1	Function unknown	PREDICTED: 2-alkenal reductase (NADP(+)-dependent) [Oryza sativa Japonica Group]
MSTRG.215913.1	Os12g0227450	cis	Secondary metabolites biosynthesis, transport and catabolism;; General function prediction only	Molecular Function: zinc ion binding (GO:0008270);; Molecular Function: oxidoreductase activity (GO:0016491);; Biological Process: oxidation-reduction process (GO:0055114);;	--	--	General function prediction only	--	2-alkenal reductase (NADP(+)-dependent) OS=Nicotiana tabacum OX=4097 GN=DBR PE=1 SV=1	Function unknown	PREDICTED: 2-alkenal reductase (NADP(+)-dependent) [Oryza sativa Japonica Group]
MSTRG.215913.1	Os12g0227500	cis	--	Biological Process: phenylpropanoid biosynthetic process (GO:0009699);; Molecular Function: guiding stereospecific synthesis activity (GO:0042349);; Biological Process: regulation of catalytic activity (GO:0050790);;	--	--	--	Dirigent-like protein	--	--	PREDICTED: uncharacterized protein LOC4351820 isoform X1 [Oryza sativa Japonica Group]
MSTRG.215913.1	Os12g0227766	cis	--	Biological Process: phenylpropanoid biosynthetic process (GO:0009699);; Molecular Function: guiding stereospecific synthesis activity (GO:0042349);; Biological Process: regulation of catalytic activity (GO:0050790);;	--	--	--	Dirigent-like protein;; Dirigent-like protein	--	--	PREDICTED: uncharacterized protein LOC4351820 isoform X1 [Oryza sativa Japonica Group]
MSTRG.215913.1	Os12g0228032	cis	--	Cellular Component: integral component of membrane (GO:0016021);;	--	--	--	--	--	--	Os12g0228032, partial [Oryza sativa Japonica Group]
MSTRG.215913.1	Os12g0228300	cis	--	--	--	--	--	--	--	--	hypothetical protein LOC_Os12g12640 [Oryza sativa Japonica Group]
MSTRG.215913.1	Os12g0228325	cis	--	Molecular Function: ubiquitin-protein transferase activity (GO:0004842);; Cellular Component: plastid (GO:0009536);; Biological Process: regulation of signal transduction (GO:0009966);;	--	--	--	--	--	Replication, recombination and repair	Os12g0228350 [Oryza sativa Japonica Group]
MSTRG.215913.1	Os12g0228350	cis	--	Cellular Component: plastid (GO:0009536);; Cellular Component: membrane (GO:0016020);;	--	--	--	--	--	Replication, recombination and repair	Os12g0228350 [Oryza sativa Japonica Group]
MSTRG.215913.1	Os12g0228400	cis	Posttranslational modification, protein turnover, chaperones	Molecular Function: DNA binding (GO:0003677);; Molecular Function: catalytic activity (GO:0003824);; Molecular Function: ATP binding (GO:0005524);; Cellular Component: mitochondrion (GO:0005739);; Biological Process: base-excision repair (GO:0006284);; Biological Process: DNA recombination (GO:0006310);; Molecular Function: zinc ion binding (GO:0008270);; Biological Process: DNA integration (GO:0…	K04077|1.36153e-36|osa:4331590|K04077 chaperonin GroEL | (RefSeq) chaperonin; chaperonin CPN60-1, mitochondrial	RNA degradation (ko03018)	Posttranslational modification, protein turnover, chaperones	--	Chaperonin CPN60-2, mitochondrial OS=Zea mays OX=4577 GN=CPN60II PE=2 SV=1	Replication, recombination and repair	hypothetical protein LOC_Os12g12650 [Oryza sativa Japonica Group]
MSTRG.215913.1	Os12g0228450	cis	--	Molecular Function: hydrolase activity, acting on ester bonds (GO:0016788);;	--	--	--	--	--	--	transposon protein, putative, Pong sub-class [Oryza sativa Japonica Group]
MSTRG.215913.1	Os12g0228500	cis	--	Molecular Function: glutathione transferase activity (GO:0004364);; Cellular Component: cytoplasm (GO:0005737);; Biological Process: glutathione metabolic process (GO:0006749);;	--	--	--	No apical meristem-associated C-terminal domain	--	Function unknown	PREDICTED: cleavage and polyadenylation specificity factor subunit 7 [Oryza sativa Japonica Group]
MSTRG.12910.5	Os01g0510500	cis	--	Molecular Function: metal ion binding (GO:0046872);;	--	--	--	--	--	Function unknown	hypothetical protein OsJ_01967 [Oryza sativa Japonica Group]
MSTRG.12910.5	Os01g0510600	cis	General function prediction only	Cellular Component: plastid (GO:0009536);; Cellular Component: integral component of membrane (GO:0016021);;	--	--	--	Tetratricopeptide repeat	Protein FLUORESCENT IN BLUE LIGHT, chloroplastic OS=Arabidopsis thaliana OX=3702 GN=FLU PE=1 SV=1	Function unknown	PREDICTED: protein FLUORESCENT IN BLUE LIGHT, chloroplastic isoform X1 [Oryza sativa Japonica Group]
MSTRG.12910.5	Os01g0510701	cis	--	--	--	--	--	--	--	--	--
MSTRG.12910.5	Os01g0510800	cis	--	Molecular Function: translation initiation factor activity (GO:0003743);; Cellular Component: nucleus (GO:0005634);; Biological Process: DNA-templated transcription, initiation (GO:0006352);; Biological Process: translational initiation (GO:0006413);; Molecular Function: protein heterodimerization activity (GO:0046982);; Biological Process: regulation of sequence-specific DNA binding transcriptio…	K03131|0|osa:4324027|K03131 transcription initiation factor TFIID subunit 6 | (RefSeq) transcription initiation factor TFIID subunit 6	Basal transcription factors (ko03022)	Transcription	TAF6 C-terminal HEAT repeat domain;; TATA box binding protein associated factor (TAF)	Transcription initiation factor TFIID subunit 6 OS=Arabidopsis thaliana OX=3702 GN=TAF6 PE=1 SV=1	Transcription	PREDICTED: transcription initiation factor TFIID subunit 6 [Oryza sativa Japonica Group]
MSTRG.12910.5	Os01g0510901	cis	--	Cellular Component: mitochondrion (GO:0005739);;	--	--	Transcription	TATA box binding protein associated factor (TAF)	Transcription initiation factor TFIID subunit 6 OS=Arabidopsis thaliana OX=3702 GN=TAF6 PE=1 SV=1	Function unknown	PREDICTED: uncharacterized protein LOC107277845 [Oryza sativa Japonica Group]
MSTRG.12910.5	Os01g0511000	cis	--	Biological Process: regulation of transcription, DNA-templated (GO:0006355);;	--	--	--	Lateral organ boundaries (LOB) domain	LOB domain-containing protein 41 OS=Arabidopsis thaliana OX=3702 GN=LBD41 PE=2 SV=1	Function unknown	PREDICTED: LOB domain-containing protein 40 [Oryza sativa Japonica Group]
MSTRG.12910.5	Os01g0511100	cis	Signal transduction mechanisms	Biological Process: response to stress (GO:0006950);;	--	--	--	Universal stress protein family	Universal stress protein A-like protein OS=Arabidopsis thaliana OX=3702 GN=At3g01520 PE=1 SV=2	Signal transduction mechanisms	PREDICTED: universal stress protein A-like protein [Oryza sativa Japonica Group]
MSTRG.12910.5	Os01g0511200	cis	--	Cellular Component: mitochondrial ribosome (GO:0005761);; Cellular Component: integral component of membrane (GO:0016021);;	--	--	--	--	--	Function unknown	PREDICTED: uncharacterized protein LOC4324030 [Oryza sativa Japonica Group]
MSTRG.12910.5	Os01g0511300	cis	--	Molecular Function: structural molecule activity (GO:0005198);; Cellular Component: nucleus (GO:0005634);; Cellular Component: cytosol (GO:0005829);; Biological Process: ubiquitin-dependent protein catabolic process (GO:0006511);; Cellular Component: proteasome regulatory particle, lid subcomplex (GO:0008541);; Biological Process: proteasome assembly (GO:0043248);;	K03039|0|osa:4324031|K03039 26S proteasome regulatory subunit N9 | (RefSeq) OsRPN9a; 26S proteasome non-ATPase regulatory subunit 13 homolog B	Proteasome (ko03050)	Posttranslational modification, protein turnover, chaperones	PCI domain	26S proteasome non-ATPase regulatory subunit 13 homolog B OS=Arabidopsis thaliana OX=3702 GN=RPN9B PE=1 SV=1	Posttranslational modification, protein turnover, chaperones	PREDICTED: 26S proteasome non-ATPase regulatory subunit 13 homolog B [Oryza sativa Japonica Group]
MSTRG.12910.5	Os01g0511400	cis	--	Cellular Component: plastid (GO:0009536);;	--	--	--	--	Transcription repressor OFP3 OS=Arabidopsis thaliana OX=3702 GN=OFP3 PE=1 SV=1	--	hypothetical protein [Oryza sativa Japonica Group]
MSTRG.12910.5	Os01g0511600	cis	Cell wall/membrane/envelope biogenesis	Biological Process: chloroplast organization (GO:0009658);; Cellular Component: chloroplast inner membrane (GO:0009706);; Biological Process: photorespiration (GO:0009853);; Cellular Component: integral component of membrane (GO:0016021);; Molecular Function: glycolate transmembrane transporter activity (GO:0043879);; Biological Process: glycolate transmembrane transport (GO:0097339);; Molecular …	--	--	--	LrgB-like family	Plastidal glycolate/glycerate translocator 1, chloroplastic OS=Arabidopsis thaliana OX=3702 GN=PLGG1 PE=1 SV=1	--	unnamed protein product [Oryza sativa Japonica Group]
MSTRG.12910.5	Os01g0511800	cis	--	Cellular Component: mitochondrion (GO:0005739);;	--	--	--	--	--	--	Os01g0511800, partial [Oryza sativa Japonica Group]
MSTRG.12910.5	Os01g0512100	cis	Posttranslational modification, protein turnover, chaperones	Biological Process: positive gravitropism (GO:0009958);;	--	--	Posttranslational modification, protein turnover, chaperones	DnaJ domain	Chaperone protein dnaJ 15 OS=Arabidopsis thaliana OX=3702 GN=ATJ15 PE=1 SV=1	Posttranslational modification, protein turnover, chaperones	PREDICTED: chaperone protein dnaJ 15 [Oryza sativa Japonica Group]
MSTRG.12910.5	Os01g0512200	cis	--	Biological Process: intracellular protein transport (GO:0006886);; Biological Process: response to stress (GO:0006950);; Biological Process: endosome organization (GO:0007032);; Biological Process: vesicle-mediated transport (GO:0016192);; Cellular Component: membrane coat (GO:0030117);; Biological Process: lytic vacuole organization (GO:0080171);; Biological Process: protein storage vacuole orga…	K12396|0|osa:4324036|K12396 AP-3 complex subunit delta | (RefSeq) AP-3 complex subunit delta	--	Intracellular trafficking, secretion, and vesicular transport	Adaptin N terminal region	AP-3 complex subunit delta OS=Arabidopsis thaliana OX=3702 GN=DELTA-ADR PE=1 SV=1	Intracellular trafficking, secretion, and vesicular transport	PREDICTED: AP-3 complex subunit delta [Oryza sativa Japonica Group]
MSTRG.12910.5	Os01g0512400	cis	--	--	--	--	--	--	--	Function unknown	Os01g0512400, partial [Oryza sativa Japonica Group]
MSTRG.12910.5	Os01g0512700	cis	--	Molecular Function: metal ion binding (GO:0046872);;	--	--	--	--	Zinc finger protein GIS3 OS=Arabidopsis thaliana OX=3702 GN=GIS3 PE=1 SV=1	Function unknown	hypothetical protein OsI_02159 [Oryza sativa Indica Group]
MSTRG.12910.5	Os01g0512800	cis	--	Molecular Function: protein binding (GO:0005515);; Cellular Component: nucleus (GO:0005634);; Cellular Component: cytoplasm (GO:0005737);; Biological Process: defense response to bacterium (GO:0042742);; Molecular Function: metal ion binding (GO:0046872);; Biological Process: defense response to fungus (GO:0050832);;	K12795|2.69238e-124|dosa:Os01t0512800-00|K12795 suppressor of G2 allele of SKP1 | (RAP-DB) Os01g0512800; CS-like domain domain containing protein.	Plant-pathogen interaction (ko04626)	Signal transduction mechanisms	SGS domain;; CS domain	Protein SGT1 homolog OS=Oryza sativa subsp. japonica OX=39947 GN=SGT1 PE=1 SV=1	Function unknown	Os01g0512800 [Oryza sativa Japonica Group]
MSTRG.12910.5	Os01g0513100	cis	--	Molecular Function: protein serine/threonine phosphatase activity (GO:0004722);; Biological Process: protein dephosphorylation (GO:0006470);; Molecular Function: metal ion binding (GO:0046872);;	--	--	Signal transduction mechanisms	--	Probable protein phosphatase 2C 3 OS=Oryza sativa subsp. japonica OX=39947 GN=Os01g0513100 PE=2 SV=2	Signal transduction mechanisms	Os01g0513100, partial [Oryza sativa Japonica Group]
MSTRG.12910.5	Os01g0513200	cis	--	Molecular Function: structural constituent of ribosome (GO:0003735);; Biological Process: translation (GO:0006412);; Cellular Component: integral component of membrane (GO:0016021);; Biological Process: NAD transport (GO:0043132);; Molecular Function: NAD transporter activity (GO:0051724);; Biological Process: transmembrane transport (GO:0055085);;	K15115|2.95927e-85|osa:9266735|K15115 solute carrier family 25 (mitochondrial folate transporter), member 32 | (RefSeq) nicotinamide adenine dinucleotide transporter 2, mitochondrial	--	Energy production and conversion	Mitochondrial carrier protein;; Mitochondrial carrier protein	Nicotinamide adenine dinucleotide transporter 2, mitochondrial OS=Arabidopsis thaliana OX=3702 GN=NDT2 PE=1 SV=1	Function unknown	hypothetical protein OsI_02162 [Oryza sativa Indica Group]
MSTRG.185892.26	Os10g0158000	cis	--	Cellular Component: integral component of membrane (GO:0016021);;	--	--	--	--	--	--	Os10g0157750 [Oryza sativa Japonica Group]
MSTRG.185892.26	Os10g0158400	cis	Secondary metabolites biosynthesis, transport and catabolism	Biological Process: biosynthetic process (GO:0009058);; Cellular Component: integral component of membrane (GO:0016021);; Molecular Function: transferase activity, transferring acyl groups other than amino-acyl groups (GO:0016747);;	--	--	--	Chalcone and stilbene synthases, N-terminal domain;; Chalcone and stilbene synthases, C-terminal domain;; 3-Oxoacyl-[acyl-carrier-protein (ACP)] synthase III;; 3-Oxoacyl-[acyl-carrier-protein (ACP)] synthase III C terminal;; FAE1/Type III polyketide synthase-like protein	Chalcone synthase 8 OS=Bromheadia finlaysoniana OX=41205 GN=CHS8 PE=2 SV=1	Secondary metabolites biosynthesis, transport and catabolism	PREDICTED: bisdemethoxycurcumin synthase-like [Oryza sativa Japonica Group]
MSTRG.185892.26	Os10g0158475	cis	Secondary metabolites biosynthesis, transport and catabolism	Biological Process: biosynthetic process (GO:0009058);; Cellular Component: integral component of membrane (GO:0016021);; Molecular Function: transferase activity, transferring acyl groups other than amino-acyl groups (GO:0016747);;	--	--	--	Chalcone and stilbene synthases, C-terminal domain;; 3-Oxoacyl-[acyl-carrier-protein (ACP)] synthase III C terminal	Chalcone synthase 8 OS=Bromheadia finlaysoniana OX=41205 GN=CHS8 PE=2 SV=1	Secondary metabolites biosynthesis, transport and catabolism	PREDICTED: bisdemethoxycurcumin synthase-like [Oryza sativa Japonica Group]
MSTRG.185892.26	Os10g0158550	cis	--	--	--	--	--	--	--	--	--
MSTRG.185892.26	Os10g0158625	cis	--	Molecular Function: DNA binding (GO:0003677);; Cellular Component: nucleus (GO:0005634);; Biological Process: regulation of transcription, DNA-templated (GO:0006355);;	--	--	--	B3 DNA binding domain	Putative B3 domain-containing protein Os10g0158600 OS=Oryza sativa subsp. japonica OX=39947 GN=Os10g0158625 PE=3 SV=1	--	RecName: Full=Putative B3 domain-containing protein Os10g0158600
MSTRG.185892.26	Os10g0158700	cis	--	Molecular Function: ubiquitin-protein transferase activity (GO:0004842);; Cellular Component: mitochondrion (GO:0005739);; Biological Process: protein ubiquitination (GO:0016567);; Cellular Component: SCF ubiquitin ligase complex (GO:0019005);; Biological Process: SCF-dependent proteasomal ubiquitin-dependent protein catabolic process (GO:0031146);;	--	--	--	--	--	--	PREDICTED: uncharacterized protein LOC4348147 [Oryza sativa Japonica Group]
MSTRG.185892.26	Os10g0159167	cis	--	--	--	--	--	--	--	--	Os10g0159167 [Oryza sativa Japonica Group]
MSTRG.185892.26	Os10g0159300	cis	--	--	--	--	--	--	--	--	hypothetical protein [Oryza sativa Japonica Group]
MSTRG.185892.26	Os10g0159600	cis	--	Cellular Component: mitochondrion (GO:0005739);; Cellular Component: plastid (GO:0009536);;	--	--	--	Hsp20/alpha crystallin family	--	Function unknown	PREDICTED: fibrous sheath CABYR-binding protein [Oryza sativa Japonica Group]
MSTRG.185892.26	Os10g0159700	cis	--	Cellular Component: plastid (GO:0009536);;	--	--	--	Hsp20/alpha crystallin family	Small heat shock protein, chloroplastic OS=Pisum sativum OX=3888 GN=HSP21 PE=2 SV=1	Posttranslational modification, protein turnover, chaperones	PREDICTED: small heat shock protein, chloroplastic [Oryza sativa Japonica Group]
MSTRG.185892.26	Os10g0159800	cis	General function prediction only	Molecular Function: zinc ion binding (GO:0008270);; Molecular Function: oxidoreductase activity (GO:0016491);; Biological Process: oxidation-reduction process (GO:0055114);;	K00001|0|osa:4348152|K00001 alcohol dehydrogenase [EC:1.1.1.1] | (RefSeq) alcohol dehydrogenase-like 4	Glycolysis / Gluconeogenesis (ko00010);; Fatty acid degradation (ko00071);; Tyrosine metabolism (ko00350)	Secondary metabolites biosynthesis, transport and catabolism	Alcohol dehydrogenase GroES-like domain;; Zinc-binding dehydrogenase	Alcohol dehydrogenase-like 4 OS=Arabidopsis thaliana OX=3702 GN=At1g64710 PE=2 SV=1	Energy production and conversion	PREDICTED: alcohol dehydrogenase-like 4 [Oryza sativa Japonica Group]
MSTRG.185892.26	Os10g0160000	cis	Posttranslational modification, protein turnover, chaperones	Molecular Function: thiol-dependent ubiquitin-specific protease activity (GO:0004843);; Biological Process: ubiquitin-dependent protein catabolic process (GO:0006511);; Biological Process: protein deubiquitination (GO:0016579);;	K11835|0|osa:4348153|K11835 ubiquitin carboxyl-terminal hydrolase 4/11/15 [EC:3.4.19.12] | (RefSeq) ubiquitin carboxyl-terminal hydrolase 9	--	Posttranslational modification, protein turnover, chaperones	Ubiquitin carboxyl-terminal hydrolase;; DUSP domain;; Ubiquitin carboxyl-terminal hydrolase	Ubiquitin carboxyl-terminal hydrolase 10 OS=Arabidopsis thaliana OX=3702 GN=UBP10 PE=2 SV=2	Posttranslational modification, protein turnover, chaperones	PREDICTED: ubiquitin carboxyl-terminal hydrolase 9 [Oryza sativa Japonica Group]
MSTRG.106847.2	Os05g0389500	cis	RNA processing and modification	Cellular Component: mitochondrion (GO:0005739);; Cellular Component: integral component of membrane (GO:0016021);; Molecular Function: hydrolase activity (GO:0016787);;	K12603|0|osa:4338672|K12603 CCR4-NOT transcription complex subunit 6 [EC:3.1.13.4] | (RefSeq) carbon catabolite repressor protein 4 homolog 4	RNA degradation (ko03018)	Transcription	Endonuclease/Exonuclease/phosphatase family	Carbon catabolite repressor protein 4 homolog 4 OS=Arabidopsis thaliana OX=3702 GN=CCR4-4 PE=1 SV=1	RNA processing and modification	PREDICTED: carbon catabolite repressor protein 4 homolog 4 [Oryza sativa Japonica Group]
MSTRG.106847.2	Os05g0389600	cis	--	Molecular Function: zinc ion binding (GO:0008270);; Cellular Component: plastid (GO:0009536);; Cellular Component: integral component of membrane (GO:0016021);; Biological Process: protein ubiquitination (GO:0016567);; Biological Process: proteasome-mediated ubiquitin-dependent protein catabolic process (GO:0043161);; Molecular Function: ubiquitin protein ligase activity (GO:0061630);;	--	--	Posttranslational modification, protein turnover, chaperones	Ring finger domain;; RING-like zinc finger;; RING-H2 zinc finger domain;; Zinc finger, C3HC4 type (RING finger);; Zinc finger, C3HC4 type (RING finger)	Receptor homology region, transmembrane domain- and RING domain-containing protein 4 OS=Arabidopsis thaliana OX=3702 GN=RMR4 PE=2 SV=1	Posttranslational modification, protein turnover, chaperones	PREDICTED: E3 ubiquitin-protein ligase RLIM [Oryza sativa Japonica Group]
MSTRG.106847.2	Os05g0389700	cis	Cell wall/membrane/envelope biogenesis	Molecular Function: cyclin-dependent protein serine/threonine kinase activity (GO:0004693);; Molecular Function: ATP binding (GO:0005524);; Biological Process: protein phosphorylation (GO:0006468);; Molecular Function: RNA polymerase II carboxy-terminal domain kinase activity (GO:0008353);; Biological Process: regulation of cell cycle (GO:0051726);;	K08819|0|osa:4338674|K08819 cyclin-dependent kinase 12/13 [EC:2.7.11.22 2.7.11.23] | (RefSeq) CDKC-1, OJ1562_H01.5; cyclin-dependent kinase C-1	--	Cell cycle control, cell division, chromosome partitioning	Protein kinase domain;; Protein tyrosine kinase	Cyclin-dependent kinase C-1 OS=Oryza sativa subsp. japonica OX=39947 GN=CDKC-1 PE=2 SV=1	Signal transduction mechanisms	PREDICTED: cyclin-dependent kinase C-1 [Oryza sativa Japonica Group]
MSTRG.106847.2	Os05g0389800	cis	Translation, ribosomal structure and biogenesis	Biological Process: mRNA splicing, via spliceosome (GO:0000398);; Molecular Function: ATP-dependent RNA helicase activity (GO:0004004);; Molecular Function: ATP binding (GO:0005524);; Cellular Component: spliceosomal complex (GO:0005681);; Cellular Component: mitochondrion (GO:0005739);; Molecular Function: RNA binding (GO:0044822);;	K12813|0|osa:4338675|K12813 pre-mRNA-splicing factor ATP-dependent RNA helicase DHX16 [EC:3.6.4.13] | (RefSeq) pre-mRNA-splicing factor ATP-dependent RNA helicase DEAH1	Spliceosome (ko03040)	RNA processing and modification	Helicase associated domain (HA2);; Oligonucleotide/oligosaccharide-binding (OB)-fold;; Helicase conserved C-terminal domain;; DEAD/DEAH box helicase	Pre-mRNA-splicing factor ATP-dependent RNA helicase DEAH1 OS=Arabidopsis thaliana OX=3702 GN=ESP3 PE=1 SV=1	Replication, recombination and repair	PREDICTED: pre-mRNA-splicing factor ATP-dependent RNA helicase DEAH1 [Oryza sativa Japonica Group]
MSTRG.106847.2	Os05g0389900	cis	--	--	--	--	--	--	--	--	Os05g0389900 [Oryza sativa Japonica Group]
MSTRG.106847.2	Os05g0390000	cis	Lipid transport and metabolism	Molecular Function: DNA binding (GO:0003677);; Molecular Function: transcription factor activity, sequence-specific DNA binding (GO:0003700);; Cellular Component: nucleus (GO:0005634);; Biological Process: regulation of transcription, DNA-templated (GO:0006355);; Biological Process: lipid metabolic process (GO:0006629);; Biological Process: multicellular organism development (GO:0007275);; Cellul…	--	--	Lipid transport and metabolism	Lipase (class 3)	Phospholipase A1-Igamma1, chloroplastic OS=Arabidopsis thaliana OX=3702 GN=At1g06800 PE=1 SV=2	Function unknown	PREDICTED: phospholipase A1-Igamma1, chloroplastic [Oryza sativa Japonica Group]
MSTRG.106847.2	Os05g0390100	cis	Replication, recombination and repair	Molecular Function: catalytic activity (GO:0003824);; Molecular Function: GTP binding (GO:0005525);;	--	--	Posttranslational modification, protein turnover, chaperones	Dynamin family;; 50S ribosome-binding GTPase;; Elongation factor Tu GTP binding domain	Probable transmembrane GTPase FZO-like, chloroplastic OS=Arabidopsis thaliana OX=3702 GN=FZL PE=1 SV=1	Function unknown	unknown protein [Oryza sativa Japonica Group]
MSTRG.106847.2	Os05g0390300	cis	--	--	--	--	--	Fantastic Four meristem regulator	--	Function unknown	hypothetical protein [Oryza sativa Japonica Group]
MSTRG.106847.2	Os05g0390500	cis	--	Molecular Function: protein C-terminus binding (GO:0008022);; Molecular Function: CTD phosphatase activity (GO:0008420);; Cellular Component: DNA-directed RNA polymerase II, holoenzyme (GO:0016591);; Biological Process: dephosphorylation of RNA polymerase II C-terminal domain (GO:0070940);;	K18999|0|osa:4338679|K18999 RNA polymerase II C-terminal domain phosphatase-like 3/4 [EC:3.1.3.16] | (RefSeq) RNA polymerase II C-terminal domain phosphatase-like 4	--	Transcription	NLI interacting factor-like phosphatase;; twin BRCT domain;; BRCA1 C Terminus (BRCT) domain	RNA polymerase II C-terminal domain phosphatase-like 4 OS=Arabidopsis thaliana OX=3702 GN=CPL4 PE=1 SV=1	Transcription	PREDICTED: RNA polymerase II C-terminal domain phosphatase-like 4 isoform X1 [Oryza sativa Japonica Group]
MSTRG.106847.2	Os05g0390550	cis	--	Cellular Component: plastid (GO:0009536);; Biological Process: response to brassinosteroid (GO:0009741);; Molecular Function: kinase inhibitor activity (GO:0019210);; Biological Process: negative regulation of phosphorylation (GO:0042326);;	--	--	--	--	Probable membrane-associated kinase regulator 1 OS=Arabidopsis thaliana OX=3702 GN=MAKR1 PE=1 SV=1	Function unknown	PREDICTED: probable membrane-associated kinase regulator 1 [Oryza sativa Japonica Group]
MSTRG.106847.2	Os05g0390600	cis	--	Cellular Component: plastid (GO:0009536);; Biological Process: response to brassinosteroid (GO:0009741);; Molecular Function: kinase inhibitor activity (GO:0019210);; Biological Process: negative regulation of phosphorylation (GO:0042326);;	--	--	--	--	Probable membrane-associated kinase regulator 1 OS=Arabidopsis thaliana OX=3702 GN=MAKR1 PE=1 SV=1	Function unknown	PREDICTED: probable membrane-associated kinase regulator 1 [Oryza sativa Japonica Group]
MSTRG.106847.2	Os05g0390800	cis	--	--	--	--	--	VQ motif	Sigma factor binding protein 1, chloroplastic OS=Arabidopsis thaliana OX=3702 GN=SIB1 PE=1 SV=1	Function unknown	hypothetical protein [Oryza sativa Japonica Group]
MSTRG.106847.2	Os05g0390932	cis	--	Cellular Component: mitochondrion (GO:0005739);; Cellular Component: integral component of membrane (GO:0016021);;	--	--	--	--	--	--	hypothetical protein OsJ_18424 [Oryza sativa Japonica Group]
MSTRG.106847.2	Os05g0391200	cis	--	--	--	--	--	STELLO glycosyltransferases	Probable glycosyltransferase STELLO1 OS=Arabidopsis thaliana OX=3702 GN=STL1 PE=1 SV=1	Function unknown	PREDICTED: uncharacterized protein LOC4338682 [Oryza sativa Japonica Group]
MSTRG.106847.2	Os05g0391300	cis	--	--	--	--	--	--	--	Function unknown	Os05g0391300 [Oryza sativa Japonica Group]
MSTRG.106847.2	Os05g0391400	cis	--	--	--	--	--	--	--	--	--
MSTRG.106847.2	Os05g0391500	cis	Carbohydrate transport and metabolism	Biological Process: carbohydrate metabolic process (GO:0005975);; Molecular Function: mannosylglycoprotein endo-beta-mannosidase activity (GO:0033947);; Cellular Component: intracellular membrane-bounded organelle (GO:0043231);;	K18577|0|osa:4338683|K18577 mannosylglycoprotein endo-beta-mannosidase [EC:3.2.1.152] | (RefSeq) mannosylglycoprotein endo-beta-mannosidase	--	Carbohydrate transport and metabolism	Glycosyl hydrolases family 2;; Glycosyl hydrolases family 2, TIM barrel domain	Mannosylglycoprotein endo-beta-mannosidase OS=Lilium longiflorum OX=4690 GN=EBM PE=1 SV=4	Carbohydrate transport and metabolism	PREDICTED: mannosylglycoprotein endo-beta-mannosidase [Oryza sativa Japonica Group]
MSTRG.106847.2	Os05g0391600	cis	--	Cellular Component: plastid (GO:0009536);; Molecular Function: transferase activity, transferring glycosyl groups (GO:0016757);;	--	--	Function unknown	Protein of unknown function (DUF563)	--	Function unknown	PREDICTED: uncharacterized protein LOC4338684 [Oryza sativa Japonica Group]
MSTRG.182510.5	Os09g0544900	cis	Lipid transport and metabolism	Molecular Function: ornithine decarboxylase activity (GO:0004586);; Cellular Component: cytoplasm (GO:0005737);; Biological Process: putrescine biosynthetic process from ornithine (GO:0033387);;	K19658|0|osa:4347752|K19658 peroxisomal enoyl-CoA hydratase 2 [EC:4.2.1.119] | (RefSeq) enoyl-CoA hydratase 2, peroxisomal	--	Lipid transport and metabolism	MaoC like domain;; N-terminal half of MaoC dehydratase	Enoyl-CoA hydratase 2, peroxisomal OS=Arabidopsis thaliana OX=3702 GN=ECH2 PE=1 SV=1	Lipid transport and metabolism	PREDICTED: enoyl-CoA hydratase 2, peroxisomal isoform X1 [Oryza sativa Japonica Group]
MSTRG.182510.5	Os09g0545000	cis	Signal transduction mechanisms	Molecular Function: monovalent cation:proton antiporter activity (GO:0005451);; Biological Process: regulation of pH (GO:0006885);; Cellular Component: endomembrane system (GO:0012505);; Cellular Component: integral component of membrane (GO:0016021);; Biological Process: hydrogen ion transmembrane transport (GO:1902600);;	--	--	Inorganic ion transport and metabolism	Sodium/hydrogen exchanger family	Cation/H(+) antiporter 2 OS=Arabidopsis thaliana OX=3702 GN=CHX2 PE=2 SV=1	Inorganic ion transport and metabolism	PREDICTED: cation/H(+) antiporter 2 [Oryza sativa Japonica Group]
MSTRG.182510.5	Os09g0545051	cis	--	--	--	--	--	--	--	--	Os08g0305100, partial [Oryza sativa Japonica Group]
MSTRG.182510.5	Os09g0545100	cis	--	Molecular Function: nucleotide binding (GO:0000166);; Molecular Function: nucleic acid binding (GO:0003676);; Molecular Function: catalytic activity (GO:0003824);; Cellular Component: plastid (GO:0009536);; Cellular Component: integral component of membrane (GO:0016021);;	--	--	--	--	--	Function unknown	Os09g0545100 [Oryza sativa Japonica Group]
MSTRG.182510.5	Os09g0545250	cis	--	Molecular Function: RNA binding (GO:0003723);; Molecular Function: RNA-directed DNA polymerase activity (GO:0003964);; Molecular Function: RNA-DNA hybrid ribonuclease activity (GO:0004523);; Biological Process: RNA-dependent DNA biosynthetic process (GO:0006278);; Cellular Component: plastid (GO:0009536);; Biological Process: RNA phosphodiester bond hydrolysis, endonucleolytic (GO:0090502);;	--	--	General function prediction only	--	Uncharacterized mitochondrial protein AtMg00310 OS=Arabidopsis thaliana OX=3702 GN=AtMg00310 PE=4 SV=1	Function unknown	Os09g0545250, partial [Oryza sativa Japonica Group]
MSTRG.182510.5	Os09g0545300	cis	--	Cellular Component: mitochondrion (GO:0005739);; Biological Process: multicellular organism development (GO:0007275);; Biological Process: auxin-activated signaling pathway (GO:0009734);; Biological Process: negative regulation of organ growth (GO:0046621);; Biological Process: regulation of auxin polar transport (GO:2000012);;	--	--	--	Auxin responsive protein	Auxin-responsive protein SAUR36 OS=Oryza sativa subsp. japonica OX=39947 GN=SAUR39 PE=2 SV=1	Function unknown	PREDICTED: auxin-responsive protein SAUR36 [Oryza sativa Japonica Group]
MSTRG.182510.5	Os09g0545320	cis	--	Cellular Component: mitochondrion (GO:0005739);; Biological Process: response to auxin (GO:0009733);; Biological Process: auxin polar transport (GO:0009926);; Biological Process: regulation of organ growth (GO:0046620);;	--	--	--	--	--	--	Os09g0545320, partial [Oryza sativa Japonica Group]
MSTRG.182510.5	Os09g0545400	cis	--	Molecular Function: calmodulin binding (GO:0005516);; Cellular Component: mitochondrion (GO:0005739);; Biological Process: auxin-activated signaling pathway (GO:0009734);; Biological Process: auxin polar transport (GO:0009926);; Biological Process: regulation of organ growth (GO:0046620);;	--	--	--	Auxin responsive protein	Auxin-responsive protein SAUR36 OS=Oryza sativa subsp. japonica OX=39947 GN=SAUR39 PE=2 SV=1	Function unknown	PREDICTED: auxin-responsive protein SAUR36-like [Oryza sativa Japonica Group]
MSTRG.182510.5	Os09g0545500	cis	--	Molecular Function: calmodulin binding (GO:0005516);; Cellular Component: mitochondrion (GO:0005739);; Biological Process: auxin-activated signaling pathway (GO:0009734);; Biological Process: auxin polar transport (GO:0009926);; Biological Process: regulation of organ growth (GO:0046620);;	--	--	--	Auxin responsive protein	Auxin-responsive protein SAUR36 OS=Oryza sativa subsp. japonica OX=39947 GN=SAUR39 PE=2 SV=1	Function unknown	PREDICTED: auxin-responsive protein SAUR36-like [Oryza sativa Japonica Group]
MSTRG.182510.5	Os09g0545550	cis	Carbohydrate transport and metabolism;; Lipid transport and metabolism	Molecular Function: hydrolase activity, acting on ester bonds (GO:0016788);; Biological Process: cell wall organization (GO:0071555);; Cellular Component: cell periphery (GO:0071944);;	K01051|4.38708e-109|obr:102719516|K01051 pectinesterase [EC:3.1.1.11] | (RefSeq) probable pectinesterase/pectinesterase inhibitor 32	Pentose and glucuronate interconversions (ko00040);; Starch and sucrose metabolism (ko00500)	--	Pectinesterase;; Pectinesterase	Pectinesterase/pectinesterase inhibitor PPE8B OS=Prunus persica OX=3760 PE=2 SV=1	Function unknown	hypothetical protein OsI_32252 [Oryza sativa Indica Group]
MSTRG.182510.5	Os09g0545650	cis	--	Molecular Function: calmodulin binding (GO:0005516);; Cellular Component: mitochondrion (GO:0005739);; Biological Process: auxin-activated signaling pathway (GO:0009734);; Biological Process: auxin polar transport (GO:0009926);; Biological Process: regulation of organ growth (GO:0046620);;	--	--	--	Auxin responsive protein	Auxin-responsive protein SAUR36 OS=Oryza sativa subsp. japonica OX=39947 GN=SAUR39 PE=2 SV=1	--	PREDICTED: auxin-responsive protein SAUR36-like [Oryza sativa Japonica Group]
MSTRG.182510.5	Os09g0545700	cis	--	Molecular Function: calmodulin binding (GO:0005516);; Cellular Component: mitochondrion (GO:0005739);; Biological Process: auxin-activated signaling pathway (GO:0009734);; Biological Process: auxin polar transport (GO:0009926);; Biological Process: regulation of organ growth (GO:0046620);;	--	--	--	Auxin responsive protein	Auxin-responsive protein SAUR36 OS=Oryza sativa subsp. japonica OX=39947 GN=SAUR39 PE=2 SV=1	--	PREDICTED: auxin-responsive protein SAUR36-like [Oryza sativa Japonica Group]
MSTRG.182510.5	Os09g0545801	cis	--	--	--	--	--	--	--	--	--
MSTRG.182510.5	Os09g0545901	cis	--	Molecular Function: calmodulin binding (GO:0005516);; Cellular Component: mitochondrion (GO:0005739);; Biological Process: auxin-activated signaling pathway (GO:0009734);; Biological Process: auxin polar transport (GO:0009926);; Biological Process: regulation of organ growth (GO:0046620);;	--	--	--	Auxin responsive protein	Auxin-responsive protein SAUR36 OS=Oryza sativa subsp. japonica OX=39947 GN=SAUR39 PE=2 SV=1	--	putative auxin induced protein [Oryza sativa Japonica Group]
MSTRG.182510.5	Os09g0545999	cis	--	Molecular Function: calmodulin binding (GO:0005516);; Cellular Component: mitochondrion (GO:0005739);; Biological Process: auxin-activated signaling pathway (GO:0009734);; Biological Process: auxin polar transport (GO:0009926);; Biological Process: regulation of organ growth (GO:0046620);;	--	--	--	Auxin responsive protein	Auxin-responsive protein SAUR36 OS=Oryza sativa subsp. japonica OX=39947 GN=SAUR39 PE=2 SV=1	Function unknown	PREDICTED: auxin-responsive protein SAUR36-like [Oryza brachyantha]
MSTRG.182510.5	Os09g0546100	cis	--	Molecular Function: calmodulin binding (GO:0005516);; Cellular Component: mitochondrion (GO:0005739);; Biological Process: auxin-activated signaling pathway (GO:0009734);; Biological Process: auxin polar transport (GO:0009926);; Biological Process: regulation of organ growth (GO:0046620);;	--	--	--	Auxin responsive protein	Auxin-responsive protein SAUR36 OS=Oryza sativa subsp. japonica OX=39947 GN=SAUR39 PE=2 SV=1	Function unknown	PREDICTED: auxin-responsive protein SAUR36-like [Oryza sativa Japonica Group]
MSTRG.182510.5	Os09g0546200	cis	--	Molecular Function: calmodulin binding (GO:0005516);; Cellular Component: mitochondrion (GO:0005739);; Biological Process: auxin-activated signaling pathway (GO:0009734);; Biological Process: auxin polar transport (GO:0009926);; Biological Process: regulation of organ growth (GO:0046620);;	--	--	--	Auxin responsive protein	Auxin-responsive protein SAUR36 OS=Oryza sativa subsp. japonica OX=39947 GN=SAUR39 PE=2 SV=1	--	PREDICTED: auxin-responsive protein SAUR36-like [Oryza sativa Japonica Group]
MSTRG.182510.5	Os09g0546400	cis	--	Molecular Function: calmodulin binding (GO:0005516);; Cellular Component: mitochondrion (GO:0005739);; Biological Process: auxin-activated signaling pathway (GO:0009734);; Biological Process: auxin polar transport (GO:0009926);; Biological Process: regulation of organ growth (GO:0046620);;	--	--	--	Auxin responsive protein	Auxin-responsive protein SAUR36 OS=Oryza sativa subsp. japonica OX=39947 GN=SAUR39 PE=2 SV=1	Function unknown	PREDICTED: auxin-responsive protein SAUR36-like [Oryza sativa Japonica Group]
MSTRG.182510.5	Os09g0546700	cis	--	Molecular Function: calmodulin binding (GO:0005516);; Cellular Component: mitochondrion (GO:0005739);; Biological Process: auxin-activated signaling pathway (GO:0009734);; Biological Process: auxin polar transport (GO:0009926);; Biological Process: regulation of organ growth (GO:0046620);;	--	--	--	Auxin responsive protein	Auxin-responsive protein SAUR36 OS=Oryza sativa subsp. japonica OX=39947 GN=SAUR39 PE=2 SV=1	Function unknown	PREDICTED: auxin-responsive protein SAUR36-like [Oryza sativa Japonica Group]
MSTRG.182510.5	Os09g0546900	cis	--	Molecular Function: calmodulin binding (GO:0005516);; Cellular Component: mitochondrion (GO:0005739);; Biological Process: auxin-activated signaling pathway (GO:0009734);; Biological Process: auxin polar transport (GO:0009926);; Biological Process: regulation of organ growth (GO:0046620);;	--	--	--	Auxin responsive protein	Auxin-responsive protein SAUR36 OS=Oryza sativa subsp. japonica OX=39947 GN=SAUR39 PE=2 SV=1	Function unknown	PREDICTED: auxin-responsive protein SAUR36-like [Oryza sativa Japonica Group]
MSTRG.182510.5	Os09g0546950	cis	--	Molecular Function: calmodulin binding (GO:0005516);; Cellular Component: mitochondrion (GO:0005739);; Biological Process: auxin-activated signaling pathway (GO:0009734);; Biological Process: auxin polar transport (GO:0009926);; Biological Process: regulation of organ growth (GO:0046620);;	--	--	--	Auxin responsive protein	Auxin-responsive protein SAUR36 OS=Oryza sativa subsp. japonica OX=39947 GN=SAUR39 PE=2 SV=1	Function unknown	hypothetical protein OsJ_30220 [Oryza sativa Japonica Group]
MSTRG.182510.5	Os09g0547000	cis	--	Molecular Function: calmodulin binding (GO:0005516);; Cellular Component: mitochondrion (GO:0005739);; Biological Process: auxin-activated signaling pathway (GO:0009734);; Biological Process: auxin polar transport (GO:0009926);; Biological Process: regulation of organ growth (GO:0046620);;	--	--	--	Auxin responsive protein	Auxin-responsive protein SAUR36 OS=Oryza sativa subsp. japonica OX=39947 GN=SAUR39 PE=2 SV=1	Function unknown	hypothetical protein OsJ_30220 [Oryza sativa Japonica Group]
MSTRG.182510.5	Os09g0547033	cis	--	Molecular Function: calmodulin binding (GO:0005516);; Cellular Component: mitochondrion (GO:0005739);; Biological Process: auxin-activated signaling pathway (GO:0009734);; Biological Process: auxin polar transport (GO:0009926);; Biological Process: regulation of organ growth (GO:0046620);;	--	--	--	Auxin responsive protein	Auxin-responsive protein SAUR36 OS=Oryza sativa subsp. japonica OX=39947 GN=SAUR39 PE=2 SV=1	Function unknown	PREDICTED: auxin-responsive protein SAUR36-like [Oryza sativa Japonica Group]
MSTRG.182510.5	Os09g0547067	cis	--	Molecular Function: calmodulin binding (GO:0005516);; Cellular Component: mitochondrion (GO:0005739);; Biological Process: auxin-activated signaling pathway (GO:0009734);; Biological Process: auxin polar transport (GO:0009926);; Biological Process: regulation of organ growth (GO:0046620);;	--	--	--	Auxin responsive protein	Auxin-responsive protein SAUR36 OS=Oryza sativa subsp. japonica OX=39947 GN=SAUR39 PE=2 SV=1	Function unknown	PREDICTED: auxin-responsive protein SAUR36-like [Oryza sativa Japonica Group]
MSTRG.182510.5	Os09g0547100	cis	--	Molecular Function: calmodulin binding (GO:0005516);; Cellular Component: mitochondrion (GO:0005739);; Biological Process: auxin-activated signaling pathway (GO:0009734);; Biological Process: auxin polar transport (GO:0009926);; Biological Process: regulation of organ growth (GO:0046620);;	--	--	--	Auxin responsive protein	Auxin-responsive protein SAUR36 OS=Oryza sativa subsp. japonica OX=39947 GN=SAUR39 PE=2 SV=1	Function unknown	PREDICTED: auxin-responsive protein SAUR36-like [Oryza sativa Japonica Group]
MSTRG.182510.5	Os09g0547200	cis	--	Cellular Component: mitochondrion (GO:0005739);; Biological Process: protein transport (GO:0015031);;	K19476|0|osa:4347767|K19476 vacuolar protein sorting-associated protein IST1 | (RefSeq) uncharacterized LOC4347767	Endocytosis (ko04144)	Cytoskeleton	Regulator of Vps4 activity in the MVB pathway	--	Function unknown	PREDICTED: uncharacterized protein LOC4347767 [Oryza sativa Japonica Group]
MSTRG.182510.5	Os09g0547300	cis	--	--	--	--	--	Protein of unknown function (DUF632);; Protein of unknown function (DUF630)	--	Function unknown	Os09g0547300 [Oryza sativa Japonica Group]
MSTRG.182510.5	Os09g0547500	cis	General function prediction only	Cellular Component: nucleus (GO:0005634);; Cellular Component: cytosol (GO:0005829);; Biological Process: cytokinin biosynthetic process (GO:0009691);; Molecular Function: hydrolase activity, hydrolyzing N-glycosyl compounds (GO:0016799);;	--	--	--	Possible lysine decarboxylase	Probable cytokinin riboside 5&apos;-monophosphate phosphoribohydrolase LOGL9 OS=Oryza sativa subsp. japonica OX=39947 GN=LOGL9 PE=2 SV=1	Function unknown	PREDICTED: probable cytokinin riboside 5&apos;-monophosphate phosphoribohydrolase LOGL9 [Oryza sativa Japonica Group]
MSTRG.182510.5	Os09g0547800	cis	--	--	--	--	--	F-box domain	Putative F-box protein At3g58860 OS=Arabidopsis thaliana OX=3702 GN=At3g58860 PE=4 SV=1	Function unknown	PREDICTED: F-box/FBD/LRR-repeat protein At5g22660 isoform X1 [Oryza sativa Japonica Group]
MSTRG.182510.5	Os09g0547900	cis	--	Cellular Component: mitochondrion (GO:0005739);;	--	--	--	Protein of unknown function (DUF629);; STAG domain	--	Posttranslational modification, protein turnover, chaperones	Os09g0547900 [Oryza sativa Japonica Group]
MSTRG.182510.5	Os09g0548066	cis	--	--	--	--	--	--	--	Function unknown	Os09g0548066 [Oryza sativa Japonica Group]
MSTRG.182510.5	Os09g0548083	cis	--	Molecular Function: catalytic activity (GO:0003824);; Biological Process: carbohydrate metabolic process (GO:0005975);; Cellular Component: integral component of membrane (GO:0016021);; Molecular Function: carbohydrate binding (GO:0030246);;	--	--	--	GDP-fucose protein O-fucosyltransferase;; GDP-fucose protein O-fucosyltransferase	O-fucosyltransferase 29 OS=Arabidopsis thaliana OX=3702 GN=OFUT29 PE=2 SV=1	Function unknown	hypothetical protein OsI_30207 [Oryza sativa Indica Group]
MSTRG.182510.5	Os09g0548100	cis	--	Cellular Component: mitochondrion (GO:0005739);; Cellular Component: integral component of membrane (GO:0016021);;	--	--	--	--	--	Function unknown	Os09g0548100, partial [Oryza sativa Japonica Group]
MSTRG.182510.5	Os09g0548200	cis	Function unknown	Biological Process: drug transmembrane transport (GO:0006855);; Biological Process: response to auxin (GO:0009733);; Biological Process: auxin polar transport (GO:0009926);; Molecular Function: drug transmembrane transporter activity (GO:0015238);; Molecular Function: antiporter activity (GO:0015297);; Cellular Component: integral component of membrane (GO:0016021);; Biological Process: regulatio…	--	--	--	LysM domain	Chitin elicitor-binding protein OS=Oryza sativa subsp. japonica OX=39947 GN=CEBIP PE=1 SV=1	Function unknown	PREDICTED: chitin elicitor-binding protein-like [Oryza sativa Japonica Group]
MSTRG.182510.5	Os09g0548300	cis	Defense mechanisms	Biological Process: drug transmembrane transport (GO:0006855);; Molecular Function: drug transmembrane transporter activity (GO:0015238);; Molecular Function: antiporter activity (GO:0015297);; Cellular Component: integral component of membrane (GO:0016021);;	--	--	General function prediction only	MatE	Protein DETOXIFICATION 45, chloroplastic OS=Arabidopsis thaliana OX=3702 GN=DTX45 PE=2 SV=2	Defense mechanisms	PREDICTED: protein DETOXIFICATION 45, chloroplastic isoform X1 [Oryza sativa Japonica Group]
MSTRG.182510.5	Os09g0548400	cis	Inorganic ion transport and metabolism	Molecular Function: N,N-dimethylaniline monooxygenase activity (GO:0004499);; Molecular Function: flavin adenine dinucleotide binding (GO:0050660);; Molecular Function: NADP binding (GO:0050661);; Biological Process: oxidation-reduction process (GO:0055114);;	K00485|0|osa:4347775|K00485 dimethylaniline monooxygenase (N-oxide forming) [EC:1.14.13.8] | (RefSeq) OJ1210_A07.1; probable flavin-containing monooxygenase 1	--	Secondary metabolites biosynthesis, transport and catabolism	Flavin-binding monooxygenase-like;; Pyridine nucleotide-disulphide oxidoreductase;; L-lysine 6-monooxygenase (NADPH-requiring);; Pyridine nucleotide-disulphide oxidoreductase;; NAD(P)-binding Rossmann-like domain	Probable flavin-containing monooxygenase 1 OS=Arabidopsis thaliana OX=3702 GN=FMO1 PE=2 SV=1	Inorganic ion transport and metabolism	PREDICTED: probable flavin-containing monooxygenase 1 [Oryza sativa Japonica Group]
MSTRG.182510.5	Os09g0548600	cis	--	Molecular Function: transporter activity (GO:0005215);; Biological Process: transport (GO:0006810);; Cellular Component: integral component of membrane (GO:0016021);;	--	--	--	Purine nucleobase transmembrane transport	Purine permease 21 OS=Arabidopsis thaliana OX=3702 GN=PUP21 PE=2 SV=2	--	PREDICTED: probable purine permease 11 [Oryza sativa Japonica Group]
MSTRG.182510.5	Os09g0548700	cis	Inorganic ion transport and metabolism	Molecular Function: N,N-dimethylaniline monooxygenase activity (GO:0004499);; Molecular Function: flavin adenine dinucleotide binding (GO:0050660);; Molecular Function: NADP binding (GO:0050661);; Biological Process: oxidation-reduction process (GO:0055114);;	--	--	Secondary metabolites biosynthesis, transport and catabolism	Flavin-binding monooxygenase-like;; Pyridine nucleotide-disulphide oxidoreductase;; Pyridine nucleotide-disulphide oxidoreductase;; L-lysine 6-monooxygenase (NADPH-requiring);; Purine nucleobase transmembrane transport	Probable flavin-containing monooxygenase 1 OS=Arabidopsis thaliana OX=3702 GN=FMO1 PE=2 SV=1	Inorganic ion transport and metabolism	PREDICTED: probable flavin-containing monooxygenase 1 [Oryza sativa Japonica Group]
MSTRG.182510.5	Os09g0549300	cis	Inorganic ion transport and metabolism	Molecular Function: N,N-dimethylaniline monooxygenase activity (GO:0004499);; Molecular Function: flavin adenine dinucleotide binding (GO:0050660);; Molecular Function: NADP binding (GO:0050661);; Biological Process: oxidation-reduction process (GO:0055114);;	--	--	Secondary metabolites biosynthesis, transport and catabolism	Flavin-binding monooxygenase-like;; Pyridine nucleotide-disulphide oxidoreductase;; L-lysine 6-monooxygenase (NADPH-requiring);; Pyridine nucleotide-disulphide oxidoreductase;; NAD(P)-binding Rossmann-like domain;; FAD-NAD(P)-binding	Probable flavin-containing monooxygenase 1 OS=Arabidopsis thaliana OX=3702 GN=FMO1 PE=2 SV=1	Inorganic ion transport and metabolism	PREDICTED: probable flavin-containing monooxygenase 1 [Oryza sativa Japonica Group]
MSTRG.14620.4	Os01g0551900	cis	Signal transduction mechanisms	--	--	--	General function prediction only	WD domain, G-beta repeat	--	Function unknown	PREDICTED: uncharacterized protein LOC4325848 isoform X1 [Oryza sativa Japonica Group]
MSTRG.14620.4	Os01g0552000	cis	--	--	--	--	General function prediction only	RAVE protein 1 C terminal;; RAVE protein 1 C terminal	--	Function unknown	hypothetical protein OsJ_02193 [Oryza sativa Japonica Group]
MSTRG.14620.4	Os01g0552050	cis	--	--	--	--	General function prediction only	--	--	Function unknown	PREDICTED: uncharacterized protein LOC4325848 isoform X1 [Oryza sativa Japonica Group]
MSTRG.14620.4	Os01g0552100	cis	--	--	--	--	--	--	--	--	--
MSTRG.14620.4	Os01g0552500	cis	--	Cellular Component: mitochondrion (GO:0005739);;	--	--	--	--	--	--	Os01g0552500, partial [Oryza sativa Japonica Group]
MSTRG.14620.4	Os01g0552850	cis	--	Biological Process: protein sumoylation (GO:0016925);; Molecular Function: metal ion binding (GO:0046872);; Molecular Function: SUMO ligase activity (GO:0061665);;	--	--	--	--	E3 SUMO-protein ligase SIZ2 OS=Oryza sativa subsp. japonica OX=39947 GN=SIZ2 PE=2 SV=1	Function unknown	PREDICTED: uncharacterized protein LOC9269668 isoform X1 [Oryza sativa Japonica Group]
MSTRG.14620.4	Os01g0553200	cis	--	--	--	--	--	--	--	Function unknown	PREDICTED: uncharacterized protein LOC9269668 isoform X1 [Oryza sativa Japonica Group]
MSTRG.14620.4	Os01g0553400	cis	--	--	--	--	--	FBD	Putative F-box protein At3g58860 OS=Arabidopsis thaliana OX=3702 GN=At3g58860 PE=4 SV=1	Function unknown	PREDICTED: uncharacterized protein LOC4325855 [Oryza sativa Japonica Group]
MSTRG.14620.4	Os01g0553600	cis	--	Cellular Component: mitochondrion (GO:0005739);; Biological Process: proteolysis (GO:0006508);; Molecular Function: peptidase activity (GO:0008233);; Cellular Component: integral component of membrane (GO:0016021);;	--	--	--	--	--	--	unnamed protein product [Oryza sativa Japonica Group]
MSTRG.14620.4	Os01g0553901	cis	--	Biological Process: anaerobic respiration (GO:0009061);; Cellular Component: plastid (GO:0009536);; Cellular Component: integral component of membrane (GO:0016021);; Biological Process: peptidyl-cysteine oxidation (GO:0018171);; Biological Process: detection of hypoxia (GO:0070483);;	--	--	--	HGWP repeat;; Calcium-dependent calmodulin binding;; HGWP repeat;; HGWP repeat	--	--	Os01g0553901 [Oryza sativa Japonica Group]
MSTRG.14620.4	Os01g0554150	cis	--	--	--	--	--	MuDR family transposase	--	--	Os01g0554150 [Oryza sativa Japonica Group]
MSTRG.14620.4	Os01g0554400	cis	--	--	--	--	--	--	--	--	hypothetical protein LOC_Os11g22290 [Oryza sativa Japonica Group]
MSTRG.114784.3	Os05g0596500	cis	--	Molecular Function: zinc ion binding (GO:0008270);; Cellular Component: integral component of membrane (GO:0016021);; Biological Process: protein ubiquitination (GO:0016567);; Biological Process: proteasome-mediated ubiquitin-dependent protein catabolic process (GO:0043161);; Molecular Function: ubiquitin protein ligase activity (GO:0061630);;	--	--	Posttranslational modification, protein turnover, chaperones	Ring finger domain;; Zinc finger, C3HC4 type (RING finger);; RING-H2 zinc finger domain;; RING-like zinc finger;; Zinc finger, C3HC4 type (RING finger);; Anaphase-promoting complex subunit 11 RING-H2 finger;; RING-type zinc-finger	Putative RING-H2 finger protein ATL12 OS=Arabidopsis thaliana OX=3702 GN=ATL12 PE=3 SV=1	Posttranslational modification, protein turnover, chaperones	PREDICTED: putative RING-H2 finger protein ATL12 [Oryza sativa Japonica Group]
MSTRG.114784.3	Os05g0596600	cis	Cell cycle control, cell division, chromosome partitioning	Biological Process: double-strand break repair via homologous recombination (GO:0000724);; Biological Process: sister chromatid cohesion (GO:0007062);; Cellular Component: plasmodesma (GO:0009506);; Cellular Component: Smc5-Smc6 complex (GO:0030915);; Biological Process: resolution of recombination intermediates (GO:0071139);;	--	--	Chromatin structure and dynamics;; Cell cycle control, cell division, chromosome partitioning;; Replication, recombination and repair	RecF/RecN/SMC N terminal domain;; AAA domain;; AAA domain, putative AbiEii toxin, Type IV TA system;; AAA ATPase domain;; P-loop containing region of AAA domain	Structural maintenance of chromosomes protein 5 OS=Arabidopsis thaliana OX=3702 GN=SMC5 PE=2 SV=1	Cell cycle control, cell division, chromosome partitioning	PREDICTED: structural maintenance of chromosomes protein 5 [Oryza sativa Japonica Group]
MSTRG.114784.3	Os05g0596700	cis	Translation, ribosomal structure and biogenesis	Molecular Function: aminoacyl-tRNA hydrolase activity (GO:0004045);; Cellular Component: mitochondrion (GO:0005739);; Cellular Component: chloroplast (GO:0009507);; Biological Process: mitochondrial translation (GO:0032543);;	K01056|3.8009e-37|dosa:Os05t0596700-01|K01056 peptidyl-tRNA hydrolase, PTH1 family [EC:3.1.1.29] | (RAP-DB) Os05g0596700; Similar to cDNA clone:J033067M13, full insert sequence.	--	Translation, ribosomal structure and biogenesis	Peptidyl-tRNA hydrolase	CRS2-like protein, chloroplastic OS=Oryza sativa subsp. japonica OX=39947 GN=Os03g0347800 PE=2 SV=1	Translation, ribosomal structure and biogenesis	Os05g0596700, partial [Oryza sativa Japonica Group]
MSTRG.114784.3	Os05g0597000	cis	--	Cellular Component: nucleus (GO:0005634);; Biological Process: epidermal cell differentiation (GO:0009913);; Biological Process: stomatal complex development (GO:0010374);; Cellular Component: integral component of membrane (GO:0016021);; Molecular Function: protein dimerization activity (GO:0046983);;	--	--	--	Helix-loop-helix DNA-binding domain	Transcription factor MUTE OS=Arabidopsis thaliana OX=3702 GN=MUTE PE=2 SV=1	Transcription	PREDICTED: transcription factor MUTE-like [Oryza sativa Japonica Group]
MSTRG.114784.3	Os05g0597100	cis	--	Cellular Component: nucleolus (GO:0005730);; Biological Process: regulation of transcription, DNA-templated (GO:0006355);; Cellular Component: integral component of membrane (GO:0016021);; Molecular Function: hydrolase activity (GO:0016787);; Molecular Function: metal ion binding (GO:0046872);;	--	--	--	--	Histone deacetylase HDT3 OS=Zea mays OX=4577 GN=HDT3 PE=2 SV=1	Function unknown	putative histone deacetylase HD2 [Oryza sativa]
MSTRG.114784.3	Os05g0597200	cis	--	Cellular Component: nucleosome (GO:0000786);; Molecular Function: DNA binding (GO:0003677);; Cellular Component: nucleus (GO:0005634);; Biological Process: nucleosome assembly (GO:0006334);; Biological Process: regulation of transcription, DNA-templated (GO:0006355);;	--	--	--	linker histone H1 and H5 family	HMG-Y-related protein A OS=Zea mays OX=4577 GN=HMGIY2 PE=1 SV=1	Function unknown	Os05g0597200, partial [Oryza sativa Japonica Group]
MSTRG.114784.3	Os05g0597400	cis	--	Cellular Component: integral component of membrane (GO:0016021);;	--	--	--	--	--	Function unknown	PREDICTED: uncharacterized protein LOC9271168 [Oryza sativa Japonica Group]
MSTRG.114784.3	Os05g0597700	cis	--	--	--	--	--	--	--	--	PREDICTED: uncharacterized protein LOC4339826 [Oryza sativa Japonica Group]
MSTRG.105526.1	Os05g0359833	cis	--	Molecular Function: zinc ion binding (GO:0008270);; Cellular Component: integral component of membrane (GO:0016021);;	--	--	Posttranslational modification, protein turnover, chaperones	--	E3 ubiquitin-protein ligase EL5 OS=Oryza sativa subsp. japonica OX=39947 GN=EL5.1 PE=1 SV=1	Posttranslational modification, protein turnover, chaperones	hypothetical protein [Oryza sativa Japonica Group]
MSTRG.105526.1	Os05g0359966	cis	--	Molecular Function: zinc ion binding (GO:0008270);; Cellular Component: integral component of membrane (GO:0016021);;	--	--	Posttranslational modification, protein turnover, chaperones	Ring finger domain;; RING-like zinc finger;; Zinc finger, C3HC4 type (RING finger);; RING-H2 zinc finger domain;; Zinc finger, C3HC4 type (RING finger);; Anaphase-promoting complex subunit 11 RING-H2 finger	RING-H2 finger protein ATL64 OS=Arabidopsis thaliana OX=3702 GN=ATL64 PE=2 SV=1	Posttranslational modification, protein turnover, chaperones	PREDICTED: E3 ubiquitin-protein ligase ATL9-like [Oryza sativa Japonica Group]
MSTRG.105526.1	Os05g0360400	cis	--	Molecular Function: zinc ion binding (GO:0008270);; Cellular Component: integral component of membrane (GO:0016021);;	--	--	Posttranslational modification, protein turnover, chaperones	Ring finger domain;; RING-like zinc finger;; Zinc finger, C3HC4 type (RING finger);; RING-H2 zinc finger domain;; Zinc finger, C3HC4 type (RING finger);; Anaphase-promoting complex subunit 11 RING-H2 finger	E3 ubiquitin-protein ligase EL5 OS=Oryza sativa subsp. japonica OX=39947 GN=EL5.1 PE=1 SV=1	Posttranslational modification, protein turnover, chaperones	PREDICTED: E3 ubiquitin-protein ligase EL5-like [Oryza sativa Japonica Group]
MSTRG.105526.1	Os05g0360800	cis	--	--	--	--	--	--	--	--	unknown protein [Oryza sativa Japonica Group]
MSTRG.105526.1	Os05g0360900	cis	--	Molecular Function: pectinesterase activity (GO:0030599);; Biological Process: negative regulation of catalytic activity (GO:0043086);; Molecular Function: pectinesterase inhibitor activity (GO:0046910);; Cellular Component: cell periphery (GO:0071944);;	--	--	--	Plant invertase/pectin methylesterase inhibitor	--	--	unknown protein [Oryza sativa Japonica Group]
MSTRG.105526.1	Os05g0361000	cis	Secondary metabolites biosynthesis, transport and catabolism;; Defense mechanisms	Molecular Function: iron ion binding (GO:0005506);; Cellular Component: integral component of membrane (GO:0016021);; Molecular Function: oxidoreductase activity, acting on paired donors, with incorporation or reduction of molecular oxygen, NAD(P)H as one donor, and incorporation of one atom of oxygen (GO:0016709);; Molecular Function: heme binding (GO:0020037);; Biological Process: secondary met…	--	--	Secondary metabolites biosynthesis, transport and catabolism	Cytochrome P450	Cytochrome P450 71A6 (Fragment) OS=Nepeta racemosa OX=54731 GN=CYP71A6 PE=2 SV=1	Secondary metabolites biosynthesis, transport and catabolism	Os05g0361000 [Oryza sativa Japonica Group]
MSTRG.105526.1	Os05g0361200	cis	Coenzyme transport and metabolism	Molecular Function: ferrochelatase activity (GO:0004325);; Biological Process: heme biosynthetic process (GO:0006783);; Cellular Component: chloroplast (GO:0009507);;	K01772|0|dosa:Os05t0361200-01|K01772 protoporphyrin/coproporphyrin ferrochelatase [EC:4.99.1.1 4.99.1.9] | (RAP-DB) Os05g0361200; Similar to Ferrochelatase.	Porphyrin and chlorophyll metabolism (ko00860)	Coenzyme transport and metabolism	Ferrochelatase	Ferrochelatase-2, chloroplastic OS=Oryza sativa subsp. indica OX=39946 GN=HEMH PE=2 SV=2	Coenzyme transport and metabolism	Os05g0361200, partial [Oryza sativa Japonica Group]
MSTRG.105526.1	Os05g0361500	cis	Carbohydrate transport and metabolism;; Lipid transport and metabolism	Cellular Component: extracellular region (GO:0005576);; Cellular Component: cell wall (GO:0005618);; Molecular Function: pectinesterase activity (GO:0030599);; Biological Process: cell wall modification (GO:0042545);; Biological Process: negative regulation of catalytic activity (GO:0043086);; Molecular Function: aspartyl esterase activity (GO:0045330);; Biological Process: pectin catabolic proce…	K01051|0|osa:4338538|K01051 pectinesterase [EC:3.1.1.11] | (RefSeq) pectinesterase	Pentose and glucuronate interconversions (ko00040);; Starch and sucrose metabolism (ko00500)	--	Pectinesterase;; Plant invertase/pectin methylesterase inhibitor	Probable pectinesterase/pectinesterase inhibitor 41 OS=Arabidopsis thaliana OX=3702 GN=PME41 PE=2 SV=2	Carbohydrate transport and metabolism	hypothetical protein OsJ_18232 [Oryza sativa Japonica Group]
MSTRG.105526.1	Os05g0361700	cis	--	Molecular Function: DNA binding (GO:0003677);; Molecular Function: transcription factor activity, sequence-specific DNA binding (GO:0003700);; Cellular Component: nucleus (GO:0005634);; Biological Process: regulation of transcription, DNA-templated (GO:0006355);;	--	--	--	AP2 domain	Ethylene-responsive transcription factor RAP2-3 OS=Arabidopsis thaliana OX=3702 GN=RAP2-3 PE=1 SV=2	Function unknown	PREDICTED: ethylene-responsive transcription factor ERF071 [Oryza sativa Japonica Group]
MSTRG.105526.1	Os05g0361900	cis	--	Molecular Function: structural constituent of ribosome (GO:0003735);; Biological Process: translation (GO:0006412);; Cellular Component: integral component of membrane (GO:0016021);; Biological Process: transmembrane transport (GO:0055085);;	K15111|5.19166e-50|osa:4338540|K15111 solute carrier family 25 (mitochondrial S-adenosylmethionine transporter), member 26 | (RefSeq) S-adenosylmethionine carrier 1, chloroplastic/mitochondrial	--	Energy production and conversion	Mitochondrial carrier protein;; Mitochondrial carrier protein;; Mitochondrial carrier protein	S-adenosylmethionine carrier 1, chloroplastic/mitochondrial OS=Arabidopsis thaliana OX=3702 GN=SAMC1 PE=1 SV=1	Function unknown	Os05g0361900 [Oryza sativa Japonica Group]
MSTRG.105526.1	Os05g0362000	cis	--	--	--	--	--	--	--	--	hypothetical protein OsI_19642 [Oryza sativa Indica Group]
MSTRG.105526.1	Os05g0362100	cis	Lipid transport and metabolism	Molecular Function: 3-hydroxyacyl-CoA dehydrogenase activity (GO:0003857);; Biological Process: fatty acid metabolic process (GO:0006631);; Biological Process: oxidation-reduction process (GO:0055114);;	K10527|0|dosa:Os05t0362100-01|K10527 enoyl-CoA hydratase/3-hydroxyacyl-CoA dehydrogenase [EC:4.2.1.17 1.1.1.35 1.1.1.211] | (RAP-DB) Os05g0362100; Similar to Protein MFP-b.	Fatty acid degradation (ko00071);; alpha-Linolenic acid metabolism (ko00592);; Fatty acid metabolism (ko01212)	Lipid transport and metabolism	3-hydroxyacyl-CoA dehydrogenase, NAD binding domain;; Enoyl-CoA hydratase/isomerase;; Enoyl-CoA hydratase/isomerase;; 3-hydroxyacyl-CoA dehydrogenase, C-terminal domain;; 3-hydroxyacyl-CoA dehydrogenase, NAD binding domain	Glyoxysomal fatty acid beta-oxidation multifunctional protein MFP-a OS=Cucumis sativus OX=3659 PE=1 SV=1	Lipid transport and metabolism	putative glyoxysomal fatty acid beta-oxidation multifunctional protein [Oryza sativa Japonica Group]
MSTRG.105526.1	Os05g0362300	cis	--	--	--	--	--	Protein of unknown function, DUF538	--	Function unknown	PREDICTED: uncharacterized protein LOC4338542 [Oryza sativa Japonica Group]
MSTRG.105526.1	Os05g0362600	cis	--	Biological Process: response to stress (GO:0006950);;	--	--	--	Late embryogenesis abundant protein	Protein SENESCENCE-ASSOCIATED GENE 21, mitochondrial OS=Arabidopsis thaliana OX=3702 GN=SAG21 PE=2 SV=1	--	hypothetical protein OsJ_18241 [Oryza sativa Japonica Group]
MSTRG.105526.1	Os05g0363100	cis	Lipid transport and metabolism	Biological Process: lipid metabolic process (GO:0006629);; Cellular Component: membrane (GO:0016020);; Molecular Function: lipase activity (GO:0016298);;	--	--	Lipid transport and metabolism	Serine aminopeptidase, S33;; alpha/beta hydrolase fold;; Alpha/beta hydrolase family;; Prolyl oligopeptidase family;; Phospholipase/Carboxylesterase	Caffeoylshikimate esterase OS=Arabidopsis thaliana OX=3702 GN=CSE PE=1 SV=1	Lipid transport and metabolism	PREDICTED: caffeoylshikimate esterase [Oryza sativa Japonica Group]
MSTRG.105526.1	Os05g0363200	cis	Cell wall/membrane/envelope biogenesis	Cellular Component: integral component of membrane (GO:0016021);;	K08678|0|osa:4338546|K08678 UDP-glucuronate decarboxylase [EC:4.1.1.35] | (RefSeq) UXS-5; UDP-glucuronic acid decarboxylase 2	Starch and sucrose metabolism (ko00500);; Amino sugar and nucleotide sugar metabolism (ko00520)	Carbohydrate transport and metabolism;; Cell wall/membrane/envelope biogenesis	GDP-mannose 4,6 dehydratase;; NAD dependent epimerase/dehydratase family;; 3-beta hydroxysteroid dehydrogenase/isomerase family;; Male sterility protein;; RmlD substrate binding domain;; Polysaccharide biosynthesis protein	UDP-glucuronic acid decarboxylase 2 OS=Arabidopsis thaliana OX=3702 GN=UXS2 PE=1 SV=1	Cell wall/membrane/envelope biogenesis	PREDICTED: UDP-glucuronic acid decarboxylase 2 [Oryza sativa Japonica Group]
MSTRG.157856.11	Os08g0284500	cis	--	--	--	--	--	--	--	Replication, recombination and repair	Os08g0284500 [Oryza sativa Japonica Group]
MSTRG.157856.11	Os08g0285100	cis	--	Cellular Component: mitochondrion (GO:0005739);; Cellular Component: integral component of membrane (GO:0016021);;	--	--	--	--	--	Function unknown	Os08g0285100 [Oryza sativa Japonica Group]
MSTRG.157856.11	Os08g0285200	cis	General function prediction only	Biological Process: cellular response to DNA damage stimulus (GO:0006974);;	--	--	Function unknown	WD domain, G-beta repeat	--	Function unknown	Os08g0285200, partial [Oryza sativa Japonica Group]
MSTRG.157856.11	Os08g0285301	cis	--	Cellular Component: mitochondrion (GO:0005739);; Biological Process: regulation of cellular metabolic process (GO:0031323);; Biological Process: cellular macromolecule metabolic process (GO:0044260);; Biological Process: regulation of macromolecule metabolic process (GO:0060255);; Biological Process: regulation of primary metabolic process (GO:0080090);;	--	--	--	--	--	--	hypothetical protein OsJ_26744 [Oryza sativa Japonica Group]
MSTRG.157856.11	Os08g0285350	cis	--	Cellular Component: mitochondrion (GO:0005739);;	--	--	--	--	--	--	hypothetical protein OsJ_26743 [Oryza sativa Japonica Group]
MSTRG.157856.11	Os08g0285600	cis	Signal transduction mechanisms	Molecular Function: protein serine/threonine kinase activity (GO:0004674);; Molecular Function: ATP binding (GO:0005524);; Biological Process: protein phosphorylation (GO:0006468);; Cellular Component: integral component of membrane (GO:0016021);;	K04733|0|dosa:Os08t0285600-01|K04733 interleukin-1 receptor-associated kinase 4 [EC:2.7.11.1] | (RAP-DB) Os08g0285600; Similar to phytosulfokine receptor.	--	Signal transduction mechanisms	Protein kinase domain;; Protein tyrosine kinase	Probable receptor-like protein kinase At1g80640 OS=Arabidopsis thaliana OX=3702 GN=At1g80640 PE=2 SV=1	Signal transduction mechanisms	Os08g0285600 [Oryza sativa Japonica Group]
MSTRG.157856.11	Os08g0286100	cis	Carbohydrate transport and metabolism	Cellular Component: integral component of membrane (GO:0016021);; Molecular Function: pectate lyase activity (GO:0030570);; Biological Process: pectin catabolic process (GO:0045490);; Molecular Function: metal ion binding (GO:0046872);;	K01728|0|dosa:Os08t0286100-00|K01728 pectate lyase [EC:4.2.2.2] | (RAP-DB) Os08g0286100; Similar to predicted protein.	Pentose and glucuronate interconversions (ko00040)	--	Pectate lyase;; Right handed beta helix region	Probable pectate lyase 4 OS=Arabidopsis thaliana OX=3702 GN=At1g30350 PE=2 SV=1	Carbohydrate transport and metabolism	Os08g0286100 [Oryza sativa Japonica Group]
MSTRG.157856.11	Os08g0287200	cis	--	--	--	--	--	--	--	--	Os08g0287200, partial [Oryza sativa Japonica Group]
MSTRG.157856.11	Os08g0287800	cis	--	--	--	--	--	--	--	--	Os08g0287800 [Oryza sativa Japonica Group]
MSTRG.157856.11	Os08g0288000	cis	--	Molecular Function: RNA binding (GO:0003723);; Cellular Component: mitochondrion (GO:0005739);; Biological Process: translational elongation (GO:0006414);; Molecular Function: zinc ion binding (GO:0008270);; Biological Process: anaerobic respiration (GO:0009061);; Cellular Component: integral component of membrane (GO:0016021);; Biological Process: peptidyl-cysteine oxidation (GO:0018171);; Biolo…	--	--	--	--	--	--	unnamed protein product [Oryza sativa Japonica Group]
MSTRG.78699.1	Os04g0179700	cis	--	Molecular Function: magnesium ion binding (GO:0000287);; Biological Process: defense response (GO:0006952);; Cellular Component: plastid (GO:0009536);; Molecular Function: ent-kaurene synthase activity (GO:0009899);; Molecular Function: syn-pimara-7,15-diene synthase activity (GO:0034279);; Biological Process: diterpene phytoalexin metabolic process (GO:0051501);;	K14046|0|osa:4335094|K14046 syn-pimara-7,15-diene synthase [EC:4.2.3.35] | (RefSeq) DTS2, KSL4, OsDTS2, OsJ_013413, OsKS4, OsKSL4; syn-pimara-7,15-diene synthase	Diterpenoid biosynthesis (ko00904)	--	Terpene synthase family, metal binding domain;; Terpene synthase, N-terminal domain	Syn-pimara-7,15-diene synthase OS=Oryza sativa subsp. japonica OX=39947 GN=KSL4 PE=1 SV=1	Lipid transport and metabolism	PREDICTED: syn-pimara-7,15-diene synthase [Oryza sativa Japonica Group]
MSTRG.78699.1	Os04g0180300	cis	--	--	--	--	--	--	--	--	OSJNBa0027O01.1 [Oryza sativa Japonica Group]
MSTRG.78699.1	Os04g0180400	cis	Secondary metabolites biosynthesis, transport and catabolism;; Defense mechanisms	Molecular Function: iron ion binding (GO:0005506);; Biological Process: defense response (GO:0006952);; Cellular Component: integral component of membrane (GO:0016021);; Molecular Function: heme binding (GO:0020037);; Molecular Function: 9beta-pimara-7,15-diene oxidase activity (GO:0036209);; Biological Process: diterpene phytoalexin biosynthetic process (GO:0051502);; Biological Process: oxidati…	--	--	Secondary metabolites biosynthesis, transport and catabolism	Cytochrome P450	Cytochrome P450 99A2 OS=Oryza sativa subsp. japonica OX=39947 GN=CYP99A2 PE=2 SV=2	Secondary metabolites biosynthesis, transport and catabolism	Os04g0180400, partial [Oryza sativa Japonica Group]
MSTRG.78699.1	Os04g0180500	cis	Secondary metabolites biosynthesis, transport and catabolism;; Defense mechanisms	Molecular Function: iron ion binding (GO:0005506);; Biological Process: defense response (GO:0006952);; Cellular Component: integral component of membrane (GO:0016021);; Molecular Function: heme binding (GO:0020037);; Molecular Function: 9beta-pimara-7,15-diene oxidase activity (GO:0036209);; Biological Process: diterpene phytoalexin biosynthetic process (GO:0051502);; Biological Process: oxidati…	--	--	Secondary metabolites biosynthesis, transport and catabolism	Cytochrome P450;; Cytochrome P450	Cytochrome P450 99A2 OS=Oryza sativa subsp. japonica OX=39947 GN=CYP99A2 PE=2 SV=2	Secondary metabolites biosynthesis, transport and catabolism	Os04g0180400, partial [Oryza sativa Japonica Group]
MSTRG.78699.1	Os04g0180900	cis	--	--	--	--	--	--	--	--	Os04g0180900 [Oryza sativa Japonica Group]
MSTRG.78699.1	Os04g0181100	cis	--	Cellular Component: integral component of membrane (GO:0016021);;	--	--	--	HR-like lesion-inducing	--	Function unknown	PREDICTED: uncharacterized protein LOC4335098 isoform X1 [Oryza sativa Japonica Group]
MSTRG.78699.1	Os04g0181300	cis	--	Molecular Function: transcription factor activity, sequence-specific DNA binding (GO:0003700);; Cellular Component: nucleus (GO:0005634);; Biological Process: regulation of transcription, DNA-templated (GO:0006355);; Molecular Function: sequence-specific DNA binding (GO:0043565);;	--	--	--	Basic region leucine zipper	Transcription factor VIP1 OS=Arabidopsis thaliana OX=3702 GN=VIP1 PE=1 SV=1	--	PREDICTED: uncharacterized protein LOC107275813 [Oryza sativa Japonica Group]
MSTRG.78699.1	Os04g0181901	cis	--	Molecular Function: metal ion binding (GO:0046872);; Molecular Function: dioxygenase activity (GO:0051213);; Biological Process: oxidation-reduction process (GO:0055114);;	--	--	Secondary metabolites biosynthesis, transport and catabolism;; General function prediction only	--	1-aminocyclopropane-1-carboxylate oxidase homolog 1 OS=Arabidopsis thaliana OX=3702 GN=At1g06620 PE=2 SV=1	Function unknown	Os04g0181901 [Oryza sativa Japonica Group]
MSTRG.78699.1	Os04g0182200	cis	Secondary metabolites biosynthesis, transport and catabolism	Cellular Component: plastid (GO:0009536);; Molecular Function: metal ion binding (GO:0046872);; Molecular Function: dioxygenase activity (GO:0051213);; Biological Process: oxidation-reduction process (GO:0055114);;	--	--	Secondary metabolites biosynthesis, transport and catabolism;; General function prediction only	2OG-Fe(II) oxygenase superfamily;; non-haem dioxygenase in morphine synthesis N-terminal	1-aminocyclopropane-1-carboxylate oxidase homolog 3 OS=Arabidopsis thaliana OX=3702 GN=At1g06650 PE=2 SV=1	Function unknown	PREDICTED: 1-aminocyclopropane-1-carboxylate oxidase homolog 1 [Oryza sativa Japonica Group]
MSTRG.78699.1	Os04g0182225	cis	--	Cellular Component: plastid (GO:0009536);; Molecular Function: metal ion binding (GO:0046872);; Molecular Function: dioxygenase activity (GO:0051213);; Biological Process: oxidation-reduction process (GO:0055114);;	--	--	Secondary metabolites biosynthesis, transport and catabolism;; General function prediction only	non-haem dioxygenase in morphine synthesis N-terminal	1-aminocyclopropane-1-carboxylate oxidase homolog 3 OS=Arabidopsis thaliana OX=3702 GN=At1g06650 PE=2 SV=1	Function unknown	hypothetical protein OsI_15024 [Oryza sativa Indica Group]
MSTRG.78699.1	Os04g0182250	cis	--	--	--	--	General function prediction only	--	--	Function unknown	Os04g0182250 [Oryza sativa Japonica Group]
MSTRG.9286.1	Os01g0317500	cis	--	Biological Process: lipid metabolic process (GO:0006629);; Cellular Component: membrane (GO:0016020);; Molecular Function: lipase activity (GO:0016298);;	--	--	Lipid transport and metabolism	--	--	Lipid transport and metabolism	phospholipase-like protein [Oryza sativa Japonica Group]
MSTRG.9286.1	Os01g0317800	cis	Lipid transport and metabolism	Biological Process: lipid metabolic process (GO:0006629);; Cellular Component: membrane (GO:0016020);; Molecular Function: lipase activity (GO:0016298);;	--	--	Lipid transport and metabolism	Serine aminopeptidase, S33;; alpha/beta hydrolase fold	Caffeoylshikimate esterase OS=Arabidopsis thaliana OX=3702 GN=CSE PE=1 SV=1	Lipid transport and metabolism	PREDICTED: caffeoylshikimate esterase [Oryza sativa Japonica Group]
MSTRG.9286.1	Os01g0318000	cis	Lipid transport and metabolism	Cellular Component: mitochondrion (GO:0005739);; Biological Process: lipid metabolic process (GO:0006629);; Cellular Component: membrane (GO:0016020);; Molecular Function: lipase activity (GO:0016298);;	--	--	Lipid transport and metabolism	Serine aminopeptidase, S33	Caffeoylshikimate esterase OS=Arabidopsis thaliana OX=3702 GN=CSE PE=1 SV=1	Lipid transport and metabolism	Os01g0318000, partial [Oryza sativa Japonica Group]
MSTRG.9286.1	Os01g0318201	cis	--	--	--	--	--	--	--	--	--
MSTRG.9286.1	Os01g0318202	cis	--	--	--	--	--	Myb/SANT-like DNA-binding domain	--	Function unknown	hypothetical protein [Oryza sativa Japonica Group]
MSTRG.9286.1	Os01g0318400	cis	--	--	--	--	--	--	--	Function unknown	hypothetical protein, partial [Oryza sativa Japonica Group]
MSTRG.9286.1	Os01g0318600	cis	Coenzyme transport and metabolism;; Signal transduction mechanisms	Cellular Component: mitochondrion (GO:0005739);;	K08869|0|osa:4327271|K08869 aarF domain-containing kinase | (RefSeq) aarF domain-containing protein kinase 4	--	General function prediction only	ABC1 family	Protein ABC transporter 1, mitochondrial OS=Arabidopsis thaliana OX=3702 GN=ABC1 PE=2 SV=1	Function unknown	PREDICTED: aarF domain-containing protein kinase 4 [Oryza sativa Japonica Group]
MSTRG.9286.1	Os01g0318700	cis	Coenzyme transport and metabolism;; Signal transduction mechanisms	Cellular Component: mitochondrion (GO:0005739);;	K08869|0|dosa:Os01t0318700-01|K08869 aarF domain-containing kinase | (RAP-DB) Os01g0318700; Similar to ABC1 protein (Fragment).	--	General function prediction only	--	Protein ABC transporter 1, mitochondrial OS=Arabidopsis thaliana OX=3702 GN=ABC1 PE=2 SV=1	Function unknown	putative ABC1 protein [Oryza sativa Japonica Group]
MSTRG.9286.1	Os01g0319000	cis	--	Cellular Component: integral component of membrane (GO:0016021);; Molecular Function: hydrolase activity (GO:0016787);;	--	--	Cell wall/membrane/envelope biogenesis	Pectinacetylesterase	Pectin acetylesterase 3 OS=Arabidopsis thaliana OX=3702 GN=PAE3 PE=2 SV=1	Function unknown	PREDICTED: pectin acetylesterase 3 [Oryza sativa Japonica Group]
MSTRG.9286.1	Os01g0319066	cis	--	Cellular Component: membrane (GO:0016020);; Molecular Function: hydrolase activity (GO:0016787);;	--	--	Cell wall/membrane/envelope biogenesis	Pectinacetylesterase;; Pectinacetylesterase	Pectin acetylesterase 3 OS=Arabidopsis thaliana OX=3702 GN=PAE3 PE=2 SV=1	Function unknown	PREDICTED: pectin acetylesterase 3 [Oryza sativa Japonica Group]
MSTRG.9286.1	Os01g0319200	cis	--	Cellular Component: integral component of membrane (GO:0016021);;	--	--	--	Plant protein of unknown function	UPF0481 protein At3g47200 OS=Arabidopsis thaliana OX=3702 GN=At3g47200 PE=2 SV=1	Function unknown	hypothetical protein OsJ_01516 [Oryza sativa Japonica Group]
MSTRG.9286.1	Os01g0319400	cis	--	Cellular Component: integral component of membrane (GO:0016021);;	--	--	--	Plant protein of unknown function	UPF0481 protein At3g47200 OS=Arabidopsis thaliana OX=3702 GN=At3g47200 PE=2 SV=1	--	Os01g0319400, partial [Oryza sativa Japonica Group]
MSTRG.123925.6	Os06g0351500	cis	Lipid transport and metabolism;; General function prediction only	Cellular Component: mitochondrion (GO:0005739);; Cellular Component: integral component of membrane (GO:0016021);; Molecular Function: hydrolase activity, acting on ester bonds (GO:0016788);;	--	--	--	GDSL-like Lipase/Acylhydrolase	GDSL esterase/lipase EXL1 OS=Arabidopsis thaliana OX=3702 GN=EXL1 PE=2 SV=1	Function unknown	PREDICTED: GDSL esterase/lipase EXL1 [Oryza sativa Japonica Group]
MSTRG.123925.6	Os06g0352200	cis	--	Cellular Component: plastid (GO:0009536);; Cellular Component: integral component of membrane (GO:0016021);;	--	--	--	Protein of unknown function (DUF679)	Protein DMP4 OS=Arabidopsis thaliana OX=3702 GN=DMP4 PE=2 SV=1	Function unknown	PREDICTED: uncharacterized protein LOC4340983 [Oryza sativa Japonica Group]
MSTRG.123925.6	Os06g0353400	cis	General function prediction only	Molecular Function: nucleic acid binding (GO:0003676);; Molecular Function: exonuclease activity (GO:0004527);; Cellular Component: mitochondrion (GO:0005739);; Biological Process: nucleic acid phosphodiester bond hydrolysis (GO:0090305);;	--	--	Replication, recombination and repair	Exonuclease	Uncharacterized exonuclease domain-containing protein At3g15140 OS=Arabidopsis thaliana OX=3702 GN=At3g15140 PE=2 SV=1	Function unknown	PREDICTED: uncharacterized exonuclease domain-containing protein At3g15140 isoform X2 [Oryza sativa Japonica Group]
MSTRG.107586.1	Os05g0406800	cis	Transcription	--	--	--	General function prediction only	Leucine rich repeat;; Leucine Rich repeats (2 copies);; Leucine Rich Repeat;; Leucine Rich repeat;; Leucine rich repeat N-terminal domain	LRR receptor-like serine/threonine-protein kinase ERL1 OS=Arabidopsis thaliana OX=3702 GN=ERL1 PE=1 SV=1	Function unknown	PREDICTED: LRR receptor-like serine/threonine-protein kinase ERECTA isoform X1 [Oryza sativa Japonica Group]
MSTRG.107586.1	Os05g0407100	cis	--	--	--	--	--	4F5 protein family	--	Function unknown	Os05g0407100 [Oryza sativa Japonica Group]
MSTRG.107586.1	Os05g0407500	cis	Lipid transport and metabolism	Cellular Component: nucleus (GO:0005634);; Biological Process: metabolic process (GO:0008152);; Biological Process: gibberellic acid mediated signaling pathway (GO:0009740);; Molecular Function: gibberellin binding (GO:0010331);; Molecular Function: hydrolase activity (GO:0016787);;	K14493|0|osa:4338764|K14493 gibberellin receptor GID1 [EC:3.-.-.-] | (RefSeq) OJ1657_H11.10, P0040B10.6, gid1; gibberellin receptor GID1	Plant hormone signal transduction (ko04075)	Defense mechanisms	alpha/beta hydrolase fold;; Carboxylesterase family	Gibberellin receptor GID1 OS=Oryza sativa subsp. japonica OX=39947 GN=GID1 PE=1 SV=1	Lipid transport and metabolism	PREDICTED: gibberellin receptor GID1 [Oryza sativa Japonica Group]
MSTRG.107586.1	Os05g0407550	cis	--	Cellular Component: nucleus (GO:0005634);; Biological Process: metabolic process (GO:0008152);; Biological Process: gibberellic acid mediated signaling pathway (GO:0009740);; Molecular Function: gibberellin binding (GO:0010331);; Molecular Function: hydrolase activity (GO:0016787);;	--	--	Defense mechanisms	--	Gibberellin receptor GID1 OS=Oryza sativa subsp. japonica OX=39947 GN=GID1 PE=1 SV=1	Lipid transport and metabolism	Os05g0407550, partial [Oryza sativa Japonica Group]
MSTRG.107586.1	Os05g0407900	cis	--	Cellular Component: mitochondrion (GO:0005739);;	--	--	General function prediction only	PPR repeat family;; PPR repeat;; Pentatricopeptide repeat domain	Pentatricopeptide repeat-containing protein At2g30780 OS=Arabidopsis thaliana OX=3702 GN=At2g30780 PE=2 SV=1	Function unknown	hypothetical protein [Oryza sativa Japonica Group]
MSTRG.107586.1	Os05g0408300	cis	Lipid transport and metabolism	Cellular Component: integral component of membrane (GO:0016021);;	--	--	--	--	--	Function unknown	PREDICTED: lipase [Oryza sativa Japonica Group]
MSTRG.107586.1	Os05g0408800	cis	--	Biological Process: protein polyubiquitination (GO:0000209);; Molecular Function: zinc ion binding (GO:0008270);; Cellular Component: amyloplast (GO:0009501);; Biological Process: gravitropism (GO:0009630);; Biological Process: protein ubiquitination involved in ubiquitin-dependent protein catabolic process (GO:0042787);; Biological Process: proteasome-mediated ubiquitin-dependent protein catabol…	--	--	Posttranslational modification, protein turnover, chaperones	Ring finger domain;; RING-type zinc-finger;; Zinc finger, C3HC4 type (RING finger)	E3 ubiquitin-protein ligase SGR9, amyloplastic OS=Arabidopsis thaliana OX=3702 GN=SGR9 PE=1 SV=1	Posttranslational modification, protein turnover, chaperones	Os05g0408800 [Oryza sativa Japonica Group]
MSTRG.107586.1	Os05g0408850	cis	--	Biological Process: protein polyubiquitination (GO:0000209);; Molecular Function: zinc ion binding (GO:0008270);; Cellular Component: amyloplast (GO:0009501);; Biological Process: gravitropism (GO:0009630);; Biological Process: protein ubiquitination involved in ubiquitin-dependent protein catabolic process (GO:0042787);; Biological Process: proteasome-mediated ubiquitin-dependent protein catabol…	--	--	Posttranslational modification, protein turnover, chaperones	Ring finger domain;; RING-type zinc-finger;; Zinc finger, C3HC4 type (RING finger)	E3 ubiquitin-protein ligase SGR9, amyloplastic OS=Arabidopsis thaliana OX=3702 GN=SGR9 PE=1 SV=1	Posttranslational modification, protein turnover, chaperones	Os05g0408800 [Oryza sativa Japonica Group]
MSTRG.107586.1	Os05g0408900	cis	Coenzyme transport and metabolism;; Lipid transport and metabolism	Molecular Function: 1-deoxy-D-xylulose-5-phosphate synthase activity (GO:0008661);; Biological Process: thiamine biosynthetic process (GO:0009228);; Cellular Component: chloroplast stroma (GO:0009570);; Biological Process: terpenoid biosynthetic process (GO:0016114);; Molecular Function: metal ion binding (GO:0046872);; Biological Process: 1-deoxy-D-xylulose 5-phosphate biosynthetic process (GO:0…	K01662|0|osa:4338768|K01662 1-deoxy-D-xylulose-5-phosphate synthase [EC:2.2.1.7] | (RefSeq) CLA1, DXPS; 1-deoxy-D-xylulose-5-phosphate synthase 1, chloroplastic	Thiamine metabolism (ko00730);; Terpenoid backbone biosynthesis (ko00900)	Carbohydrate transport and metabolism	1-deoxy-D-xylulose-5-phosphate synthase;; Transketolase, pyrimidine binding domain;; Transketolase, C-terminal domain;; Thiamine pyrophosphate enzyme, C-terminal TPP binding domain;; Dehydrogenase E1 component	1-deoxy-D-xylulose-5-phosphate synthase 1, chloroplastic OS=Oryza sativa subsp. japonica OX=39947 GN=CLA1 PE=2 SV=2	Coenzyme transport and metabolism	PREDICTED: 1-deoxy-D-xylulose-5-phosphate synthase 1, chloroplastic [Oryza sativa Japonica Group]
MSTRG.107586.1	Os05g0409000	cis	--	Cellular Component: plastid (GO:0009536);;	--	--	--	--	--	Function unknown	Os05g0409000, partial [Oryza sativa Japonica Group]
MSTRG.107586.1	Os05g0409050	cis	--	Cellular Component: plastid (GO:0009536);;	--	--	--	--	--	Function unknown	Os05g0409000, partial [Oryza sativa Japonica Group]
MSTRG.107586.1	Os05g0409100	cis	--	Molecular Function: polysaccharide binding (GO:0030247);;	--	--	--	Wall-associated receptor kinase galacturonan-binding	--	Function unknown	Os05g0409100 [Oryza sativa Japonica Group]
MSTRG.107586.1	Os05g0409200	cis	--	--	--	--	RNA processing and modification;; Nuclear structure;; Signal transduction mechanisms	--	RAN GTPase-activating protein 2 OS=Arabidopsis thaliana OX=3702 GN=RANGAP2 PE=1 SV=2	Intracellular trafficking, secretion, and vesicular transport	Os05g0409200, partial [Oryza sativa Japonica Group]
MSTRG.107586.1	Os05g0409300	cis	--	Molecular Function: cysteine-type endopeptidase inhibitor activity (GO:0004869);; Cellular Component: extracellular region (GO:0005576);; Cellular Component: mitochondrion (GO:0005739);; Biological Process: defense response (GO:0006952);; Biological Process: negative regulation of endopeptidase activity (GO:0010951);;	--	--	--	Aspartic acid proteinase inhibitor;; Cystatin domain	Cysteine proteinase inhibitor 3 OS=Oryza sativa subsp. japonica OX=39947 GN=Os05g0409300 PE=2 SV=1	Function unknown	PREDICTED: cysteine proteinase inhibitor 3 isoform X2 [Oryza sativa Japonica Group]
MSTRG.107586.1	Os05g0409400	cis	--	Biological Process: microtubule cytoskeleton organization (GO:0000226);; Biological Process: cytokinesis (GO:0000910);; Molecular Function: microtubule binding (GO:0008017);;	K16732|0|dosa:Os05t0409400-01|K16732 protein regulator of cytokinesis 1 | (RAP-DB) Os05g0409400; Similar to Microtubule-associated protein MAP65-1a.	--	Cell cycle control, cell division, chromosome partitioning;; Cytoskeleton	Microtubule associated protein (MAP65/ASE1 family)	65-kDa microtubule-associated protein 5 OS=Arabidopsis thaliana OX=3702 GN=MAP65-5 PE=1 SV=2	Function unknown	Os05g0409400, partial [Oryza sativa Japonica Group]
MSTRG.107586.1	Os05g0409500	cis	--	Cellular Component: mitochondrion (GO:0005739);; Cellular Component: plasma membrane (GO:0005886);; Cellular Component: integral component of membrane (GO:0016021);; Molecular Function: transmembrane transporter activity (GO:0022857);; Biological Process: transmembrane transport (GO:0055085);;	--	--	--	EamA-like transporter family	WAT1-related protein At5g07050 OS=Arabidopsis thaliana OX=3702 GN=At5g07050 PE=2 SV=1	Function unknown	Os05g0409500 [Oryza sativa Japonica Group]
MSTRG.50445.55	Os02g0799100	cis	--	Cellular Component: chromosome, centromeric region (GO:0000775);; Cellular Component: nucleus (GO:0005634);; Biological Process: meiotic chromosome segregation (GO:0045132);;	--	--	--	Shugoshin C terminus	Shugoshin-1 OS=Zea mays OX=4577 GN=SGO1 PE=2 SV=1	Function unknown	PREDICTED: shugoshin-1 isoform X4 [Oryza sativa Japonica Group]
MSTRG.50445.55	Os02g0799300	cis	--	Cellular Component: integral component of membrane (GO:0016021);;	--	--	--	--	--	Function unknown	PREDICTED: uncharacterized protein LOC4331029 [Oryza sativa Japonica Group]
MSTRG.50445.55	Os02g0799400	cis	--	--	--	--	--	--	--	Function unknown	Os02g0799400, partial [Oryza sativa Japonica Group]
MSTRG.50445.55	Os02g0799600	cis	--	Cellular Component: plastid (GO:0009536);;	--	--	--	--	--	Function unknown	unknown protein [Oryza sativa Japonica Group]
MSTRG.50445.55	Os02g0799700	cis	--	Cellular Component: plastid (GO:0009536);;	--	--	--	--	--	Function unknown	PREDICTED: uncharacterized protein LOC4331033 [Oryza sativa Japonica Group]
MSTRG.50445.55	Os02g0800000	cis	General function prediction only	Cellular Component: plastid (GO:0009536);;	--	--	Coenzyme transport and metabolism	CobW/HypB/UreG, nucleotide-binding domain;; Cobalamin synthesis protein cobW C-terminal domain	--	Function unknown	PREDICTED: uncharacterized GTP-binding protein YjiA [Oryza sativa Japonica Group]
MSTRG.50445.55	Os02g0800100	cis	--	Cellular Component: proteasome complex (GO:0000502);; Cellular Component: nucleus (GO:0005634);; Cellular Component: cytoplasm (GO:0005737);; Biological Process: proteasome assembly (GO:0043248);;	K11599|7.601e-98|osa:4331035|K11599 proteasome maturation protein | (RefSeq) cyclin-B1-2-like	Proteasome (ko03050)	Posttranslational modification, protein turnover, chaperones	Proteasome maturation factor UMP1	Cyclin-B1-2 OS=Oryza sativa subsp. japonica OX=39947 GN=CYCB1-2 PE=3 SV=1	Posttranslational modification, protein turnover, chaperones	PREDICTED: cyclin-B1-2-like [Oryza sativa Japonica Group]
MSTRG.50445.55	Os02g0800300	cis	--	--	--	--	--	--	Uncharacterized protein Os02g0798501 OS=Oryza sativa subsp. japonica OX=39947 GN=Os02g0798501 PE=3 SV=1	--	PREDICTED: uncharacterized protein Os02g0798400-like [Oryza sativa Japonica Group]
MSTRG.50445.55	Os02g0800400	cis	--	--	--	--	--	--	Uncharacterized protein Os02g0798501 OS=Oryza sativa subsp. japonica OX=39947 GN=Os02g0798501 PE=3 SV=1	--	PREDICTED: uncharacterized protein Os02g0798400-like [Oryza sativa Japonica Group]
MSTRG.50445.55	Os02g0800433	cis	--	--	--	--	--	--	--	--	--
MSTRG.50445.55	Os02g0800500	cis	General function prediction only	Molecular Function: NADH dehydrogenase activity (GO:0003954);; Biological Process: cell cycle (GO:0007049);; Molecular Function: coenzyme binding (GO:0050662);; Biological Process: cell division (GO:0051301);; Biological Process: oxidation-reduction process (GO:0055114);; Biological Process: ubiquinone-6 biosynthetic process (GO:1901006);;	K03953|4.75913e-58|obr:102718429|K03953 NADH dehydrogenase (ubiquinone) 1 alpha subcomplex subunit 9 | (RefSeq) NADH dehydrogenase [ubiquinone] 1 alpha subcomplex subunit 9, mitochondrial	Oxidative phosphorylation (ko00190)	Energy production and conversion	--	Cyclin-B1-2 OS=Oryza sativa subsp. japonica OX=39947 GN=CYCB1-2 PE=3 SV=1	Cell cycle control, cell division, chromosome partitioning	hypothetical protein OsI_09314 [Oryza sativa Indica Group]
MSTRG.50445.55	Os02g0800600	cis	--	--	--	--	--	--	--	--	Os02g0800600, partial [Oryza sativa Japonica Group]
MSTRG.50445.55	Os02g0800700	cis	--	--	--	--	--	--	Uncharacterized protein Os02g0798501 OS=Oryza sativa subsp. japonica OX=39947 GN=Os02g0798501 PE=3 SV=1	--	PREDICTED: uncharacterized protein Os02g0798400-like [Oryza sativa Japonica Group]
MSTRG.50445.55	Os02g0800750	cis	--	--	--	--	--	--	--	--	--
MSTRG.50445.55	Os02g0801200	cis	General function prediction only	Cellular Component: proteasome complex (GO:0000502);; Molecular Function: NADH dehydrogenase activity (GO:0003954);; Cellular Component: nucleus (GO:0005634);; Cellular Component: cytoplasm (GO:0005737);; Biological Process: cell cycle (GO:0007049);; Biological Process: proteasome assembly (GO:0043248);; Molecular Function: coenzyme binding (GO:0050662);; Biological Process: cell division (GO:005…	--	--	Energy production and conversion	Proteasome maturation factor UMP1;; Cyclin, N-terminal domain	Cyclin-B1-2 OS=Oryza sativa subsp. japonica OX=39947 GN=CYCB1-2 PE=3 SV=1	Posttranslational modification, protein turnover, chaperones	Os02g0800500, partial [Oryza sativa Japonica Group]
MSTRG.50445.55	Os02g0801600	cis	--	--	--	--	--	--	Uncharacterized protein Os02g0798501 OS=Oryza sativa subsp. japonica OX=39947 GN=Os02g0798501 PE=3 SV=1	--	PREDICTED: uncharacterized protein Os02g0798400-like [Oryza sativa Japonica Group]
MSTRG.50445.55	Os02g0801700	cis	--	Molecular Function: RNA polymerase II regulatory region sequence-specific DNA binding (GO:0000977);; Molecular Function: transcription factor activity, sequence-specific DNA binding (GO:0003700);; Cellular Component: nucleus (GO:0005634);; Biological Process: regulation of transcription from RNA polymerase II promoter (GO:0006357);; Molecular Function: protein dimerization activity (GO:0046983);;	--	--	General function prediction only	hAT family C-terminal dimerisation region;; BED zinc finger	ADP-ribosylation factor-like protein 8a OS=Arabidopsis thaliana OX=3702 GN=ARL8A PE=2 SV=1	--	Os02g0801700 [Oryza sativa Japonica Group]
MSTRG.50445.55	Os02g0801900	cis	--	--	--	--	--	--	--	--	Os02g0801900 [Oryza sativa Japonica Group]
MSTRG.50445.55	Os02g0802200	cis	--	Molecular Function: beta-glucuronidase activity (GO:0004566);; Biological Process: carbohydrate metabolic process (GO:0005975);; Cellular Component: integral component of membrane (GO:0016021);;	--	--	--	Glycosyl hydrolase family 79, N-terminal domain	Heparanase-like protein 3 OS=Arabidopsis thaliana OX=3702 GN=At5g34940 PE=2 SV=2	Carbohydrate transport and metabolism	PREDICTED: heparanase-like protein 3 [Oryza sativa Japonica Group]
MSTRG.50445.55	Os02g0802250	cis	--	Molecular Function: beta-glucuronidase activity (GO:0004566);; Biological Process: carbohydrate metabolic process (GO:0005975);; Cellular Component: integral component of membrane (GO:0016021);;	--	--	--	Glycosyl hydrolase family 79, N-terminal domain;; Glycosyl hydrolase family 79, N-terminal domain;; Glycosyl hydrolase family 79, N-terminal domain	Heparanase-like protein 3 OS=Arabidopsis thaliana OX=3702 GN=At5g34940 PE=2 SV=2	Carbohydrate transport and metabolism	PREDICTED: heparanase-like protein 3 [Oryza sativa Japonica Group]
MSTRG.50445.55	Os02g0802301	cis	--	--	--	--	--	--	--	--	Os02g0802301, partial [Oryza sativa Japonica Group]
MSTRG.50445.55	Os02g0802400	cis	--	Molecular Function: calcium ion binding (GO:0005509);; Cellular Component: vacuole (GO:0005773);;	--	--	Signal transduction mechanisms	EF-hand domain pair;; EF hand;; EF-hand domain;; EF-hand domain pair	Calmodulin-like protein 9 OS=Arabidopsis thaliana OX=3702 GN=CML9 PE=1 SV=1	Cell cycle control, cell division, chromosome partitioning;; Signal transduction mechanisms;; Cytoskeleton	PREDICTED: calcineurin subunit B [Oryza sativa Japonica Group]
MSTRG.50445.55	Os02g0802500	cis	Energy production and conversion	Molecular Function: inorganic diphosphatase activity (GO:0004427);; Molecular Function: hydrogen-translocating pyrophosphatase activity (GO:0009678);; Biological Process: proton transport (GO:0015992);; Cellular Component: integral component of membrane (GO:0016021);; Biological Process: transmembrane transport (GO:0055085);;	K01507|0|osa:4331044|K01507 inorganic pyrophosphatase [EC:3.6.1.1] | (RefSeq) OVP3; pyrophosphate-energized vacuolar membrane proton pump	Oxidative phosphorylation (ko00190)	--	Inorganic H+ pyrophosphatase	Pyrophosphate-energized vacuolar membrane proton pump OS=Hordeum vulgare OX=4513 PE=2 SV=2	Energy production and conversion	PREDICTED: pyrophosphate-energized vacuolar membrane proton pump [Oryza sativa Japonica Group]
MSTRG.50445.55	Os02g0802575	cis	Energy production and conversion	Molecular Function: inorganic diphosphatase activity (GO:0004427);; Molecular Function: hydrogen-translocating pyrophosphatase activity (GO:0009678);; Biological Process: proton transport (GO:0015992);; Cellular Component: integral component of membrane (GO:0016021);; Biological Process: transmembrane transport (GO:0055085);;	K01507|0|osa:4331044|K01507 inorganic pyrophosphatase [EC:3.6.1.1] | (RefSeq) OVP3; pyrophosphate-energized vacuolar membrane proton pump	Oxidative phosphorylation (ko00190)	--	Inorganic H+ pyrophosphatase;; Inorganic H+ pyrophosphatase;; Inorganic H+ pyrophosphatase;; Inorganic H+ pyrophosphatase	Pyrophosphate-energized vacuolar membrane proton pump OS=Hordeum vulgare OX=4513 PE=2 SV=2	Energy production and conversion	PREDICTED: pyrophosphate-energized vacuolar membrane proton pump [Oryza sativa Japonica Group]
MSTRG.50445.55	Os02g0802650	cis	--	Cellular Component: plastid (GO:0009536);;	--	--	--	--	--	--	unknown protein [Oryza sativa Japonica Group]
MSTRG.50445.55	Os02g0802700	cis	Cell wall/membrane/envelope biogenesis	Cellular Component: mitochondrion (GO:0005739);; Biological Process: glycolipid biosynthetic process (GO:0009247);; Biological Process: response to cold (GO:0009409);; Biological Process: response to water deprivation (GO:0009414);; Biological Process: response to light stimulus (GO:0009416);; Cellular Component: chloroplast thylakoid membrane (GO:0009535);; Biological Process: response to salt s…	K03715|0|dosa:Os02t0802700-01|K03715 1,2-diacylglycerol 3-beta-galactosyltransferase [EC:2.4.1.46] | (RAP-DB) Os02g0802700; Similar to MGDG synthase type A.	Glycerolipid metabolism (ko00561)	--	Monogalactosyldiacylglycerol (MGDG) synthase;; Glycosyltransferase family 28 C-terminal domain	Probable monogalactosyldiacylglycerol synthase 3, chloroplastic OS=Oryza sativa subsp. japonica OX=39947 GN=MGD3 PE=3 SV=2	Cell wall/membrane/envelope biogenesis	Os02g0802700, partial [Oryza sativa Japonica Group]
MSTRG.50445.55	Os02g0803200	cis	Translation, ribosomal structure and biogenesis	Molecular Function: structural constituent of ribosome (GO:0003735);; Cellular Component: mitochondrion (GO:0005739);; Cellular Component: ribosome (GO:0005840);; Biological Process: translation (GO:0006412);;	--	--	Translation, ribosomal structure and biogenesis	Ribosomal protein S15	--	Translation, ribosomal structure and biogenesis	PREDICTED: putative uncharacterized protein DDB_G0290521 [Oryza sativa Japonica Group]
MSTRG.50445.55	Os02g0803225	cis	--	Cellular Component: plastid (GO:0009536);; Molecular Function: transferase activity (GO:0016740);;	K20823|0|osa:107276563|K20823 N-alpha-acetyltransferase 35, NatC auxiliary subunit | (RefSeq) N-alpha-acetyltransferase 35, NatC auxiliary subunit-like	--	General function prediction only	Mak10 subunit, NatC N(alpha)-terminal acetyltransferase	--	Function unknown	hypothetical protein OsJ_08759 [Oryza sativa Japonica Group]
MSTRG.50445.55	Os02g0803250	cis	--	Cellular Component: plastid (GO:0009536);; Molecular Function: transferase activity (GO:0016740);;	K20823|0|dosa:Os02t0803250-00|K20823 N-alpha-acetyltransferase 35, NatC auxiliary subunit | (RAP-DB) Os02g0803250; Similar to predicted protein.	--	General function prediction only	Mak10 subunit, NatC N(alpha)-terminal acetyltransferase;; zinc-binding in reverse transcriptase	--	Function unknown	Os02g0803250 [Oryza sativa Japonica Group]
MSTRG.161605.4	Os08g0385650	cis	--	Molecular Function: hydrolase activity, hydrolyzing O-glycosyl compounds (GO:0004553);; Biological Process: carbohydrate metabolic process (GO:0005975);; Cellular Component: plasmodesma (GO:0009506);; Cellular Component: integral component of membrane (GO:0016021);; Molecular Function: polysaccharide binding (GO:0030247);; Cellular Component: anchored component of plasma membrane (GO:0046658);;	--	--	--	--	Glucan endo-1,3-beta-glucosidase 6 OS=Arabidopsis thaliana OX=3702 GN=At5g58090 PE=1 SV=2	--	Os08g0385650, partial [Oryza sativa Japonica Group]
MSTRG.161605.4	Os08g0385775	cis	--	--	--	--	--	--	--	--	--
MSTRG.161605.4	Os08g0385900	cis	Translation, ribosomal structure and biogenesis	Biological Process: ribosomal small subunit assembly (GO:0000028);; Molecular Function: nucleotide binding (GO:0000166);; Molecular Function: RNA binding (GO:0003723);; Molecular Function: structural constituent of ribosome (GO:0003735);; Biological Process: translation (GO:0006412);; Cellular Component: plastid (GO:0009536);; Cellular Component: viral nucleocapsid (GO:0019013);; Cellular Compone…	K12897|1.92095e-74|osa:4345455|K12897 transformer-2 protein | (RefSeq) P0434E03.1; serine/arginine-rich splicing factor SR45a	Spliceosome (ko03040)	Transcription	RNA recognition motif. (a.k.a. RRM, RBD, or RNP domain)	Serine/arginine-rich splicing factor SR45a OS=Arabidopsis thaliana OX=3702 GN=SR45A PE=1 SV=1	Transcription	PREDICTED: serine/arginine-rich splicing factor SR45a [Oryza sativa Japonica Group]
MSTRG.161605.4	Os08g0386125	cis	--	--	--	--	--	--	--	--	--
MSTRG.161605.4	Os08g0386200	cis	--	Molecular Function: transcription factor activity, sequence-specific DNA binding (GO:0003700);; Biological Process: regulation of transcription, DNA-templated (GO:0006355);; Molecular Function: sequence-specific DNA binding (GO:0043565);;	--	--	--	WRKY DNA -binding domain	Probable WRKY transcription factor 53 OS=Arabidopsis thaliana OX=3702 GN=WRKY53 PE=1 SV=1	Transcription	PREDICTED: probable WRKY transcription factor 54 [Oryza sativa Japonica Group]
MSTRG.161605.4	Os08g0386300	cis	Energy production and conversion;; Lipid transport and metabolism	Cellular Component: integral component of membrane (GO:0016021);; Molecular Function: heme binding (GO:0020037);; Molecular Function: metal ion binding (GO:0046872);;	--	--	Energy production and conversion	Cytochrome b5-like Heme/Steroid binding domain	Cytochrome B5-like protein OS=Arabidopsis thaliana OX=3702 GN=CB5LP PE=2 SV=1	Energy production and conversion;; Lipid transport and metabolism	PREDICTED: cytochrome B5-like protein [Oryza sativa Japonica Group]
MSTRG.161605.4	Os08g0386700	cis	--	Cellular Component: Golgi membrane (GO:0000139);; Cellular Component: mitochondrion (GO:0005739);; Cellular Component: endosome (GO:0005768);; Cellular Component: trans-Golgi network (GO:0005802);; Biological Process: protein glycosylation (GO:0006486);; Cellular Component: integral component of membrane (GO:0016021);; Molecular Function: hydroxyproline O-galactosyltransferase activity (GO:199071…	K20854|0|osa:4345458|K20854 hydroxyproline O-galactosyltransferase HPGT [EC:2.4.1.-] | (RefSeq) probable beta-1,3-galactosyltransferase 11	--	Carbohydrate transport and metabolism	Galactosyltransferase;; Domain of unknown function (DUF4094);; Fringe-like	Hydroxyproline O-galactosyltransferase HPGT1 OS=Arabidopsis thaliana OX=3702 GN=HPTG1 PE=1 SV=1	Function unknown	hypothetical protein OsJ_27160 [Oryza sativa Japonica Group]
MSTRG.161605.4	Os08g0386800	cis	--	Molecular Function: structural constituent of ribosome (GO:0003735);; Biological Process: translation (GO:0006412);; Biological Process: transport (GO:0006810);; Cellular Component: integral component of membrane (GO:0016021);;	K15119|0|osa:4345459|K15119 solute carrier family 25, member 39/40 | (RefSeq) mitochondrial carrier protein MTM1	--	Energy production and conversion	Mitochondrial carrier protein	Mitochondrial carrier protein MTM1 OS=Arabidopsis thaliana OX=3702 GN=MTM1 PE=2 SV=1	Function unknown	PREDICTED: mitochondrial carrier protein MTM1 [Oryza sativa Japonica Group]
MSTRG.161605.4	Os08g0386900	cis	--	--	--	--	--	--	Golgin candidate 4 OS=Arabidopsis thaliana OX=3702 GN=GC4 PE=2 SV=1	Function unknown	PREDICTED: golgin candidate 4 isoform X1 [Oryza sativa Japonica Group]
MSTRG.161605.4	Os08g0387200	cis	--	Cellular Component: integral component of membrane (GO:0016021);;	--	--	--	Sulfite exporter TauE/SafE	Sulfite exporter TauE/SafE family protein 3 OS=Arabidopsis thaliana OX=3702 GN=At2g25737 PE=2 SV=1	Function unknown	PREDICTED: uncharacterized protein LOC4345461 isoform X1 [Oryza sativa Japonica Group]
MSTRG.161605.4	Os08g0387300	cis	--	--	--	--	--	--	--	--	Os08g0387300, partial [Oryza sativa Japonica Group]
MSTRG.161605.4	Os08g0387400	cis	Carbohydrate transport and metabolism	Cellular Component: extracellular region (GO:0005576);; Molecular Function: cellulase activity (GO:0008810);; Cellular Component: integral component of membrane (GO:0016021);; Biological Process: cellulose catabolic process (GO:0030245);; Biological Process: cell wall organization (GO:0071555);;	--	--	--	Glycosyl hydrolase family 9	Endoglucanase 20 OS=Oryza sativa subsp. japonica OX=39947 GN=GLU15 PE=2 SV=1	Carbohydrate transport and metabolism	PREDICTED: endoglucanase 20 [Oryza sativa Japonica Group]
MSTRG.161605.4	Os08g0387450	cis	Carbohydrate transport and metabolism	Cellular Component: extracellular region (GO:0005576);; Molecular Function: cellulase activity (GO:0008810);; Cellular Component: integral component of membrane (GO:0016021);; Biological Process: cellulose catabolic process (GO:0030245);; Biological Process: cell wall organization (GO:0071555);;	--	--	--	Glycosyl hydrolase family 9;; Glycosyl hydrolase family 9;; Glycosyl hydrolase family 9	Endoglucanase 20 OS=Oryza sativa subsp. japonica OX=39947 GN=GLU15 PE=2 SV=1	Carbohydrate transport and metabolism	Endoglucanase 20 [Dichanthelium oligosanthes]
MSTRG.161605.4	Os08g0387500	cis	--	Cellular Component: plastid (GO:0009536);;	--	--	--	--	--	Function unknown	Os08g0387500, partial [Oryza sativa Japonica Group]
MSTRG.161605.4	Os08g0387600	cis	--	--	--	--	--	--	--	--	--
MSTRG.161605.4	Os08g0387700	cis	Signal transduction mechanisms	Molecular Function: ATP binding (GO:0005524);; Molecular Function: ADP binding (GO:0043531);;	--	--	Signal transduction mechanisms	NB-ARC domain	Disease resistance protein RPM1 OS=Arabidopsis thaliana OX=3702 GN=RPM1 PE=1 SV=1	Function unknown	PREDICTED: putative disease resistance RPP13-like protein 2 [Oryza sativa Japonica Group]
MSTRG.161605.4	Os08g0388150	cis	--	Molecular Function: nucleotide binding (GO:0000166);; Molecular Function: protein serine/threonine kinase activity (GO:0004674);; Cellular Component: plasma membrane (GO:0005886);; Biological Process: protein phosphorylation (GO:0006468);;	--	--	--	Thaumatin family	Protein P21 OS=Glycine max OX=3847 PE=1 SV=1	Signal transduction mechanisms	Os08g0388150, partial [Oryza sativa Japonica Group]
MSTRG.161605.4	Os08g0388300	cis	--	Molecular Function: ADP binding (GO:0043531);;	--	--	Signal transduction mechanisms	NB-ARC domain;; Leucine Rich repeats (2 copies);; Leucine rich repeat	Disease resistance protein RPM1 OS=Arabidopsis thaliana OX=3702 GN=RPM1 PE=1 SV=1	Function unknown	hypothetical protein OsJ_27170 [Oryza sativa Japonica Group]
MSTRG.161605.4	Os08g0388900	cis	Coenzyme transport and metabolism	Molecular Function: polyprenyltransferase activity (GO:0002094);; Biological Process: ubiquinone biosynthetic process (GO:0006744);; Biological Process: isoprenoid biosynthetic process (GO:0008299);; Cellular Component: integral component of mitochondrial inner membrane (GO:0031305);;	K06125|0|osa:4345469|K06125 4-hydroxybenzoate polyprenyltransferase [EC:2.5.1.39] | (RefSeq) P0473F05.9; 4-hydroxybenzoate polyprenyltransferase, mitochondrial	Ubiquinone and other terpenoid-quinone biosynthesis (ko00130)	Coenzyme transport and metabolism	UbiA prenyltransferase family	4-hydroxybenzoate polyprenyltransferase, mitochondrial OS=Arabidopsis thaliana OX=3702 GN=PPT1 PE=2 SV=1	Coenzyme transport and metabolism	PREDICTED: 4-hydroxybenzoate polyprenyltransferase, mitochondrial [Oryza sativa Japonica Group]
MSTRG.47651.14	Os02g0725900	cis	--	Cellular Component: nucleus (GO:0005634);; Biological Process: regulation of transcription, DNA-templated (GO:0006355);; Molecular Function: protein heterodimerization activity (GO:0046982);;	--	--	Transcription	Histone-like transcription factor (CBF/NF-Y) and archaeal histone	Nuclear transcription factor Y subunit B-1 OS=Oryza sativa subsp. japonica OX=39947 GN=NFYB1 PE=1 SV=2	Chromatin structure and dynamics	PREDICTED: nuclear transcription factor Y subunit B-1 [Oryza sativa Japonica Group]
MSTRG.47651.14	Os02g0726000	cis	--	Cellular Component: integral component of membrane (GO:0016021);;	--	--	--	--	Fasciclin-like arabinogalactan protein 1 OS=Arabidopsis thaliana OX=3702 GN=FLA1 PE=1 SV=1	Function unknown	PREDICTED: fasciclin-like arabinogalactan protein 1 [Oryza sativa Japonica Group]
MSTRG.47651.14	Os02g0726300	cis	--	Biological Process: regulation of transcription, DNA-templated (GO:0006355);; Molecular Function: transcription regulatory region DNA binding (GO:0044212);;	--	--	--	Dof domain, zinc finger	Dof zinc finger protein 4 OS=Oryza sativa subsp. japonica OX=39947 GN=DOF4 PE=2 SV=1	Function unknown	PREDICTED: dof zinc finger protein MNB1A [Oryza sativa Japonica Group]
MSTRG.47651.14	Os02g0726400	cis	--	--	--	--	--	BSD domain	--	Function unknown	hypothetical protein OsI_08772 [Oryza sativa Indica Group]
MSTRG.47651.14	Os02g0726500	cis	--	Cellular Component: cytoplasm (GO:0005737);;	--	--	--	GDP-fucose protein O-fucosyltransferase	O-fucosyltransferase 34 OS=Arabidopsis thaliana OX=3702 GN=OFUT34 PE=2 SV=1	Function unknown	PREDICTED: uncharacterized protein At1g04910 [Oryza sativa Japonica Group]
MSTRG.47651.14	Os02g0726600	cis	--	Cellular Component: plastid (GO:0009536);; Cellular Component: integral component of membrane (GO:0016021);;	--	--	--	Chloroplast import apparatus Tic20-like	Protein TIC 20-v, chloroplastic OS=Arabidopsis thaliana OX=3702 GN=TIC20-V PE=2 SV=1	Function unknown	Os02g0726600, partial [Oryza sativa Japonica Group]
MSTRG.47651.14	Os02g0726700	cis	--	Cellular Component: nucleus (GO:0005634);; Molecular Function: protein dimerization activity (GO:0046983);;	--	--	--	Helix-loop-helix DNA-binding domain	Transcription factor BIM1 OS=Arabidopsis thaliana OX=3702 GN=BIM1 PE=1 SV=2	Transcription	bHLH protein-like [Oryza sativa Japonica Group]
MSTRG.47651.14	Os02g0726833	cis	--	Cellular Component: nucleus (GO:0005634);; Molecular Function: protein dimerization activity (GO:0046983);;	--	--	--	--	--	Transcription	PREDICTED: transcription factor BIM2 [Oryza sativa Japonica Group]
MSTRG.47651.14	Os02g0727100	cis	--	Biological Process: amino acid transmembrane transport (GO:0003333);; Molecular Function: amino acid transmembrane transporter activity (GO:0015171);; Cellular Component: integral component of membrane (GO:0016021);;	K14207|0|osa:4330594|K14207 solute carrier family 38 (sodium-coupled neutral amino acid transporter), member 2 | (RefSeq) sodium-coupled neutral amino acid transporter 1	--	Amino acid transport and metabolism	Transmembrane amino acid transporter protein;; Tryptophan/tyrosine permease family	Amino acid transporter AVT6A OS=Arabidopsis thaliana OX=3702 GN=AVT6A PE=2 SV=1	Amino acid transport and metabolism	PREDICTED: sodium-coupled neutral amino acid transporter 1 [Oryza sativa Japonica Group]
MSTRG.47651.14	Os02g0727200	cis	--	--	--	--	--	--	--	--	Os04g0411651, partial [Oryza sativa Japonica Group]
MSTRG.47651.14	Os02g0727300	cis		Molecular Function: ubiquitin-protein transferase activity (GO:0004842);; Molecular Function: kinase activity (GO:0016301);; Biological Process: phosphorylation (GO:0016310);; Biological Process: protein ubiquitination (GO:0016567);;	--	--	Function unknown	U-box domain;; Armadillo/beta-catenin-like repeat	Putative U-box domain-containing protein 42 OS=Arabidopsis thaliana OX=3702 GN=PUB42 PE=3 SV=1	Function unknown	Os02g0727300, partial [Oryza sativa Japonica Group]
MSTRG.47651.14	Os02g0727400	cis	--	Molecular Function: ubiquitin-protein transferase activity (GO:0004842);; Molecular Function: kinase activity (GO:0016301);; Biological Process: phosphorylation (GO:0016310);; Biological Process: protein ubiquitination (GO:0016567);;	--	--	Function unknown	Armadillo/beta-catenin-like repeat	Putative U-box domain-containing protein 42 OS=Arabidopsis thaliana OX=3702 GN=PUB42 PE=3 SV=1	Function unknown	Os02g0727300, partial [Oryza sativa Japonica Group]
MSTRG.47651.14	Os02g0727700	cis	--	Biological Process: protein polyubiquitination (GO:0000209);; Molecular Function: zinc ion binding (GO:0008270);; Biological Process: protein ubiquitination involved in ubiquitin-dependent protein catabolic process (GO:0042787);; Biological Process: proteasome-mediated ubiquitin-dependent protein catabolic process (GO:0043161);; Molecular Function: ubiquitin protein ligase activity (GO:0061630);;	--	--	Posttranslational modification, protein turnover, chaperones	Ring finger domain;; Zinc finger, C3HC4 type (RING finger);; RING-like zinc finger;; Zinc finger, C3HC4 type (RING finger)	E3 ubiquitin-protein ligase RING1 OS=Gossypium hirsutum OX=3635 GN=RING1 PE=1 SV=1	Posttranslational modification, protein turnover, chaperones	zinc finger -like [Oryza sativa Japonica Group]
MSTRG.47651.14	Os02g0727966	cis	--	--	--	--	--	--	--	--	Os02g0727966, partial [Oryza sativa Japonica Group]
MSTRG.47651.14	Os02g0728001	cis	--	Molecular Function: transcription factor activity, sequence-specific DNA binding (GO:0003700);; Biological Process: regulation of transcription, DNA-templated (GO:0006355);; Molecular Function: sequence-specific DNA binding (GO:0043565);;	--	--	--	bZIP transcription factor;; Basic region leucine zipper	Basic leucine zipper 43 OS=Arabidopsis thaliana OX=3702 GN=BZIP43 PE=1 SV=1	Transcription	PREDICTED: basic leucine zipper 43-like [Oryza sativa Japonica Group]
MSTRG.47651.14	Os02g0728100	cis	Posttranslational modification, protein turnover, chaperones	Cellular Component: mitochondrion (GO:0005739);; Biological Process: signal peptide processing (GO:0006465);; Molecular Function: peptidase activity (GO:0008233);; Cellular Component: integral component of membrane (GO:0016021);;	K04773|0|osa:4330599|K04773 protease IV [EC:3.4.21.-] | (RefSeq) serine protease SPPA, chloroplastic	--	--	Peptidase family S49;; bZIP transcription factor;; Basic region leucine zipper;; Fungal Nap binding protein NBP1;; Peptidase family S49	Serine protease SPPA, chloroplastic OS=Arabidopsis thaliana OX=3702 GN=SPPA PE=2 SV=1	Posttranslational modification, protein turnover, chaperones;; Intracellular trafficking, secretion, and vesicular transport	PREDICTED: serine protease SPPA, chloroplastic [Oryza sativa Japonica Group]
MSTRG.47651.14	Os02g0728300	cis	--	Cellular Component: endoplasmic reticulum membrane (GO:0005789);; Cellular Component: integral component of membrane (GO:0016021);; Biological Process: ceramide biosynthetic process (GO:0046513);; Molecular Function: sphingosine N-acyltransferase activity (GO:0050291);;	--	--	Intracellular trafficking, secretion, and vesicular transport	TLC domain	ASC1-like protein 2 OS=Oryza sativa subsp. japonica OX=39947 GN=Os02g0728300 PE=3 SV=2	Intracellular trafficking, secretion, and vesicular transport	Os02g0728300, partial [Oryza sativa Japonica Group]
MSTRG.47651.14	Os02g0728401	cis	--	Cellular Component: endoplasmic reticulum membrane (GO:0005789);; Cellular Component: integral component of membrane (GO:0016021);; Biological Process: ceramide biosynthetic process (GO:0046513);; Molecular Function: sphingosine N-acyltransferase activity (GO:0050291);;	--	--	Intracellular trafficking, secretion, and vesicular transport	TLC domain	ASC1-like protein 2 OS=Oryza sativa subsp. japonica OX=39947 GN=Os02g0728300 PE=3 SV=2	Intracellular trafficking, secretion, and vesicular transport	Os02g0728300, partial [Oryza sativa Japonica Group]
MSTRG.47651.14	Os02g0728500	cis	General function prediction only	Molecular Function: protein serine/threonine kinase activity (GO:0004674);; Molecular Function: ATP binding (GO:0005524);; Biological Process: protein phosphorylation (GO:0006468);; Cellular Component: integral component of membrane (GO:0016021);;	--	--	--	Leucine rich repeat N-terminal domain;; Leucine rich repeat;; Leucine Rich repeats (2 copies);; Leucine Rich Repeat;; Protein kinase domain;; Protein tyrosine kinase	LRR receptor kinase SERL2 OS=Oryza sativa subsp. japonica OX=39947 GN=SERL2 PE=1 SV=1	--	Os02g0728500 [Oryza sativa Japonica Group]
MSTRG.47651.14	Os02g0728600	cis	Translation, ribosomal structure and biogenesis	Biological Process: cleavage involved in rRNA processing (GO:0000469);; Biological Process: maturation of LSU-rRNA (GO:0000470);; Biological Process: translation (GO:0006412);; Cellular Component: viral nucleocapsid (GO:0019013);; Cellular Component: cytosolic large ribosomal subunit (GO:0022625);; Biological Process: rRNA pseudouridine synthesis (GO:0031118);; Biological Process: snRNA pseudouri…	K11129|6.90331e-118|dosa:Os02t0728600-01|K11129 H/ACA ribonucleoprotein complex subunit 2 | (RAP-DB) Os02g0728600; Similar to H/ACA ribonucleoprotein complex subunit 2.	Ribosome biogenesis in eukaryotes (ko03008)	RNA processing and modification	Ribosomal protein L7Ae/L30e/S12e/Gadd45 family	H/ACA ribonucleoprotein complex subunit 2-like protein OS=Arabidopsis thaliana OX=3702 GN=At5g08180 PE=1 SV=1	Translation, ribosomal structure and biogenesis	Os02g0728600, partial [Oryza sativa Japonica Group]
MSTRG.47651.14	Os02g0728700	cis	--	Biological Process: ribosomal small subunit assembly (GO:0000028);; Biological Process: rRNA processing (GO:0006364);; Cellular Component: CURI complex (GO:0032545);; Cellular Component: UTP-C complex (GO:0034456);;	K14545|0|dosa:Os02t0728700-01|K14545 ribosomal RNA-processing protein 7 | (RAP-DB) Os02g0728700; Ribosomal RNA-processing protein 7 domain containing protein.	Ribosome biogenesis in eukaryotes (ko03008)	RNA processing and modification	Ribosomal RNA-processing protein 7 (RRP7)	--	Translation, ribosomal structure and biogenesis	PREDICTED: eukaryotic translation initiation factor 5B isoform X2 [Oryza sativa Japonica Group]
MSTRG.47651.14	Os02g0728850	cis	--	Molecular Function: RNA polymerase II transcription cofactor activity (GO:0001104);; Biological Process: regulation of transcription from RNA polymerase II promoter (GO:0006357);; Cellular Component: mediator complex (GO:0016592);;	K15131|6.84354e-34|osa:4328559|K15131 mediator of RNA polymerase II transcription subunit 11 | (RefSeq) OJ1145_F01.25; mediator of RNA polymerase II transcription subunit 11	--	--	Mediator complex protein	Mediator of RNA polymerase II transcription subunit 11 OS=Arabidopsis thaliana OX=3702 GN=MED11 PE=1 SV=1	Transcription	PREDICTED: mediator of RNA polymerase II transcription subunit 11 [Oryza sativa Japonica Group]
MSTRG.47651.14	Os02g0729100	cis	--	Cellular Component: Golgi apparatus (GO:0005794);; Cellular Component: integral component of membrane (GO:0016021);; Molecular Function: O-acetyltransferase activity (GO:0016413);; Biological Process: cell wall organization or biogenesis (GO:0071554);;	--	--	--	GDSL/SGNH-like Acyl-Esterase family found in Pmr5 and Cas1p;; PMR5 N terminal Domain	Protein trichome birefringence-like 21 OS=Arabidopsis thaliana OX=3702 GN=TBL21 PE=3 SV=1	Function unknown	PREDICTED: protein trichome birefringence-like 19 [Oryza sativa Japonica Group]
MSTRG.47651.14	Os02g0729200	cis	--	Cellular Component: Golgi apparatus (GO:0005794);; Molecular Function: O-acetyltransferase activity (GO:0016413);; Biological Process: cell wall organization or biogenesis (GO:0071554);;	--	--	--	GDSL/SGNH-like Acyl-Esterase family found in Pmr5 and Cas1p;; PMR5 N terminal Domain	Protein trichome birefringence-like 19 OS=Arabidopsis thaliana OX=3702 GN=TBL19 PE=3 SV=1	Function unknown	PREDICTED: protein trichome birefringence-like 19 [Oryza sativa Japonica Group]
MSTRG.47651.14	Os02g0729300	cis	--	Molecular Function: nucleic acid binding (GO:0003676);; Molecular Function: zinc ion binding (GO:0008270);; Cellular Component: plastid (GO:0009536);; Cellular Component: membrane (GO:0016020);;	--	--	--	--	--	--	hypothetical protein OsI_08793 [Oryza sativa Indica Group]
MSTRG.47651.14	Os02g0729350	cis	--	Molecular Function: nucleic acid binding (GO:0003676);; Molecular Function: zinc ion binding (GO:0008270);; Cellular Component: plastid (GO:0009536);;	--	--	--	--	--	Function unknown	Os02g0729350, partial [Oryza sativa Japonica Group]
MSTRG.47651.14	Os02g0729400	cis	--	Cellular Component: mitochondrion (GO:0005739);; Cellular Component: chloroplast thylakoid membrane (GO:0009535);; Biological Process: de-etiolation (GO:0009704);; Cellular Component: integral component of membrane (GO:0016021);; Biological Process: cellular response to calcium ion (GO:0071277);; Biological Process: regulation of stomatal closure (GO:0090333);;	--	--	--	Rhodanese-like domain	Calcium sensing receptor, chloroplastic OS=Zea mays OX=4577 PE=1 SV=1	Function unknown	PREDICTED: calcium sensing receptor, chloroplastic [Oryza sativa Japonica Group]
MSTRG.47651.14	Os02g0729500	cis	--	Cellular Component: plastid (GO:0009536);;	--	--	--	--	--	--	Os02g0729500 [Oryza sativa Japonica Group]
MSTRG.110473.2	Os05g0487600	cis	--	Molecular Function: structural constituent of ribosome (GO:0003735);; Cellular Component: mitochondrion (GO:0005739);; Biological Process: translation (GO:0006412);; Cellular Component: small ribosomal subunit (GO:0015935);; Cellular Component: integral component of membrane (GO:0016021);;	--	--	Energy production and conversion	--	V-type proton ATPase subunit B 2 OS=Hordeum vulgare OX=4513 PE=2 SV=1	--	ribosomal protein S3 (mitochondrion) [Oryza minuta]
MSTRG.110473.2	Os05g0488000	cis	--	Molecular Function: cysteine-type endopeptidase activity (GO:0004197);; Cellular Component: extracellular space (GO:0005615);; Cellular Component: mitochondrion (GO:0005739);; Cellular Component: lysosome (GO:0005764);; Cellular Component: plastid (GO:0009536);; Biological Process: proteolysis involved in cellular protein catabolic process (GO:0051603);;	--	--	--	--	--	--	PREDICTED: uncharacterized protein LOC4339148 [Oryza sativa Japonica Group]
MSTRG.110473.2	Os05g0488100	cis	--	--	--	--	--	--	--	Function unknown	Os05g0488100, partial [Oryza sativa Japonica Group]
MSTRG.110473.2	Os05g0488500	cis	--	Molecular Function: RNA binding (GO:0003723);; Molecular Function: structural constituent of ribosome (GO:0003735);; Biological Process: translation (GO:0006412);; Cellular Component: integral component of membrane (GO:0016021);; Cellular Component: cytosolic large ribosomal subunit (GO:0022625);; Biological Process: ribosome biogenesis (GO:0042254);;	--	--	--	--	Uncharacterized protein At5g19025 OS=Arabidopsis thaliana OX=3702 GN=At5g19025 PE=2 SV=3	Function unknown	PREDICTED: uncharacterized protein At5g19025 [Oryza sativa Japonica Group]
MSTRG.110473.2	Os05g0488600	cis	--	Molecular Function: DNA binding (GO:0003677);; Cellular Component: nucleus (GO:0005634);; Biological Process: regulation of transcription, DNA-templated (GO:0006355);;	--	--	--	MYB-CC type transfactor, LHEQLE motif;; Myb-like DNA-binding domain	Myb-related protein 1 OS=Arabidopsis thaliana OX=3702 GN=MYR1 PE=1 SV=1	Transcription	PREDICTED: uncharacterized protein LOC4339151 isoform X1 [Oryza sativa Japonica Group]
MSTRG.110473.2	Os05g0488800	cis	--	Biological Process: protein polyubiquitination (GO:0000209);; Molecular Function: zinc ion binding (GO:0008270);; Molecular Function: ligase activity (GO:0016874);; Biological Process: protein ubiquitination involved in ubiquitin-dependent protein catabolic process (GO:0042787);; Biological Process: proteasome-mediated ubiquitin-dependent protein catabolic process (GO:0043161);; Molecular Functio…	K11982|0|osa:4339152|K11982 E3 ubiquitin-protein ligase RNF115/126 [EC:2.3.2.27] | (RefSeq) E3 ubiquitin-protein ligase RING1-like	--	Posttranslational modification, protein turnover, chaperones	Ring finger domain;; zinc-ribbon;; Zinc finger, C3HC4 type (RING finger);; RING-like zinc finger;; RING-H2 zinc finger domain;; Zinc finger, C3HC4 type (RING finger)	E3 ubiquitin-protein ligase SIRP1 OS=Oryza sativa subsp. japonica OX=39947 GN=SIRP1 PE=1 SV=1	Posttranslational modification, protein turnover, chaperones	PREDICTED: E3 ubiquitin-protein ligase RING1-like [Oryza sativa Japonica Group]
MSTRG.110473.2	Os05g0488900	cis	Energy production and conversion	Molecular Function: cytochrome-b5 reductase activity, acting on NAD(P)H (GO:0004128);; Cellular Component: endoplasmic reticulum (GO:0005783);; Cellular Component: plasma membrane (GO:0005886);; Cellular Component: plant-type cell wall (GO:0009505);; Cellular Component: integral component of membrane (GO:0016021);; Biological Process: electron transport chain (GO:0022900);;	K00326|0|osa:4339153|K00326 cytochrome-b5 reductase [EC:1.6.2.2] | (RefSeq) NADH--cytochrome b5 reductase 1	Amino sugar and nucleotide sugar metabolism (ko00520)	Coenzyme transport and metabolism;; Energy production and conversion	Oxidoreductase FAD-binding domain;; Oxidoreductase NAD-binding domain	NADH--cytochrome b5 reductase 1 OS=Arabidopsis thaliana OX=3702 GN=CBR1 PE=1 SV=1	Energy production and conversion	PREDICTED: NADH--cytochrome b5 reductase 1 [Oryza sativa Japonica Group]
MSTRG.110473.2	Os05g0489000	cis	--	Molecular Function: iron ion binding (GO:0005506);; Cellular Component: integral component of membrane (GO:0016021);; Molecular Function: oxidoreductase activity, acting on paired donors, with incorporation or reduction of molecular oxygen (GO:0016705);; Molecular Function: hydrolase activity (GO:0016787);; Molecular Function: L-ascorbic acid binding (GO:0031418);; Biological Process: phosphatidy…	--	--	Intracellular trafficking, secretion, and vesicular transport	Endonuclease/Exonuclease/phosphatase family	Type I inositol polyphosphate 5-phosphatase 10 OS=Arabidopsis thaliana OX=3702 GN=IP5P10 PE=3 SV=1	Signal transduction mechanisms	putative inositol-1, 4, 5-trisphosphate 5-phosphatase [Oryza sativa Japonica Group]
MSTRG.110473.2	Os05g0489100	cis	Translation, ribosomal structure and biogenesis;; Posttranslational modification, protein turnover, chaperones	Molecular Function: iron ion binding (GO:0005506);; Cellular Component: integral component of membrane (GO:0016021);; Molecular Function: oxidoreductase activity, acting on paired donors, with incorporation or reduction of molecular oxygen (GO:0016705);; Molecular Function: L-ascorbic acid binding (GO:0031418);; Biological Process: oxidation-reduction process (GO:0055114);;	--	--	Amino acid transport and metabolism	2OG-Fe(II) oxygenase superfamily;; 2OG-Fe(II) oxygenase superfamily;; ShK domain-like	Probable prolyl 4-hydroxylase 4 OS=Arabidopsis thaliana OX=3702 GN=P4H4 PE=2 SV=1	Function unknown	PREDICTED: uncharacterized protein LOC4339154 [Oryza sativa Japonica Group]
MSTRG.110473.2	Os05g0489200	cis	--	Cellular Component: integral component of membrane (GO:0016021);;	--	--	--	Probable lipid transfer;; Protease inhibitor/seed storage/LTP family	Non-specific lipid transfer protein GPI-anchored 2 OS=Arabidopsis thaliana OX=3702 GN=LTPG2 PE=2 SV=1	Function unknown	Os05g0489200, partial [Oryza sativa Japonica Group]
MSTRG.110473.2	Os05g0489301	cis	--	--	--	--	--	--	--	--	--
MSTRG.110473.2	Os05g0489500	cis	--	Cellular Component: plastid (GO:0009536);; Cellular Component: integral component of membrane (GO:0016021);;	--	--	--	--	--	Function unknown	PREDICTED: uncharacterized protein LOC107277267 [Oryza sativa Japonica Group]
MSTRG.110473.2	Os05g0489600	cis	General function prediction only	Molecular Function: transporter activity (GO:0005215);; Molecular Function: GTP binding (GO:0005525);; Cellular Component: Golgi apparatus (GO:0005794);; Biological Process: protein ADP-ribosylation (GO:0006471);; Biological Process: intracellular protein transport (GO:0006886);; Biological Process: small GTPase mediated signal transduction (GO:0007264);; Cellular Component: integral component of…	K07937|4.22092e-130|bdi:104582887|K07937 ADP-ribosylation factor 1 | (RefSeq) ADP-ribosylation factor 2	Endocytosis (ko04144)	Intracellular trafficking, secretion, and vesicular transport	ADP-ribosylation factor family;; Ras of Complex, Roc, domain of DAPkinase;; Signal recognition particle receptor beta subunit;; Ras family;; Gtr1/RagA G protein conserved region;; 50S ribosome-binding GTPase	ADP-ribosylation factor 2 OS=Oryza sativa subsp. japonica OX=39947 GN=ARF PE=2 SV=2	Function unknown	PREDICTED: ADP-ribosylation factor 2 isoform X1 [Oryza brachyantha]
MSTRG.110473.2	Os05g0489700	cis	--	Molecular Function: transcription factor activity, sequence-specific DNA binding (GO:0003700);; Biological Process: regulation of transcription, DNA-templated (GO:0006355);; Molecular Function: sequence-specific DNA binding (GO:0043565);;	K14432|4.64424e-164|osa:4339158|K14432 ABA responsive element binding factor | (RefSeq) ABSCISIC ACID-INSENSITIVE 5-like protein 2	Plant hormone signal transduction (ko04075)	--	bZIP transcription factor;; Basic region leucine zipper	ABSCISIC ACID-INSENSITIVE 5-like protein 2 OS=Arabidopsis thaliana OX=3702 GN=DPBF3 PE=1 SV=1	Transcription	PREDICTED: ABSCISIC ACID-INSENSITIVE 5-like protein 2 isoform X1 [Oryza sativa Japonica Group]
MSTRG.110473.2	Os05g0489750	cis	--	--	--	--	--	--	--	--	Os05g0489750 [Oryza sativa Japonica Group]
MSTRG.110473.2	Os05g0489800	cis	--	Cellular Component: chromosome, centromeric region (GO:0000775);; Cellular Component: nucleosome (GO:0000786);; Molecular Function: DNA binding (GO:0003677);; Cellular Component: nucleus (GO:0005634);; Cellular Component: plastid (GO:0009536);; Molecular Function: protein heterodimerization activity (GO:0046982);; Biological Process: cell division (GO:0051301);; Biological Process: meiotic chromo…	K11253|2.29272e-83|dosa:Os05t0489800-01|K11253 histone H3 | (RAP-DB) Os05g0489800; Centromeric histone 3 (Histone H3).	--	Chromatin structure and dynamics	Core histone H2A/H2B/H3/H4	Histone H3.2 OS=Cichorium intybus OX=13427 PE=2 SV=3	Chromatin structure and dynamics	PREDICTED: histone H3-1 isoform X2 [Oryza sativa Japonica Group]
MSTRG.110473.2	Os05g0489900	cis	Cell wall/membrane/envelope biogenesis	Molecular Function: calmodulin-dependent protein kinase activity (GO:0004683);; Molecular Function: calcium ion binding (GO:0005509);; Molecular Function: calmodulin binding (GO:0005516);; Molecular Function: ATP binding (GO:0005524);; Cellular Component: nucleus (GO:0005634);; Cellular Component: cytoplasm (GO:0005737);; Molecular Function: calcium-dependent protein serine/threonine kinase activ…	K13412|0|dosa:Os05t0489900-01|K13412 calcium-dependent protein kinase [EC:2.7.11.1] | (RAP-DB) Os05g0489900, CCAMK, DMI3, CALCIUM/CALMODULIN-DEPENDENT_PROTEIN_KINASE, DOESN'T_MAKE_INFECTIONS_3; Ca/calmodulin-dependent protein kinase, Calcium/calmodulin-dependent protein kinase, Bacterial and fungal symbioses, Common symbiosis signaling (SYM) pathway	Plant-pathogen interaction (ko04626)	Signal transduction mechanisms	Protein kinase domain;; Protein tyrosine kinase;; EF-hand domain;; EF-hand domain pair;; EF hand;; EF hand;; EF-hand domain pair	Calcium and calcium/calmodulin-dependent serine/threonine-protein kinase OS=Oryza sativa subsp. japonica OX=39947 GN=CCAMK PE=2 SV=1	Signal transduction mechanisms	RecName: Full=Calcium and calcium/calmodulin-dependent serine/threonine-protein kinase; Short=OsCCaMK
MSTRG.110473.2	Os05g0490000	cis	--	Molecular Function: protein kinase activity (GO:0004672);; Molecular Function: calcium ion binding (GO:0005509);; Molecular Function: ATP binding (GO:0005524);; Cellular Component: cytosol (GO:0005829);; Biological Process: protein phosphorylation (GO:0006468);;	K14786|0|dosa:Os05t0490000-01|K14786 protein KRI1 | (RAP-DB) Os05g0490000; KRR1 interacting protein 1 domain containing protein.	--	Translation, ribosomal structure and biogenesis	KRI1-like family C-terminal;; KRI1-like family	--	Function unknown	Os05g0490000, partial [Oryza sativa Japonica Group]
MSTRG.110473.2	Os05g0490100	cis	Translation, ribosomal structure and biogenesis	Molecular Function: RNA binding (GO:0003723);; Molecular Function: structural constituent of ribosome (GO:0003735);; Biological Process: translation (GO:0006412);; Cellular Component: cytosolic large ribosomal subunit (GO:0022625);;	K02908|3.00415e-75|osa:4339162|K02908 large subunit ribosomal protein L30e | (RefSeq) 60S ribosomal protein L30	Ribosome (ko03010)	Translation, ribosomal structure and biogenesis	Ribosomal protein L7Ae/L30e/S12e/Gadd45 family	60S ribosomal protein L30 OS=Zea mays OX=4577 GN=RPL30 PE=3 SV=1	Translation, ribosomal structure and biogenesis	PREDICTED: 60S ribosomal protein L30 [Oryza sativa Japonica Group]
MSTRG.110473.2	Os05g0490150	cis	Translation, ribosomal structure and biogenesis	Molecular Function: RNA binding (GO:0003723);; Molecular Function: structural constituent of ribosome (GO:0003735);; Biological Process: translation (GO:0006412);; Cellular Component: cytosolic large ribosomal subunit (GO:0022625);;	K02908|1.14153e-38|osa:4339162|K02908 large subunit ribosomal protein L30e | (RefSeq) 60S ribosomal protein L30	Ribosome (ko03010)	Translation, ribosomal structure and biogenesis	--	60S ribosomal protein L30 OS=Zea mays OX=4577 GN=RPL30 PE=3 SV=1	Translation, ribosomal structure and biogenesis	PREDICTED: 60S ribosomal protein L30 [Oryza sativa Japonica Group]
MSTRG.110473.2	Os05g0490300	cis	--	--	--	--	--	--	F-box protein At4g18380 OS=Arabidopsis thaliana OX=3702 GN=At4g18380 PE=2 SV=1	Function unknown	Os05g0490300, partial [Oryza sativa Japonica Group]
MSTRG.110473.2	Os05g0490400	cis	--	Cellular Component: integral component of membrane (GO:0016021);;	--	--	--	--	--	--	PREDICTED: uncharacterized protein LOC4339165 [Oryza sativa Japonica Group]
MSTRG.110473.2	Os05g0490500	cis	--	Molecular Function: SNARE binding (GO:0000149);; Cellular Component: lytic vacuole (GO:0000323);; Molecular Function: DNA binding (GO:0003677);; Cellular Component: mitochondrion (GO:0005739);; Cellular Component: endosome (GO:0005768);; Biological Process: SNARE complex assembly (GO:0035493);; Biological Process: regulation of vesicle-mediated transport (GO:0060627);;	K21249|0|dosa:Os05t0490500-01|K21249 UV radiation resistance-associated gene protein | (RAP-DB) Os05g0490500; Conserved hypothetical protein.	--	General function prediction only	--	--	Function unknown	Os05g0490500, partial [Oryza sativa Japonica Group]
MSTRG.110473.2	Os05g0490600	cis	--	Molecular Function: DNA binding (GO:0003677);;	K09422|0|osa:4339167|K09422 myb proto-oncogene protein, plant | (RefSeq) transcription factor GAMYB	--	Transcription	Myb-like DNA-binding domain;; Myb-like DNA-binding domain	Transcription factor GAMYB OS=Oryza sativa subsp. indica OX=39946 GN=GAM1 PE=2 SV=1	Transcription	PREDICTED: transcription factor GAMYB [Oryza sativa Japonica Group]
MSTRG.110473.2	Os05g0490700	cis	Defense mechanisms	Cellular Component: nucleus (GO:0005634);; Cellular Component: chromosome (GO:0005694);; Molecular Function: zinc ion binding (GO:0008270);; Molecular Function: histone-lysine N-methyltransferase activity (GO:0018024);; Biological Process: histone lysine methylation (GO:0034968);; Molecular Function: histone binding (GO:0042393);;	K11420|0|osa:4339168|K11420 euchromatic histone-lysine N-methyltransferase [EC:2.1.1.43] | (RefSeq) histone-lysine N-methyltransferase, H3 lysine-9 specific SUVH1	Lysine degradation (ko00310)	Chromatin structure and dynamics;; Transcription	SAD/SRA domain;; SET domain;; Pre-SET motif	Histone-lysine N-methyltransferase, H3 lysine-9 specific SUVH1 OS=Arabidopsis thaliana OX=3702 GN=SUVH1 PE=2 SV=1	Function unknown	hypothetical protein OsI_20427 [Oryza sativa Indica Group]
MSTRG.110473.2	Os05g0490800	cis	Posttranslational modification, protein turnover, chaperones	Molecular Function: threonine-type endopeptidase activity (GO:0004298);; Cellular Component: nucleus (GO:0005634);; Cellular Component: vacuolar membrane (GO:0005774);; Cellular Component: cytosol (GO:0005829);; Biological Process: ubiquitin-dependent protein catabolic process (GO:0006511);; Cellular Component: proteasome core complex, alpha-subunit complex (GO:0019773);; Cellular Component: apop…	K02727|4.25926e-173|osa:4339169|K02727 20S proteasome subunit alpha 7 [EC:3.4.25.1] | (RefSeq) proteasome subunit alpha type-3-like	Proteasome (ko03050)	Posttranslational modification, protein turnover, chaperones	Proteasome subunit;; Proteasome subunit A N-terminal signature	Proteasome subunit alpha type-3 OS=Oryza sativa subsp. japonica OX=39947 GN=PAG1 PE=2 SV=1	Posttranslational modification, protein turnover, chaperones	PREDICTED: proteasome subunit alpha type-3-like [Oryza sativa Japonica Group]
MSTRG.110473.2	Os05g0490900	cis	--	Cellular Component: chloroplast (GO:0009507);; Cellular Component: integral component of membrane (GO:0016021);;	--	--	--	--	--	Function unknown	PREDICTED: uncharacterized protein LOC4339170 [Oryza sativa Japonica Group]
MSTRG.110473.2	Os05g0491000	cis	Signal transduction mechanisms	Molecular Function: calcium ion binding (GO:0005509);;	--	--	Signal transduction mechanisms	EF-hand domain pair;; EF-hand domain pair;; EF-hand domain;; EF hand	Probable calcium-binding protein CML9 OS=Oryza sativa subsp. japonica OX=39947 GN=CML9 PE=2 SV=1	Cell cycle control, cell division, chromosome partitioning;; Signal transduction mechanisms;; Cytoskeleton	PREDICTED: probable calcium-binding protein CML9 [Oryza sativa Japonica Group]
MSTRG.110473.2	Os05g0491100	cis	Signal transduction mechanisms	Molecular Function: phosphorylase kinase activity (GO:0004689);; Molecular Function: calcium ion binding (GO:0005509);; Biological Process: protein phosphorylation (GO:0006468);;	K02183|1.65064e-101|osa:4339172|K02183 calmodulin | (RefSeq) CAM, CAM2, CaM-2, OsJ_018255; calmodulin-2	Phosphatidylinositol signaling system (ko04070);; Plant-pathogen interaction (ko04626)	Signal transduction mechanisms	EF hand;; EF-hand domain pair;; EF-hand domain pair;; EF-hand domain;; EF hand;; EF-hand domain;; Cytoskeletal-regulatory complex EF hand;; Secreted protein acidic and rich in cysteine Ca binding region;; EF-hand domain;; Ca2+ insensitive EF hand	Calmodulin-2 OS=Oryza sativa subsp. japonica OX=39947 GN=CAM2 PE=2 SV=3	Cell cycle control, cell division, chromosome partitioning;; Signal transduction mechanisms;; Cytoskeleton	PREDICTED: calmodulin-2 [Oryza brachyantha]
MSTRG.110473.2	Os05g0491200	cis	--	Biological Process: response to sucrose (GO:0009744);; Molecular Function: kinase activity (GO:0016301);; Biological Process: phosphorylation (GO:0016310);; Biological Process: cellular response to nitrogen levels (GO:0043562);;	K07199|1.59171e-176|osa:4339173|K07199 5'-AMP-activated protein kinase, regulatory beta subunit | (RefSeq) OSKbeta2; SNF1-related protein kinase regulatory subunit beta-1	--	Carbohydrate transport and metabolism	Glycogen recognition site of AMP-activated protein kinase;; 5'-AMP-activated protein kinase beta subunit, interaction domain	SNF1-related protein kinase regulatory subunit beta-1 OS=Arabidopsis thaliana OX=3702 GN=KINB1 PE=1 SV=1	Function unknown	beta subunit 2 of SnRK1 [Oryza sativa Japonica Group]
MSTRG.110473.2	Os05g0491400	cis	Transcription	Molecular Function: transmembrane receptor protein tyrosine kinase activity (GO:0004714);; Biological Process: signal transduction (GO:0007165);; Cellular Component: integral component of membrane (GO:0016021);; Molecular Function: oxidoreductase activity (GO:0016491);; Biological Process: peptidyl-tyrosine phosphorylation (GO:0018108);;	--	--	General function prediction only	Leucine rich repeat N-terminal domain;; Leucine rich repeat;; Leucine Rich Repeat	Leucine-rich repeat protein 1 OS=Oryza sativa subsp. japonica OX=39947 GN=LRR1 PE=1 SV=1	Function unknown	PREDICTED: somatic embryogenesis receptor kinase 1 [Oryza sativa Japonica Group]
MSTRG.110473.2	Os05g0491500	cis	--	Molecular Function: DNA binding (GO:0003677);; Cellular Component: nucleus (GO:0005634);; Biological Process: regulation of transcription, DNA-templated (GO:0006355);;	--	--	--	MYB-CC type transfactor, LHEQLE motif;; Myb-like DNA-binding domain	Myb family transcription factor PHL7 OS=Arabidopsis thaliana OX=3702 GN=PHL7 PE=2 SV=1	Transcription	hypothetical protein OsJ_19028 [Oryza sativa Japonica Group]
MSTRG.110473.2	Os05g0491700	cis	--	--	--	--	--	VQ motif	--	Function unknown	hypothetical protein OsI_20436 [Oryza sativa Indica Group]
MSTRG.110473.2	Os05g0491800	cis	Cell wall/membrane/envelope biogenesis	Molecular Function: calmodulin-dependent protein kinase activity (GO:0004683);; Molecular Function: calcium ion binding (GO:0005509);; Molecular Function: calmodulin binding (GO:0005516);; Molecular Function: ATP binding (GO:0005524);; Cellular Component: nucleus (GO:0005634);; Cellular Component: plastid (GO:0009536);; Biological Process: abscisic acid-activated signaling pathway (GO:0009738);; …	K13412|0|osa:4339177|K13412 calcium-dependent protein kinase [EC:2.7.11.1] | (RefSeq) calcium-dependent protein kinase 34	Plant-pathogen interaction (ko04626)	Signal transduction mechanisms	Protein kinase domain;; Protein tyrosine kinase;; EF hand;; EF-hand domain pair;; EF-hand domain;; EF-hand domain pair;; EF hand	Calcium-dependent protein kinase 14 OS=Oryza sativa subsp. japonica OX=39947 GN=CPK14 PE=3 SV=1	Signal transduction mechanisms	hypothetical protein [Oryza sativa Japonica Group]
MSTRG.110473.2	Os05g0491900	cis	Cell wall/membrane/envelope biogenesis	Molecular Function: calmodulin-dependent protein kinase activity (GO:0004683);; Molecular Function: calcium ion binding (GO:0005509);; Molecular Function: calmodulin binding (GO:0005516);; Molecular Function: ATP binding (GO:0005524);; Cellular Component: nucleus (GO:0005634);; Cellular Component: plastid (GO:0009536);; Biological Process: abscisic acid-activated signaling pathway (GO:0009738);; …	K13412|0|osa:4339177|K13412 calcium-dependent protein kinase [EC:2.7.11.1] | (RefSeq) calcium-dependent protein kinase 34	Plant-pathogen interaction (ko04626)	Signal transduction mechanisms	EF hand;; EF-hand domain pair;; EF-hand domain;; EF-hand domain pair;; EF hand;; Protein kinase domain;; Protein kinase domain;; Protein tyrosine kinase	Calcium-dependent protein kinase 14 OS=Oryza sativa subsp. japonica OX=39947 GN=CPK14 PE=3 SV=1	Signal transduction mechanisms	hypothetical protein [Oryza sativa Japonica Group]
MSTRG.110473.2	Os05g0492000	cis	--	Molecular Function: transcription factor activity, sequence-specific DNA binding (GO:0003700);; Molecular Function: calmodulin-dependent protein kinase activity (GO:0004683);; Molecular Function: calcium ion binding (GO:0005509);; Molecular Function: calmodulin binding (GO:0005516);; Molecular Function: ATP binding (GO:0005524);; Cellular Component: nucleus (GO:0005634);; Biological Process: regu…	K14431|0|osa:107276263|K14431 transcription factor TGA | (RefSeq) transcription factor HBP-1b(c1)-like	--	--	Seed dormancy control;; bZIP transcription factor;; Basic region leucine zipper	Transcription factor HBP-1b(c1) (Fragment) OS=Triticum aestivum OX=4565 PE=1 SV=2	--	PREDICTED: transcription factor HBP-1b(c1)-like isoform X1 [Oryza sativa Japonica Group]
MSTRG.215665.2	Os12g0209700	cis	--	Molecular Function: zinc ion binding (GO:0008270);; Cellular Component: plastid (GO:0009536);;	--	--	--	ElonginA binding-protein 1	Uncharacterized protein At4g10930 OS=Arabidopsis thaliana OX=3702 GN=At4g10930 PE=2 SV=1	Function unknown	Os12g0209700, partial [Oryza sativa Japonica Group]
MSTRG.215665.2	Os12g0209800	cis	--	Molecular Function: ADP binding (GO:0043531);;	--	--	--	--	--	Function unknown	Os12g0209800, partial [Oryza sativa Japonica Group]
MSTRG.215665.2	Os12g0209901	cis	--	Molecular Function: ADP binding (GO:0043531);;	--	--	Signal transduction mechanisms	NB-ARC domain;; AAA domain	Putative disease resistance protein RGA4 OS=Solanum bulbocastanum OX=147425 GN=RGA4 PE=2 SV=1	Function unknown	PREDICTED: putative disease resistance protein RGA4 [Oryza sativa Japonica Group]
MSTRG.215665.2	Os12g0210000	cis	--	Molecular Function: ADP binding (GO:0043531);;	--	--	--	--	--	--	Os12g0210000, partial [Oryza sativa Japonica Group]
MSTRG.215665.2	Os12g0210200	cis	Posttranslational modification, protein turnover, chaperones	Molecular Function: glutathione transferase activity (GO:0004364);; Cellular Component: cytoplasm (GO:0005737);; Biological Process: glutathione metabolic process (GO:0006749);; Biological Process: aromatic amino acid family metabolic process (GO:0009072);;	K01800|4.55704e-154|osa:4351775|K01800 maleylacetoacetate isomerase [EC:5.2.1.2] | (RefSeq) glutathione S-transferase	Tyrosine metabolism (ko00350)	Posttranslational modification, protein turnover, chaperones	Glutathione S-transferase, N-terminal domain;; Glutathione S-transferase, N-terminal domain;; Glutathione S-transferase, N-terminal domain;; Glutathione S-transferase, C-terminal domain;; Glutathione S-transferase, C-terminal domain;; Glutathione S-transferase, C-terminal domain	Glutathione S-transferase OS=Triticum aestivum OX=4565 GN=GSTZ1 PE=1 SV=1	Posttranslational modification, protein turnover, chaperones	PREDICTED: glutathione S-transferase isoform X1 [Oryza sativa Japonica Group]
MSTRG.215665.2	Os12g0210300	cis	Posttranslational modification, protein turnover, chaperones	Molecular Function: glutathione transferase activity (GO:0004364);; Cellular Component: cytoplasm (GO:0005737);; Biological Process: glutathione metabolic process (GO:0006749);; Biological Process: aromatic amino acid family metabolic process (GO:0009072);;	K01800|1.15316e-140|osa:4351776|K01800 maleylacetoacetate isomerase [EC:5.2.1.2] | (RefSeq) glutathione S-transferase	Tyrosine metabolism (ko00350)	Posttranslational modification, protein turnover, chaperones	Glutathione S-transferase, N-terminal domain;; Glutathione S-transferase, N-terminal domain;; Glutathione S-transferase, N-terminal domain;; Glutathione S-transferase, C-terminal domain;; Glutathione S-transferase, C-terminal domain	Glutathione S-transferase OS=Triticum aestivum OX=4565 GN=GSTZ1 PE=1 SV=1	Posttranslational modification, protein turnover, chaperones	PREDICTED: glutathione S-transferase [Oryza sativa Japonica Group]
MSTRG.215665.2	Os12g0210400	cis	Transcription	Molecular Function: protein serine/threonine kinase activity (GO:0004674);; Molecular Function: ATP binding (GO:0005524);; Biological Process: protein phosphorylation (GO:0006468);; Cellular Component: integral component of membrane (GO:0016021);;	--	--	--	Protein tyrosine kinase;; Protein kinase domain;; Leucine rich repeat;; Leucine Rich repeats (2 copies)	Probable leucine-rich repeat receptor-like protein kinase At5g49770 OS=Arabidopsis thaliana OX=3702 GN=At5g49770 PE=2 SV=1	Function unknown	PREDICTED: probable leucine-rich repeat receptor-like protein kinase At5g49770 isoform X2 [Oryza sativa Japonica Group]
MSTRG.215665.2	Os12g0210450	cis	Posttranslational modification, protein turnover, chaperones	Molecular Function: protein serine/threonine kinase activity (GO:0004674);; Molecular Function: ATP binding (GO:0005524);; Biological Process: protein phosphorylation (GO:0006468);; Cellular Component: integral component of membrane (GO:0016021);;	--	--	--	Protein tyrosine kinase	Probable leucine-rich repeat receptor-like protein kinase At5g49770 OS=Arabidopsis thaliana OX=3702 GN=At5g49770 PE=2 SV=1	Function unknown	PREDICTED: probable leucine-rich repeat receptor-like protein kinase At5g49770 isoform X2 [Oryza sativa Japonica Group]
MSTRG.215665.2	Os12g0210500	cis	--	Cellular Component: mitochondrion (GO:0005739);; Cellular Component: plastid (GO:0009536);; Cellular Component: integral component of membrane (GO:0016021);;	--	--	--	--	--	--	hypothetical protein OsJ_35572 [Oryza sativa Japonica Group]
MSTRG.215665.2	Os12g0210601	cis	--	Cellular Component: integral component of membrane (GO:0016021);;	--	--	--	--	--	--	Os12g0210601, partial [Oryza sativa Japonica Group]
MSTRG.215665.2	Os12g0210800	cis	Cell wall/membrane/envelope biogenesis	Molecular Function: catalytic activity (GO:0003824);;	K01627|1.63437e-15|pda:103701596|K01627 2-dehydro-3-deoxyphosphooctonate aldolase (KDO 8-P synthase) [EC:2.5.1.55] | (RefSeq) 2-dehydro-3-deoxyphosphooctonate aldolase	--	--	--	2-dehydro-3-deoxyphosphooctonate aldolase OS=Pisum sativum OX=3888 GN=KDSA PE=2 SV=1	Cell wall/membrane/envelope biogenesis	Os12g0210800, partial [Oryza sativa Japonica Group]
MSTRG.215665.2	Os12g0211000	cis	--	--	--	--	--	--	--	--	Os12g0211000, partial [Oryza sativa Japonica Group]
MSTRG.215665.2	Os12g0211100	cis	--	Molecular Function: RNA binding (GO:0003723);; Molecular Function: RNA-directed DNA polymerase activity (GO:0003964);; Cellular Component: mitochondrion (GO:0005739);; Biological Process: RNA-dependent DNA biosynthetic process (GO:0006278);; Molecular Function: zinc ion binding (GO:0008270);; Molecular Function: electron carrier activity (GO:0009055);; Biological Process: electron transport chain…	--	--	General function prediction only	--	--	Function unknown	Os12g0211100, partial [Oryza sativa Japonica Group]
MSTRG.215665.2	Os12g0211301	cis	Replication, recombination and repair	Biological Process: base-excision repair (GO:0006284);; Cellular Component: integral component of membrane (GO:0016021);; Molecular Function: DNA N-glycosylase activity (GO:0019104);;	--	--	Replication, recombination and repair	--	Adenine DNA glycosylase OS=Arabidopsis thaliana OX=3702 GN=MYH PE=3 SV=1	Replication, recombination and repair	Os12g0211301, partial [Oryza sativa Japonica Group]
MSTRG.215665.2	Os12g0211400	cis	Replication, recombination and repair	Biological Process: base-excision repair (GO:0006284);; Molecular Function: DNA N-glycosylase activity (GO:0019104);;	K03575|0|osa:4351781|K03575 A/G-specific adenine glycosylase [EC:3.2.2.-] | (RefSeq) adenine DNA glycosylase	Base excision repair (ko03410)	Replication, recombination and repair	HhH-GPD superfamily base excision DNA repair protein;; NUDIX domain	Adenine DNA glycosylase OS=Arabidopsis thaliana OX=3702 GN=MYH PE=3 SV=1	Replication, recombination and repair	PREDICTED: adenine DNA glycosylase [Oryza sativa Japonica Group]
MSTRG.215665.2	Os12g0211500	cis	Transcription	Cellular Component: integral component of membrane (GO:0016021);;	--	--	General function prediction only	Leucine rich repeat;; Leucine Rich repeats (2 copies);; Leucine Rich Repeat;; Leucine rich repeat N-terminal domain	Receptor-like protein 6 OS=Arabidopsis thaliana OX=3702 GN=RLP6 PE=3 SV=1	Function unknown	Os12g0211500, partial [Oryza sativa Japonica Group]
MSTRG.215665.2	Os12g0211600	cis	Transcription	Cellular Component: integral component of membrane (GO:0016021);;	--	--	General function prediction only	Leucine rich repeat;; Leucine Rich repeats (2 copies);; Leucine rich repeat N-terminal domain;; Leucine Rich Repeat	Receptor-like protein 19 OS=Arabidopsis thaliana OX=3702 GN=RLP19 PE=2 SV=1	Function unknown	Os12g0211500, partial [Oryza sativa Japonica Group]
MSTRG.215665.2	Os12g0211900	cis	--	--	--	--	--	--	--	--	hypothetical protein LOC_Os12g10880 [Oryza sativa Japonica Group]
MSTRG.215665.2	Os12g0212100	cis	Replication, recombination and repair	Biological Process: base-excision repair (GO:0006284);; Molecular Function: DNA N-glycosylase activity (GO:0019104);;	K03575|0|dosa:Os12t0212100-00|K03575 A/G-specific adenine glycosylase [EC:3.2.2.-] | (RAP-DB) Os12g0212100; Similar to A/G-specific adenine DNA glycosylase.	Base excision repair (ko03410)	Replication, recombination and repair	HhH-GPD superfamily base excision DNA repair protein;; NUDIX domain	Adenine DNA glycosylase OS=Arabidopsis thaliana OX=3702 GN=MYH PE=3 SV=1	Replication, recombination and repair	Os12g0212100 [Oryza sativa Japonica Group]
MSTRG.215665.2	Os12g0212400	cis	Transcription	Cellular Component: integral component of membrane (GO:0016021);;	--	--	General function prediction only	Leucine rich repeat;; Leucine Rich repeats (2 copies);; Leucine rich repeat N-terminal domain;; Leucine Rich Repeat	Receptor-like protein 19 OS=Arabidopsis thaliana OX=3702 GN=RLP19 PE=2 SV=1	Function unknown	Os12g0212366 [Oryza sativa Japonica Group]
MSTRG.29295.1	Os01g0964400	cis	Signal transduction mechanisms	Molecular Function: protein serine/threonine kinase activity (GO:0004674);; Molecular Function: ATP binding (GO:0005524);; Cellular Component: plasma membrane (GO:0005886);; Biological Process: protein phosphorylation (GO:0006468);; Cellular Component: integral component of membrane (GO:0016021);; Biological Process: recognition of pollen (GO:0048544);;	--	--	--	D-mannose binding lectin;; S-locus glycoprotein domain;; Protein tyrosine kinase;; Protein kinase domain;; Protein tyrosine kinase	G-type lectin S-receptor-like serine/threonine-protein kinase LECRK2 OS=Oryza sativa subsp. japonica OX=39947 GN=LECRK2 PE=3 SV=1	Signal transduction mechanisms	Os01g0964400 [Oryza sativa Japonica Group]
MSTRG.29295.1	Os01g0964800	cis	Cell cycle control, cell division, chromosome partitioning;; Cytoskeleton	Biological Process: transport (GO:0006810);; Cellular Component: integral component of membrane (GO:0016021);; Molecular Function: ligase activity (GO:0016874);; Molecular Function: metal ion binding (GO:0046872);;	--	--	--	Regulator of chromosome condensation (RCC1) repeat;; Regulator of chromosome condensation (RCC1) repeat;; FYVE zinc finger	PH, RCC1 and FYVE domains-containing protein 1 OS=Arabidopsis thaliana OX=3702 GN=PRAF1 PE=1 SV=1	Cell cycle control, cell division, chromosome partitioning;; Cytoskeleton	Os01g0964800, partial [Oryza sativa Japonica Group]
MSTRG.29295.1	Os01g0964900	cis	--	Molecular Function: structural constituent of ribosome (GO:0003735);; Biological Process: translation (GO:0006412);; Biological Process: transport (GO:0006810);; Cellular Component: chloroplast (GO:0009507);; Cellular Component: integral component of membrane (GO:0016021);;	--	--	Energy production and conversion	Mitochondrial carrier protein	Protein MITOFERRINLIKE 1, chloroplastic OS=Arabidopsis thaliana OX=3702 GN=MFL1 PE=2 SV=1	Function unknown	PREDICTED: protein MITOFERRINLIKE 1, chloroplastic [Oryza sativa Japonica Group]
MSTRG.29295.1	Os01g0965000	cis	Transcription	Molecular Function: RNA polymerase III activity (GO:0001056);; Molecular Function: DNA binding (GO:0003677);; Cellular Component: DNA-directed RNA polymerase III complex (GO:0005666);; Biological Process: transcription from RNA polymerase III promoter (GO:0006383);;	K16251|0|dosa:Os01t0965000-00|K16251 DNA-directed RNA polymerase V subunit 1 [EC:2.7.7.6] | (RAP-DB) Os01g0965000; Similar to DNA-directed RNA polymerase.	--	Transcription	RNA polymerase Rpb1, domain 2;; RNA polymerase Rpb1, domain 1;; Protein of unknown function (DUF3223)	DNA-directed RNA polymerase V subunit 1 OS=Arabidopsis thaliana OX=3702 GN=NRPE1 PE=1 SV=1	Transcription	Os01g0965000 [Oryza sativa Japonica Group]
MSTRG.29295.1	Os01g0965101	cis	--	Molecular Function: RNA polymerase III activity (GO:0001056);; Molecular Function: DNA binding (GO:0003677);; Cellular Component: DNA-directed RNA polymerase III complex (GO:0005666);; Biological Process: transcription from RNA polymerase III promoter (GO:0006383);;	K16251|4.96167e-48|osa:107276722|K16251 DNA-directed RNA polymerase V subunit 1 [EC:2.7.7.6] | (RefSeq) DNA-directed RNA polymerase V subunit 1-like	--	Transcription	--	DNA-directed RNA polymerase V subunit 1 OS=Arabidopsis thaliana OX=3702 GN=NRPE1 PE=1 SV=1	Transcription	PREDICTED: DNA-directed RNA polymerase V subunit 1-like, partial [Oryza sativa Japonica Group]
MSTRG.29295.1	Os01g0965201	cis	--	--	--	--	--	--	--	--	PREDICTED: uncharacterized protein LOC107281960 [Oryza sativa Japonica Group]
MSTRG.29295.1	Os01g0965300	cis	--	Biological Process: regulation of DNA replication (GO:0006275);; Molecular Function: zinc ion binding (GO:0008270);; Biological Process: DNA mediated transformation (GO:0009294);; Cellular Component: chloroplast (GO:0009507);; Biological Process: pollen development (GO:0009555);; Molecular Function: histone methyltransferase activity (H3-K27 specific) (GO:0046976);; Biological Process: histone H3…	--	--	--	--	--	Function unknown	PREDICTED: probable Histone-lysine N-methyltransferase ATXR5 isoform X2 [Oryza sativa Japonica Group]
MSTRG.29295.1	Os01g0965400	cis	Nucleotide transport and metabolism	Biological Process: pyrimidine nucleotide biosynthetic process (GO:0006221);; Cellular Component: chloroplast (GO:0009507);; Molecular Function: UMP kinase activity (GO:0033862);; Biological Process: nucleotide phosphorylation (GO:0046939);;	K09903|0|osa:4324465|K09903 uridylate kinase [EC:2.7.4.22] | (RefSeq) uridylate kinase	Pyrimidine metabolism (ko00240)	--	Amino acid kinase family	Bifunctional aspartokinase/homoserine dehydrogenase 2, chloroplastic OS=Arabidopsis thaliana OX=3702 GN=AKHSDH2 PE=1 SV=1	Nucleotide transport and metabolism	PREDICTED: uridylate kinase [Oryza sativa Japonica Group]
MSTRG.29295.1	Os01g0965500	cis	--	Biological Process: regulation of DNA replication (GO:0006275);; Molecular Function: zinc ion binding (GO:0008270);; Biological Process: DNA mediated transformation (GO:0009294);; Cellular Component: chloroplast (GO:0009507);; Biological Process: pollen development (GO:0009555);; Molecular Function: histone methyltransferase activity (H3-K27 specific) (GO:0046976);; Biological Process: histone H3…	--	--	Transcription	PHD-finger;; SET domain	Probable Histone-lysine N-methyltransferase ATXR5 OS=Ricinus communis OX=3988 GN=ATXR5 PE=1 SV=1	Function unknown	PREDICTED: probable Histone-lysine N-methyltransferase ATXR5 isoform X2 [Oryza sativa Japonica Group]
MSTRG.29295.1	Os01g0965600	cis	--	Molecular Function: nucleotide binding (GO:0000166);; Cellular Component: exon-exon junction complex (GO:0035145);;	--	--	Function unknown	--	--	Function unknown	PREDICTED: coiled-coil domain-containing protein R3HCC1L [Oryza sativa Japonica Group]
MSTRG.29295.1	Os01g0965700	cis	--	Molecular Function: N-acetyltransferase activity (GO:0008080);; Molecular Function: zinc ion binding (GO:0008270);; Cellular Component: plastid (GO:0009536);;	--	--	--	--	Increased DNA methylation 1 OS=Arabidopsis thaliana OX=3702 GN=IDM1 PE=1 SV=1	Function unknown	Os01g0965700, partial [Oryza sativa Japonica Group]
MSTRG.29295.1	Os01g0965800	cis	--	--	--	--	--	--	--	Function unknown	PREDICTED: uncharacterized protein LOC4324468 [Oryza sativa Japonica Group]
MSTRG.29295.1	Os01g0965900	cis	--	Cellular Component: plasma membrane (GO:0005886);;	--	--	--	--	--	Function unknown	PREDICTED: uncharacterized protein LOC4324469 isoform X1 [Oryza sativa Japonica Group]
MSTRG.29295.1	Os01g0966000	cis	Amino acid transport and metabolism;; Secondary metabolites biosynthesis, transport and catabolism	Cellular Component: cytosol (GO:0005829);; Biological Process: glutathione catabolic process (GO:0006751);; Cellular Component: plasmodesma (GO:0009506);; Molecular Function: 5-oxoprolinase (ATP-hydrolyzing) activity (GO:0017168);;	K01469|0|osa:9270353|K01469 5-oxoprolinase (ATP-hydrolysing) [EC:3.5.2.9] | (RefSeq) 5-oxoprolinase	--	Amino acid transport and metabolism	Hydantoinase B/oxoprolinase;; Hydantoinase/oxoprolinase;; Hydantoinase/oxoprolinase N-terminal region	5-oxoprolinase OS=Arabidopsis thaliana OX=3702 GN=OXP1 PE=1 SV=1	Amino acid transport and metabolism;; Secondary metabolites biosynthesis, transport and catabolism	hypothetical protein OsJ_04882 [Oryza sativa Japonica Group]
MSTRG.29295.1	Os01g0966200	cis	Function unknown	Cellular Component: chloroplast thylakoid membrane (GO:0009535);; Biological Process: cytochrome b6f complex assembly (GO:0010190);; Cellular Component: integral component of membrane (GO:0016021);;	K02221|5.45904e-116|osa:4324472|K02221 YggT family protein | (RefSeq) protein COFACTOR ASSEMBLY OF COMPLEX C SUBUNIT B CCB3, chloroplastic	--	--	YGGT family	Protein COFACTOR ASSEMBLY OF COMPLEX C SUBUNIT B CCB3, chloroplastic OS=Arabidopsis thaliana OX=3702 GN=CCB3 PE=1 SV=1	Function unknown	PREDICTED: protein COFACTOR ASSEMBLY OF COMPLEX C SUBUNIT B CCB3, chloroplastic [Oryza sativa Japonica Group]
MSTRG.29295.1	Os01g0966300	cis	General function prediction only	Molecular Function: metalloendopeptidase activity (GO:0004222);; Cellular Component: mitochondrial inner membrane (GO:0005743);; Biological Process: protein processing involved in protein targeting to mitochondrion (GO:0006627);; Molecular Function: zinc ion binding (GO:0008270);;	K01412|0|dosa:Os01t0966300-01|K01412 mitochondrial-processing peptidase subunit alpha [EC:3.4.24.64] | (RAP-DB) Os01g0966300; Similar to Mitochondrial processing peptidase.	--	Posttranslational modification, protein turnover, chaperones	Insulinase (Peptidase family M16);; Peptidase M16 inactive domain	Mitochondrial-processing peptidase subunit alpha OS=Solanum tuberosum OX=4113 GN=MPP PE=1 SV=1	Posttranslational modification, protein turnover, chaperones	putative mitochondrial processing peptidase [Oryza sativa Japonica Group]
MSTRG.29295.1	Os01g0966500	cis	--	Cellular Component: vacuole (GO:0005773);; Cellular Component: integral component of membrane (GO:0016021);;	--	--	Signal transduction mechanisms	Vacuolar protein sorting 55	Vacuolar protein sorting-associated protein 55 homolog OS=Arabidopsis thaliana OX=3702 GN=At1g32410 PE=2 SV=1	Intracellular trafficking, secretion, and vesicular transport	Os01g0966500, partial [Oryza sativa Japonica Group]
MSTRG.29295.1	Os01g0966700	cis	Carbohydrate transport and metabolism	Molecular Function: sucrose alpha-glucosidase activity (GO:0004575);; Cellular Component: cell wall (GO:0005618);; Biological Process: carbohydrate metabolic process (GO:0005975);; Cellular Component: apoplast (GO:0048046);;	K20848|0|osa:4324001|K20848 fructan beta-(2,1)-fructosidase [EC:3.2.1.153] | (RefSeq) CIN4, OsCIN4; beta-fructofuranosidase, insoluble isoenzyme 4	Galactose metabolism (ko00052);; Starch and sucrose metabolism (ko00500)	Carbohydrate transport and metabolism	Glycosyl hydrolases family 32 N-terminal domain;; Glycosyl hydrolases family 32 C terminal	Beta-fructofuranosidase, insoluble isoenzyme 4 OS=Oryza sativa subsp. japonica OX=39947 GN=CIN4 PE=2 SV=1	Carbohydrate transport and metabolism	PREDICTED: beta-fructofuranosidase, insoluble isoenzyme 4 [Oryza sativa Japonica Group]
MSTRG.29295.1	Os01g0966801	cis	Carbohydrate transport and metabolism	Molecular Function: sucrose alpha-glucosidase activity (GO:0004575);; Cellular Component: cell wall (GO:0005618);; Biological Process: carbohydrate metabolic process (GO:0005975);; Cellular Component: apoplast (GO:0048046);;	K20848|0|osa:4324001|K20848 fructan beta-(2,1)-fructosidase [EC:3.2.1.153] | (RefSeq) CIN4, OsCIN4; beta-fructofuranosidase, insoluble isoenzyme 4	Galactose metabolism (ko00052);; Starch and sucrose metabolism (ko00500)	Carbohydrate transport and metabolism	Glycosyl hydrolases family 32 N-terminal domain	Beta-fructofuranosidase, insoluble isoenzyme 4 OS=Oryza sativa subsp. japonica OX=39947 GN=CIN4 PE=2 SV=1	Carbohydrate transport and metabolism	hypothetical protein OsI_05346 [Oryza sativa Indica Group]
MSTRG.29295.1	Os01g0966900	cis	Carbohydrate transport and metabolism	Molecular Function: sugar:proton symporter activity (GO:0005351);; Molecular Function: glucose transmembrane transporter activity (GO:0005355);; Cellular Component: integral component of plasma membrane (GO:0005887);; Biological Process: proton transport (GO:0015992);; Biological Process: glucose import (GO:0046323);; Biological Process: glucose transmembrane transport (GO:1904659);;	--	--	General function prediction only	Sugar (and other) transporter;; Major Facilitator Superfamily	Polyol transporter 5 OS=Arabidopsis thaliana OX=3702 GN=PLT5 PE=1 SV=2	Carbohydrate transport and metabolism	Os01g0966900 [Oryza sativa Japonica Group]
MSTRG.29295.1	Os01g0967000	cis	--	Biological Process: spliceosomal snRNP assembly (GO:0000387);; Cellular Component: U5 snRNP (GO:0005682);; Cellular Component: U1 snRNP (GO:0005685);; Cellular Component: U2 snRNP (GO:0005686);; Cellular Component: integral component of membrane (GO:0016021);; Cellular Component: viral nucleocapsid (GO:0019013);; Cellular Component: U4/U6 x U5 tri-snRNP complex (GO:0046540);; Cellular Component: …	K11096|1.43876e-69|dosa:Os01t0967000-00|K11096 small nuclear ribonucleoprotein D2 | (RAP-DB) Os01g0967000; Similar to Small nuclear ribonucleoprotein-like protein.	Spliceosome (ko03040)	RNA processing and modification	LSM domain	Sm-like protein LSM3B OS=Arabidopsis thaliana OX=3702 GN=LSM3B PE=1 SV=1	Transcription	Os01g0967000 [Oryza sativa Japonica Group]
MSTRG.29295.1	Os01g0967100	cis	--	--	--	--	--	--	--	Function unknown	PREDICTED: uncharacterized protein LOC4324005 isoform X1 [Oryza sativa Japonica Group]
MSTRG.29295.1	Os01g0967200	cis	--	Biological Process: signal transduction (GO:0007165);;	--	--	Signal transduction mechanisms	RhoGAP domain;; P21-Rho-binding domain	Rho GTPase-activating protein 1 OS=Arabidopsis thaliana OX=3702 GN=ROPGAP1 PE=2 SV=1	Function unknown	PREDICTED: rho GTPase-activating protein 1 [Oryza sativa Japonica Group]
MSTRG.29295.1	Os01g0967400	cis	--	--	--	--	--	--	Cyanate hydratase OS=Sorghum bicolor OX=4558 GN=CYN PE=3 SV=1	--	PREDICTED: uncharacterized protein LOC9266912 [Oryza sativa Japonica Group]
MSTRG.29295.1	Os01g0967600	cis	--	Cellular Component: intracellular membrane-bounded organelle (GO:0043231);; Molecular Function: organic cyclic compound binding (GO:0097159);; Molecular Function: heterocyclic compound binding (GO:1901363);;	--	--	--	--	--	Function unknown	Os01g0967600, partial [Oryza sativa Japonica Group]
MSTRG.29295.1	Os01g0967700	cis	--	Molecular Function: nucleic acid binding (GO:0003676);; Cellular Component: intracellular membrane-bounded organelle (GO:0043231);; Cellular Component: cytoplasmic part (GO:0044444);;	--	--	General function prediction only	zinc-binding in reverse transcriptase;; Reverse transcriptase-like	--	Function unknown	Os01g0967700, partial [Oryza sativa Japonica Group]
MSTRG.29295.1	Os01g0967800	cis	--	--	--	--	--	--	--	Function unknown	PREDICTED: uncharacterized protein LOC4324010 isoform X1 [Oryza sativa Japonica Group]
MSTRG.29295.1	Os01g0967900	cis	Amino acid transport and metabolism	Molecular Function: aminopeptidase activity (GO:0004177);; Cellular Component: mitochondrion (GO:0005739);; Biological Process: proteolysis (GO:0006508);; Molecular Function: metallopeptidase activity (GO:0008237);; Molecular Function: zinc ion binding (GO:0008270);; Cellular Component: chloroplast stroma (GO:0009570);;	K01267|0|osa:4324011|K01267 aspartyl aminopeptidase [EC:3.4.11.21] | (RefSeq) OJ1656_A11.4-1; probable aspartyl aminopeptidase	--	Amino acid transport and metabolism	Aminopeptidase I zinc metalloprotease (M18);; Aminopeptidase I zinc metalloprotease (M18);; M42 glutamyl aminopeptidase	Probable aspartyl aminopeptidase OS=Ricinus communis OX=3988 GN=RCOM_1506700 PE=2 SV=2	Amino acid transport and metabolism	PREDICTED: probable aspartyl aminopeptidase [Oryza sativa Japonica Group]
MSTRG.29295.1	Os01g0968000	cis	--	--	K18213|0|dosa:Os01t0968000-00|K18213 proteinaceous RNase P [EC:3.1.26.5] | (RAP-DB) Os01g0968000; Similar to antiporter/ drug transporter/ transporter.	RNA transport (ko03013)	General function prediction only	Pentacotripeptide-repeat region of PRORP;; Protein-only RNase P;; Protein-only RNase P	Proteinaceous RNase P 2 OS=Arabidopsis thaliana OX=3702 GN=PRORP2 PE=1 SV=1	Defense mechanisms	Os01g0968000 [Oryza sativa Japonica Group]
MSTRG.29295.1	Os01g0968100	cis	--	--	--	--	--	--	--	Function unknown	Os01g0968100 [Oryza sativa Japonica Group]
MSTRG.29295.1	Os01g0968200	cis	--	--	--	--	--	--	--	Function unknown	Os01g0968200 [Oryza sativa Japonica Group]
MSTRG.29295.1	Os01g0968300	cis	--	--	--	--	--	Root cap	--	Function unknown	PREDICTED: uncharacterized protein LOC4324015 [Oryza sativa Japonica Group]
MSTRG.29295.1	Os01g0968350	cis	--	--	--	--	--	Root cap	--	Function unknown	PREDICTED: uncharacterized protein LOC4324015 [Oryza sativa Japonica Group]
MSTRG.29295.1	Os01g0968400	cis	--	--	--	--	--	Root cap	--	Function unknown	PREDICTED: uncharacterized protein LOC4324016 [Oryza sativa Japonica Group]
MSTRG.29295.1	Os01g0968500	cis	--	Cellular Component: cytoplasm (GO:0005737);; Molecular Function: phosphatidylcholine 1-acylhydrolase activity (GO:0008970);; Biological Process: lipid catabolic process (GO:0016042);;	--	--	Lipid transport and metabolism	Lipase (class 3)	Phospholipase A1-II 6 OS=Oryza sativa subsp. japonica OX=39947 GN=Os05g0574000 PE=2 SV=1	Function unknown	PREDICTED: phospholipase A1-II 6-like [Oryza brachyantha]
MSTRG.29295.1	Os01g0968601	cis	--	Cellular Component: cytoplasm (GO:0005737);; Molecular Function: phosphatidylcholine 1-acylhydrolase activity (GO:0008970);; Biological Process: lipid catabolic process (GO:0016042);;	--	--	Lipid transport and metabolism	Lipase (class 3)	Phospholipase A1-II 6 OS=Oryza sativa subsp. japonica OX=39947 GN=Os05g0574000 PE=2 SV=1	Function unknown	PREDICTED: phospholipase A1-II 6-like [Oryza brachyantha]
MSTRG.176856.1	Os09g0400400	cis	Carbohydrate transport and metabolism	Molecular Function: zinc ion binding (GO:0008270);; Cellular Component: plastid (GO:0009536);; Biological Process: lignin biosynthetic process (GO:0009809);; Molecular Function: cinnamyl-alcohol dehydrogenase activity (GO:0045551);; Molecular Function: sinapyl alcohol dehydrogenase activity (GO:0052747);; Biological Process: oxidation-reduction process (GO:0055114);;	K00083|0|osa:4346993|K00083 cinnamyl-alcohol dehydrogenase [EC:1.1.1.195] | (RefSeq) CAD8D, OsCAD8D, OsJ_29284; probable cinnamyl alcohol dehydrogenase 8D	Phenylpropanoid biosynthesis (ko00940)	Secondary metabolites biosynthesis, transport and catabolism	Alcohol dehydrogenase GroES-like domain;; Zinc-binding dehydrogenase	Probable cinnamyl alcohol dehydrogenase 8D OS=Oryza sativa subsp. japonica OX=39947 GN=CAD8D PE=2 SV=1	Energy production and conversion	PREDICTED: probable cinnamyl alcohol dehydrogenase 8D [Oryza sativa Japonica Group]
MSTRG.176856.1	Os09g0400500	cis	Transcription	Molecular Function: protein kinase activity (GO:0004672);; Molecular Function: ATP binding (GO:0005524);; Biological Process: protein phosphorylation (GO:0006468);; Cellular Component: integral component of membrane (GO:0016021);;	--	--	--	Protein kinase domain;; Protein tyrosine kinase;; Leucine rich repeat;; Leucine Rich repeats (2 copies);; Leucine rich repeat N-terminal domain;; Leucine Rich Repeat	Probable inactive receptor kinase At1g48480 OS=Arabidopsis thaliana OX=3702 GN=RKL1 PE=2 SV=1	Signal transduction mechanisms	putative receptor kinase [Oryza sativa Japonica Group]
MSTRG.176856.1	Os09g0400600	cis	--	Cellular Component: mitochondrion (GO:0005739);;	--	--	--	--	--	--	Os09g0400600 [Oryza sativa Japonica Group]
MSTRG.176856.1	Os09g0400900	cis	--	--	--	--	--	--	--	--	hypothetical protein [Oryza sativa Japonica Group]
MSTRG.176856.1	Os09g0401000	cis	--	Molecular Function: DNA binding (GO:0003677);;	K09422|3.90296e-169|osa:4346997|K09422 myb proto-oncogene protein, plant | (RefSeq) myb; protein ODORANT1	--	Transcription	Myb-like DNA-binding domain;; Myb-like DNA-binding domain	Transcription factor MYB20 OS=Arabidopsis thaliana OX=3702 GN=MYB20 PE=2 SV=1	Transcription	PREDICTED: protein ODORANT1 [Oryza sativa Japonica Group]
MSTRG.176856.1	Os09g0401050	cis	--	Molecular Function: DNA binding (GO:0003677);;	K09422|1.09964e-84|osa:4346997|K09422 myb proto-oncogene protein, plant | (RefSeq) myb; protein ODORANT1	--	Transcription	Myb-like DNA-binding domain	Transcription factor MYB20 OS=Arabidopsis thaliana OX=3702 GN=MYB20 PE=2 SV=1	Transcription	PREDICTED: protein ODORANT1 [Oryza sativa Japonica Group]
MSTRG.176856.1	Os09g0401100	cis	Signal transduction mechanisms	Molecular Function: ATP binding (GO:0005524);; Cellular Component: mitochondrion (GO:0005739);; Cellular Component: plasma membrane (GO:0005886);; Cellular Component: integral component of membrane (GO:0016021);; Molecular Function: ATPase activity, coupled to transmembrane movement of substances (GO:0042626);; Biological Process: transmembrane transport (GO:0055085);;	--	--	Secondary metabolites biosynthesis, transport and catabolism	ABC-2 type transporter;; ABC transporter;; AAA domain, putative AbiEii toxin, Type IV TA system	ABC transporter G family member 19 OS=Arabidopsis thaliana OX=3702 GN=ABCG19 PE=1 SV=1	Defense mechanisms	PREDICTED: ABC transporter G family member 17 [Oryza sativa Japonica Group]
MSTRG.176856.1	Os09g0401200	cis	--	Molecular Function: ATP binding (GO:0005524);; Cellular Component: mitochondrion (GO:0005739);; Cellular Component: plasma membrane (GO:0005886);; Cellular Component: integral component of membrane (GO:0016021);; Molecular Function: ATPase activity, coupled to transmembrane movement of substances (GO:0042626);; Biological Process: transmembrane transport (GO:0055085);;	--	--	Secondary metabolites biosynthesis, transport and catabolism	ABC-2 type transporter	ABC transporter G family member 2 OS=Arabidopsis thaliana OX=3702 GN=ABCG2 PE=2 SV=1	Defense mechanisms	PREDICTED: ABC transporter G family member 17 [Oryza sativa Japonica Group]
MSTRG.176856.1	Os09g0401300	cis	--	Molecular Function: transcription corepressor activity (GO:0003714);; Cellular Component: nucleus (GO:0005634);; Biological Process: regulation of transcription, DNA-templated (GO:0006355);; Biological Process: protein folding (GO:0006457);; Biological Process: response to wounding (GO:0009611);; Biological Process: heat acclimation (GO:0010286);; Cellular Component: membrane (GO:0016020);; Molec…	K13464|0|osa:4347000|K13464 jasmonate ZIM domain-containing protein | (RefSeq) JAZ4, OsJAZ4, OsJAZ8, OsJ_29291, OsTIFY6b, TIFY6B; protein TIFY 6b	Plant hormone signal transduction (ko04075)	--	tify domain;; Divergent CCT motif	Protein TIFY 6b OS=Oryza sativa subsp. japonica OX=39947 GN=TIFY6B PE=1 SV=1	Function unknown	PREDICTED: protein TIFY 6b [Oryza sativa Japonica Group]
MSTRG.176856.1	Os09g0401550	cis	--	Molecular Function: DNA binding (GO:0003677);; Biological Process: DNA repair (GO:0006281);; Cellular Component: plastid (GO:0009536);; Biological Process: defense response to fungus (GO:0050832);;	K14011|0|osa:4347001|K14011 UBX domain-containing protein 6 | (RefSeq) plant UBX domain-containing protein 2	Protein processing in endoplasmic reticulum (ko04141)	Posttranslational modification, protein turnover, chaperones	PUB domain;; UBX domain	Plant UBX domain-containing protein 2 OS=Arabidopsis thaliana OX=3702 GN=PUX2 PE=1 SV=2	Function unknown	PREDICTED: plant UBX domain-containing protein 2 [Oryza sativa Japonica Group]
MSTRG.176856.1	Os09g0401600	cis	--	Molecular Function: DNA binding (GO:0003677);; Biological Process: DNA repair (GO:0006281);; Cellular Component: plastid (GO:0009536);; Biological Process: defense response to fungus (GO:0050832);;	K14011|4.94076e-163|dosa:Os09t0401600-00|K14011 UBX domain-containing protein 6 | (RAP-DB) Os09g0401600; Similar to PUX2 (PLANT UBX DOMAIN-CONTAINING PROTEIN 2); nucleic acid binding / zinc ion binding.	Protein processing in endoplasmic reticulum (ko04141)	Posttranslational modification, protein turnover, chaperones	UBX domain	Plant UBX domain-containing protein 2 OS=Arabidopsis thaliana OX=3702 GN=PUX2 PE=1 SV=2	Function unknown	Os09g0401600 [Oryza sativa Japonica Group]
MSTRG.176856.1	Os09g0401900	cis	--	Cellular Component: endoplasmic reticulum membrane (GO:0005789);; Biological Process: protein retention in ER lumen (GO:0006621);; Biological Process: protein transport (GO:0015031);; Cellular Component: integral component of membrane (GO:0016021);; Molecular Function: ER retention sequence binding (GO:0046923);;	--	--	--	--	Protein XRI1 OS=Arabidopsis thaliana OX=3702 GN=XRI1 PE=1 SV=2	Function unknown	PREDICTED: protein XRI1 isoform X1 [Oryza sativa Japonica Group]
MSTRG.176856.1	Os09g0402001	cis	--	Cellular Component: plastid (GO:0009536);;	--	--	--	--	--	--	hypothetical protein OsJ_29296 [Oryza sativa Japonica Group]
MSTRG.176856.1	Os09g0402100	cis	--	Cellular Component: nucleosome (GO:0000786);; Cellular Component: nucleolus (GO:0005730);; Biological Process: nucleosome assembly (GO:0006334);; Biological Process: regulation of transcription, DNA-templated (GO:0006355);; Molecular Function: sequence-specific DNA binding (GO:0043565);; Biological Process: regulation of endosperm development (GO:2000014);;	--	--	--	linker histone H1 and H5 family	HMG-Y-related protein A OS=Zea mays OX=4577 GN=HMGIY2 PE=1 SV=1	Function unknown	PREDICTED: HMG-Y-related protein A [Oryza sativa Japonica Group]
MSTRG.176856.1	Os09g0402300	cis	--	Molecular Function: ATP binding (GO:0005524);; Molecular Function: phosphatidylinositol phosphate kinase activity (GO:0016307);; Biological Process: phosphatidylinositol phosphorylation (GO:0046854);;	K00921|0|osa:4347005|K00921 1-phosphatidylinositol-3-phosphate 5-kinase [EC:2.7.1.150] | (RefSeq) putative 1-phosphatidylinositol-3-phosphate 5-kinase FAB1C	--	Signal transduction mechanisms	Phosphatidylinositol-4-phosphate 5-Kinase	Putative 1-phosphatidylinositol-3-phosphate 5-kinase FAB1C OS=Arabidopsis thaliana OX=3702 GN=FAB1C PE=2 SV=1	Posttranslational modification, protein turnover, chaperones	hypothetical protein OsJ_29297 [Oryza sativa Japonica Group]
MSTRG.176856.1	Os09g0402533	cis	--	Molecular Function: DNA binding (GO:0003677);; Molecular Function: transcription factor activity, sequence-specific DNA binding (GO:0003700);; Cellular Component: nucleus (GO:0005634);; Biological Process: regulation of transcription, DNA-templated (GO:0006355);; Molecular Function: protein dimerization activity (GO:0046983);;	--	--	Transcription	--	Agamous-like MADS-box protein AGL61 OS=Arabidopsis thaliana OX=3702 GN=AGL61 PE=1 SV=1	Transcription	PREDICTED: agamous-like MADS-box protein AGL29 [Oryza sativa Japonica Group]
MSTRG.176856.1	Os09g0403000	cis	--	Cellular Component: mitochondrion (GO:0005739);;	--	--	--	Domain of unknown function (DUF4228)	Uncharacterized protein At1g66480 OS=Arabidopsis thaliana OX=3702 GN=At1g66480 PE=2 SV=1	Function unknown	unknown protein [Oryza sativa Japonica Group]
MSTRG.176856.1	Os09g0403300	cis	Secondary metabolites biosynthesis, transport and catabolism;; Defense mechanisms	Molecular Function: monooxygenase activity (GO:0004497);; Molecular Function: iron ion binding (GO:0005506);; Molecular Function: oxidoreductase activity, acting on paired donors, with incorporation or reduction of molecular oxygen (GO:0016705);; Molecular Function: heme binding (GO:0020037);; Biological Process: oxidation-reduction process (GO:0055114);;	K10717|0|osa:9269428|K10717 cytokinin trans-hydroxylase | (RefSeq) cytokinin hydroxylase	Zeatin biosynthesis (ko00908)	Secondary metabolites biosynthesis, transport and catabolism;; Lipid transport and metabolism	Cytochrome P450;; Cytochrome P450	Cytokinin hydroxylase OS=Arabidopsis thaliana OX=3702 GN=CYP735A1 PE=1 SV=1	Secondary metabolites biosynthesis, transport and catabolism	putative cytochrome P450 monooxygenase CYP72A5 [Oryza sativa Japonica Group]
MSTRG.119966.1	Os06g0234200	cis	--	Molecular Function: GTP binding (GO:0005525);; Cellular Component: cytoplasm (GO:0005737);; Biological Process: small GTPase mediated signal transduction (GO:0007264);; Cellular Component: membrane (GO:0016020);;	K04392|5.50649e-69|dosa:Os06t0234200-01|K04392 Ras-related C3 botulinum toxin substrate 1 | (RAP-DB) Os06g0234200, RAC4, RAC/ROP-TYPE_GTPASE_4; Similar to Rac-like GTP-binding protein 4.	Phagosome (ko04145);; AGE-RAGE signaling pathway in diabetic complications (ko04933)	General function prediction only	Ras family;; Ras of Complex, Roc, domain of DAPkinase	Rac-like GTP-binding protein 4 OS=Oryza sativa subsp. japonica OX=39947 GN=RAC4 PE=2 SV=1	Function unknown	small GTP-binding protein OsRac3-like [Oryza sativa Japonica Group]
MSTRG.119966.1	Os06g0234300	cis	--	Cellular Component: Golgi apparatus (GO:0005794);; Cellular Component: plastid (GO:0009536);; Cellular Component: integral component of membrane (GO:0016021);; Molecular Function: O-acetyltransferase activity (GO:0016413);; Biological Process: cell wall organization or biogenesis (GO:0071554);;	--	--	--	GDSL/SGNH-like Acyl-Esterase family found in Pmr5 and Cas1p;; PMR5 N terminal Domain	Protein ALTERED XYLOGLUCAN 4-like OS=Arabidopsis thaliana OX=3702 GN=AXY4L PE=2 SV=1	--	PREDICTED: protein ALTERED XYLOGLUCAN 4-like [Oryza sativa Japonica Group]
MSTRG.119966.1	Os06g0234400	cis	--	Cellular Component: Golgi apparatus (GO:0005794);; Cellular Component: plastid (GO:0009536);; Cellular Component: integral component of membrane (GO:0016021);; Molecular Function: O-acetyltransferase activity (GO:0016413);; Biological Process: cell wall organization or biogenesis (GO:0071554);;	--	--	--	GDSL/SGNH-like Acyl-Esterase family found in Pmr5 and Cas1p;; PMR5 N terminal Domain	Protein ALTERED XYLOGLUCAN 4-like OS=Arabidopsis thaliana OX=3702 GN=AXY4L PE=2 SV=1	--	PREDICTED: protein ALTERED XYLOGLUCAN 4-like [Oryza sativa Japonica Group]
MSTRG.119966.1	Os06g0234600	cis	--	Cellular Component: Golgi apparatus (GO:0005794);; Cellular Component: plastid (GO:0009536);; Cellular Component: integral component of membrane (GO:0016021);; Molecular Function: O-acetyltransferase activity (GO:0016413);; Biological Process: cell wall organization or biogenesis (GO:0071554);;	--	--	--	GDSL/SGNH-like Acyl-Esterase family found in Pmr5 and Cas1p;; PMR5 N terminal Domain	Protein ALTERED XYLOGLUCAN 4-like OS=Arabidopsis thaliana OX=3702 GN=AXY4L PE=2 SV=1	Function unknown	Os06g0234600, partial [Oryza sativa Japonica Group]
MSTRG.119966.1	Os06g0234633	cis	--	Molecular Function: magnesium ion binding (GO:0000287);; Molecular Function: ATP binding (GO:0005524);; Cellular Component: intracellular (GO:0005622);; Biological Process: myo-inositol hexakisphosphate biosynthetic process (GO:0010264);; Biological Process: phosphorylation (GO:0016310);; Biological Process: inositol trisphosphate metabolic process (GO:0032957);; Molecular Function: inositol tetr…	K00913|3.81439e-25|osa:4349492|K00913 inositol-1,3,4-trisphosphate 5/6-kinase / inositol-tetrakisphosphate 1-kinase [EC:2.7.1.159 2.7.1.134] | (RefSeq) ITPK5, OsITL3, OsITPK5; inositol-tetrakisphosphate 1-kinase 5	Inositol phosphate metabolism (ko00562);; Phosphatidylinositol signaling system (ko04070)	--	--	Inositol-tetrakisphosphate 1-kinase 5 OS=Oryza sativa subsp. japonica OX=39947 GN=ITPK5 PE=2 SV=1	Carbohydrate transport and metabolism	hypothetical protein OsJ_32575 [Oryza sativa Japonica Group]
MSTRG.119966.1	Os06g0234700	cis	--	Cellular Component: plastid (GO:0009536);; Cellular Component: integral component of membrane (GO:0016021);;	--	--	--	--	Kinesin-like protein KIN-14G OS=Oryza sativa subsp. japonica OX=39947 GN=KIN14G PE=2 SV=2	--	hypothetical protein [Oryza sativa Japonica Group]
MSTRG.119966.1	Os06g0234800	cis	--	Cellular Component: Golgi apparatus (GO:0005794);; Cellular Component: integral component of membrane (GO:0016021);; Molecular Function: O-acetyltransferase activity (GO:0016413);; Biological Process: cell wall organization or biogenesis (GO:0071554);;	--	--	--	GDSL/SGNH-like Acyl-Esterase family found in Pmr5 and Cas1p;; PMR5 N terminal Domain;; GDSL/SGNH-like Acyl-Esterase family found in Pmr5 and Cas1p	Protein ALTERED XYLOGLUCAN 4 OS=Arabidopsis thaliana OX=3702 GN=AXY4 PE=1 SV=1	--	hypothetical protein OsI_22296 [Oryza sativa Indica Group]
MSTRG.119966.1	Os06g0234900	cis	--	Cellular Component: Golgi apparatus (GO:0005794);; Molecular Function: O-acetyltransferase activity (GO:0016413);; Biological Process: cell wall organization or biogenesis (GO:0071554);;	--	--	--	GDSL/SGNH-like Acyl-Esterase family found in Pmr5 and Cas1p;; PMR5 N terminal Domain	Protein ALTERED XYLOGLUCAN 4 OS=Arabidopsis thaliana OX=3702 GN=AXY4 PE=1 SV=1	--	PREDICTED: protein ALTERED XYLOGLUCAN 4-like [Oryza sativa Japonica Group]
MSTRG.119966.1	Os06g0235000	cis	--	Cellular Component: Golgi apparatus (GO:0005794);; Cellular Component: integral component of membrane (GO:0016021);; Molecular Function: O-acetyltransferase activity (GO:0016413);; Biological Process: cell wall organization or biogenesis (GO:0071554);;	--	--	--	GDSL/SGNH-like Acyl-Esterase family found in Pmr5 and Cas1p;; PMR5 N terminal Domain	Protein ALTERED XYLOGLUCAN 4 OS=Arabidopsis thaliana OX=3702 GN=AXY4 PE=1 SV=1	Function unknown	PREDICTED: protein ALTERED XYLOGLUCAN 4-like [Oryza sativa Japonica Group]
MSTRG.119966.1	Os06g0235100	cis	--	Cellular Component: Golgi apparatus (GO:0005794);; Cellular Component: integral component of membrane (GO:0016021);; Molecular Function: O-acetyltransferase activity (GO:0016413);; Biological Process: cell wall organization or biogenesis (GO:0071554);;	--	--	--	GDSL/SGNH-like Acyl-Esterase family found in Pmr5 and Cas1p;; PMR5 N terminal Domain	Protein ALTERED XYLOGLUCAN 4 OS=Arabidopsis thaliana OX=3702 GN=AXY4 PE=1 SV=1	--	leaf senescence protein-like [Oryza sativa Japonica Group]
MSTRG.119966.1	Os06g0235200	cis	--	Cellular Component: mitochondrion (GO:0005739);; Cellular Component: Golgi apparatus (GO:0005794);; Cellular Component: integral component of membrane (GO:0016021);; Molecular Function: O-acetyltransferase activity (GO:0016413);; Biological Process: cell wall organization or biogenesis (GO:0071554);;	--	--	--	GDSL/SGNH-like Acyl-Esterase family found in Pmr5 and Cas1p;; PMR5 N terminal Domain	Protein ALTERED XYLOGLUCAN 4 OS=Arabidopsis thaliana OX=3702 GN=AXY4 PE=1 SV=1	Function unknown	PREDICTED: protein ALTERED XYLOGLUCAN 4 [Oryza sativa Japonica Group]
MSTRG.119966.1	Os06g0235300	cis	--	--	--	--	General function prediction only	S phase cyclin A-associated protein in the endoplasmic reticulum	--	Function unknown	zinc finger protein-like [Oryza sativa Japonica Group]
MSTRG.119966.1	Os06g0235400	cis	--	--	--	--	--	--	--	Function unknown	Os06g0235400, partial [Oryza sativa Japonica Group]
MSTRG.119966.1	Os06g0235500	cis	--	Cellular Component: plastid (GO:0009536);;	--	--	--	--	--	--	PREDICTED: uncharacterized protein LOC4340598 [Oryza sativa Japonica Group]
MSTRG.119966.1	Os06g0235800	cis	--	Biological Process: generation of catalytic spliceosome for first transesterification step (GO:0000349);; Cellular Component: Prp19 complex (GO:0000974);; Cellular Component: prespliceosome (GO:0071010);; Cellular Component: catalytic step 1 spliceosome (GO:0071012);; Cellular Component: catalytic step 2 spliceosome (GO:0071013);; Cellular Component: post-mRNA release spliceosomal complex (GO:007…	K12867|0|dosa:Os06t0235800-00|K12867 pre-mRNA-splicing factor SYF1 | (RAP-DB) Os06g0235800; Similar to predicted protein.	Spliceosome (ko03040)	RNA processing and modification	Suppressor of forked protein (Suf);; Tetratricopeptide repeat	--	RNA processing and modification	putative adapter protein [Oryza sativa Japonica Group]
MSTRG.119966.1	Os06g0235850	cis	--	--	--	--	--	--	--	--	hypothetical protein [Oryza sativa Japonica Group]
MSTRG.119966.1	Os06g0235900	cis	--	Cellular Component: membrane (GO:0016020);;	--	--	--	--	--	Function unknown	PREDICTED: uncharacterized protein LOC107277321 [Oryza sativa Japonica Group]
MSTRG.119966.1	Os06g0236300	cis	--	--	--	--	--	Domain of unknown function (DUF4228)	--	Function unknown	PREDICTED: uncharacterized protein LOC4340599 [Oryza sativa Japonica Group]
MSTRG.119966.1	Os06g0236600	cis	--	Cellular Component: nucleus (GO:0005634);; Biological Process: cell cycle (GO:0007049);; Biological Process: cell division (GO:0051301);;	K18810|0|osa:9271619|K18810 cyclin D1/2/4, plant | (RefSeq) CYCD1-1, OsJ_019891; cyclin-D1-1	--	Cell cycle control, cell division, chromosome partitioning	Cyclin, N-terminal domain;; Cyclin, C-terminal domain	Cyclin-D1-1 OS=Oryza sativa subsp. japonica OX=39947 GN=CYCD1-1 PE=3 SV=1	Cell cycle control, cell division, chromosome partitioning	PREDICTED: cyclin-D1-1 [Oryza sativa Japonica Group]
MSTRG.119966.1	Os06g0236900	cis	--	Molecular Function: tRNA binding (GO:0000049);; Cellular Component: nucleus (GO:0005634);; Molecular Function: tRNA (guanine-N7-)-methyltransferase activity (GO:0008176);; Biological Process: tRNA methylation (GO:0030488);; Biological Process: RNA (guanine-N7)-methylation (GO:0036265);; Cellular Component: tRNA methyltransferase complex (GO:0043527);;	K03439|1.08865e-53|dosa:Os06t0236900-01|K03439 tRNA (guanine-N7-)-methyltransferase [EC:2.1.1.33] | (RAP-DB) Os06g0236900; Similar to tRNA (guanine-N(7)-)-methyltransferase (EC 2.1.1.33) (tRNA(m7G46)- methyltransferase) (Methyltransferase-like protein 1).	--	General function prediction only	Putative methyltransferase	tRNA (guanine-N(7)-)-methyltransferase OS=Oryza sativa subsp. japonica OX=39947 GN=Os06g0236900 PE=3 SV=1	Function unknown	Os06g0236900, partial [Oryza sativa Japonica Group]
MSTRG.119966.1	Os06g0237000	cis	--	Cellular Component: mitochondrion (GO:0005739);; Cellular Component: plastid (GO:0009536);;	--	--	General function prediction only	--	Ankyrin repeat domain-containing protein EMB506, chloroplastic OS=Arabidopsis thaliana OX=3702 GN=EMB506 PE=1 SV=1	Function unknown	Os06g0237000, partial [Oryza sativa Japonica Group]
MSTRG.119966.1	Os06g0237100	cis	--	Cellular Component: mitochondrion (GO:0005739);;	--	--	--	Ankyrin repeat	Ankyrin repeat domain-containing protein EMB506, chloroplastic OS=Arabidopsis thaliana OX=3702 GN=EMB506 PE=1 SV=1	Function unknown	PREDICTED: uncharacterized protein YuxK [Oryza sativa Japonica Group]
MSTRG.119966.1	Os06g0237200	cis	Amino acid transport and metabolism;; General function prediction only	Molecular Function: DNA binding (GO:0003677);; Molecular Function: DNA-directed DNA polymerase activity (GO:0003887);; Cellular Component: nucleus (GO:0005634);; Biological Process: nucleotide-excision repair (GO:0006289);; Biological Process: double-strand break repair via nonhomologous end joining (GO:0006303);; Molecular Function: zinc ion binding (GO:0008270);; Biological Process: DNA biosynt…	K03512|0|dosa:Os06t0237200-00|K03512 DNA polymerase lambda [EC:2.7.7.7 4.2.99.-] | (RAP-DB) Os06g0237200; Similar to DNA polymerase lambda.	Base excision repair (ko03410);; Non-homologous end-joining (ko03450)	Replication, recombination and repair	DNA polymerase beta palm;; Fingers domain of DNA polymerase lambda;; DNA polymerase beta thumb;; Helix-hairpin-helix domain	DNA polymerase lambda OS=Oryza sativa subsp. japonica OX=39947 GN=POLL PE=1 SV=1	Replication, recombination and repair	PREDICTED: DNA polymerase beta isoform X2 [Oryza sativa Japonica Group]
MSTRG.119966.1	Os06g0237300	cis	--	Molecular Function: DNA binding (GO:0003677);; Molecular Function: DNA-directed DNA polymerase activity (GO:0003887);; Cellular Component: nucleus (GO:0005634);; Biological Process: DNA repair (GO:0006281);; Molecular Function: zinc ion binding (GO:0008270);; Biological Process: DNA biosynthetic process (GO:0071897);;	--	--	Signal transduction mechanisms;; Cytoskeleton	LIM domain	LIM domain-containing protein WLIM1 OS=Arabidopsis thaliana OX=3702 GN=WLIM1 PE=1 SV=1	Function unknown	PREDICTED: fibrous sheath CABYR-binding protein [Oryza sativa Japonica Group]
MSTRG.119966.1	Os06g0237400	cis	Carbohydrate transport and metabolism	Molecular Function: hydrolase activity, hydrolyzing O-glycosyl compounds (GO:0004553);; Cellular Component: cell wall (GO:0005618);; Cellular Component: plastid (GO:0009536);; Biological Process: xyloglucan metabolic process (GO:0010411);; Cellular Component: membrane (GO:0016020);; Molecular Function: xyloglucan:xyloglucosyl transferase activity (GO:0016762);; Biological Process: cell wall bioge…	K08235|8.82647e-176|osa:4340606|K08235 xyloglucan:xyloglucosyl transferase [EC:2.4.1.207] | (RefSeq) putative xyloglucan endotransglucosylase/hydrolase protein 1	--	--	Glycosyl hydrolases family 16;; Xyloglucan endo-transglycosylase (XET) C-terminus	Putative xyloglucan endotransglucosylase/hydrolase protein 1 OS=Arabidopsis thaliana OX=3702 GN=XTH1 PE=3 SV=3	Carbohydrate transport and metabolism	PREDICTED: putative xyloglucan endotransglucosylase/hydrolase protein 1 [Oryza sativa Japonica Group]
MSTRG.119966.1	Os06g0237502	cis	Transcription	Molecular Function: hydrolase activity, hydrolyzing O-glycosyl compounds (GO:0004553);; Biological Process: carbohydrate metabolic process (GO:0005975);; Cellular Component: plastid (GO:0009536);;	--	--	Function unknown	Leucine Rich repeat;; Leucine Rich repeats (2 copies);; Leucine Rich Repeat	--	Function unknown	PREDICTED: protein NLRC3-like isoform X1 [Oryza sativa Japonica Group]
MSTRG.119966.1	Os06g0237600	cis	--	Molecular Function: peroxidase activity (GO:0004601);; Cellular Component: extracellular region (GO:0005576);; Biological Process: response to oxidative stress (GO:0006979);; Molecular Function: heme binding (GO:0020037);; Biological Process: hydrogen peroxide catabolic process (GO:0042744);; Molecular Function: metal ion binding (GO:0046872);; Biological Process: oxidation-reduction process (GO:…	K00430|0|osa:9267003|K00430 peroxidase [EC:1.11.1.7] | (RefSeq) peroxidase 65	Phenylpropanoid biosynthesis (ko00940)	--	Peroxidase	Peroxidase 65 OS=Arabidopsis thaliana OX=3702 GN=PER65 PE=2 SV=2	Carbohydrate transport and metabolism	PREDICTED: peroxidase 65 [Oryza sativa Japonica Group]
MSTRG.119966.1	Os06g0237800	cis	--	Cellular Component: mitochondrion (GO:0005739);;	--	--	Posttranslational modification, protein turnover, chaperones	--	Chaperone protein dnaJ 16 OS=Arabidopsis thaliana OX=3702 GN=ATJ16 PE=2 SV=1	Posttranslational modification, protein turnover, chaperones	Os06g0237800, partial [Oryza sativa Japonica Group]
MSTRG.119966.1	Os06g0237900	cis	Replication, recombination and repair	Molecular Function: catalytic activity (GO:0003824);; Biological Process: base-excision repair (GO:0006284);;	K10773|2.53615e-134|osa:4340610|K10773 endonuclease III [EC:4.2.99.18] | (RefSeq) putative DNA glycosylase At3g47830	Base excision repair (ko03410)	--	HhH-GPD superfamily base excision DNA repair protein	Putative DNA glycosylase At3g47830 OS=Arabidopsis thaliana OX=3702 GN=At3g47830 PE=3 SV=1	Replication, recombination and repair	PREDICTED: putative DNA glycosylase At3g47830 [Oryza sativa Japonica Group]
MSTRG.119966.1	Os06g0237950	cis	Replication, recombination and repair	Molecular Function: catalytic activity (GO:0003824);; Biological Process: base-excision repair (GO:0006284);;	K10773|4.02534e-76|osa:4340610|K10773 endonuclease III [EC:4.2.99.18] | (RefSeq) putative DNA glycosylase At3g47830	Base excision repair (ko03410)	--	--	Putative DNA glycosylase At3g47830 OS=Arabidopsis thaliana OX=3702 GN=At3g47830 PE=3 SV=1	Replication, recombination and repair	Os06g0237900 [Oryza sativa Japonica Group]
MSTRG.119966.1	Os06g0238000	cis	--	Molecular Function: ubiquitin-protein transferase activity (GO:0004842);; Cellular Component: nucleus (GO:0005634);; Cellular Component: cytoplasm (GO:0005737);; Biological Process: protein ubiquitination (GO:0016567);;	--	--	--	Armadillo/beta-catenin-like repeat;; U-box domain	U-box domain-containing protein 41 OS=Arabidopsis thaliana OX=3702 GN=PUB41 PE=2 SV=1	Posttranslational modification, protein turnover, chaperones	PREDICTED: U-box domain-containing protein 39 [Oryza sativa Japonica Group]
MSTRG.119966.1	Os06g0238200	cis	--	Molecular Function: ubiquitin-protein transferase activity (GO:0004842);; Cellular Component: nucleus (GO:0005634);; Cellular Component: cytoplasm (GO:0005737);; Biological Process: protein ubiquitination (GO:0016567);;	--	--	--	U-box domain;; Armadillo/beta-catenin-like repeat	U-box domain-containing protein 40 OS=Arabidopsis thaliana OX=3702 GN=PUB40 PE=2 SV=2	Posttranslational modification, protein turnover, chaperones	PREDICTED: U-box domain-containing protein 39-like [Oryza sativa Japonica Group]
MSTRG.209390.4	Os11g0636050	cis	--	Cellular Component: plastid (GO:0009536);;	--	--	--	--	--	Function unknown	PREDICTED: uncharacterized protein LOC9270452 isoform X3 [Oryza sativa Japonica Group]
MSTRG.209390.4	Os11g0636600	cis	--	--	--	--	--	--	--	--	hypothetical protein OsJ_34541 [Oryza sativa Japonica Group]
MSTRG.209390.4	Os11g0636900	cis	Translation, ribosomal structure and biogenesis	Molecular Function: nucleotide binding (GO:0000166);; Cellular Component: commitment complex (GO:0000243);; Biological Process: mRNA processing (GO:0006397);; Molecular Function: poly-pyrimidine tract binding (GO:0008187);; Biological Process: RNA splicing (GO:0008380);; Cellular Component: nuclear speck (GO:0016607);; Molecular Function: pre-mRNA 3'-splice site binding (GO:0030628);; Cellular Co…	K12837|0|dosa:Os11t0636900-01|K12837 splicing factor U2AF 65 kDa subunit | (RAP-DB) Os11g0636900; Similar to Splicing factor U2af large subunit A.	Spliceosome (ko03040)	RNA processing and modification	RNA recognition motif. (a.k.a. RRM, RBD, or RNP domain);; RNA recognition motif	Splicing factor U2af large subunit A OS=Oryza sativa subsp. japonica OX=39947 GN=U2AF65A PE=2 SV=2	Function unknown	U2 snRNP auxilliary factor, large subunit, splicing factor family protein, expressed [Oryza sativa Japonica Group]
MSTRG.209390.4	Os11g0637000	cis	Carbohydrate transport and metabolism	Molecular Function: sugar:proton symporter activity (GO:0005351);; Molecular Function: glucose transmembrane transporter activity (GO:0005355);; Cellular Component: integral component of plasma membrane (GO:0005887);; Biological Process: proton transport (GO:0015992);; Biological Process: glucose import (GO:0046323);; Biological Process: glucose transmembrane transport (GO:1904659);;	--	--	General function prediction only	Sugar (and other) transporter;; Major Facilitator Superfamily;; Sugar (and other) transporter	Polyol transporter 5 OS=Arabidopsis thaliana OX=3702 GN=PLT5 PE=1 SV=2	Carbohydrate transport and metabolism	Os11g0637000, partial [Oryza sativa Japonica Group]
MSTRG.209390.4	Os11g0637050	cis	Carbohydrate transport and metabolism	Molecular Function: sugar:proton symporter activity (GO:0005351);; Molecular Function: glucose transmembrane transporter activity (GO:0005355);; Cellular Component: integral component of plasma membrane (GO:0005887);; Biological Process: proton transport (GO:0015992);; Biological Process: glucose import (GO:0046323);; Biological Process: glucose transmembrane transport (GO:1904659);;	--	--	General function prediction only	Sugar (and other) transporter;; Major Facilitator Superfamily;; Sugar (and other) transporter	Polyol transporter 5 OS=Arabidopsis thaliana OX=3702 GN=PLT5 PE=1 SV=2	Carbohydrate transport and metabolism	Os11g0637000, partial [Oryza sativa Japonica Group]
MSTRG.209390.4	Os11g0637100	cis	Carbohydrate transport and metabolism	Molecular Function: sugar:proton symporter activity (GO:0005351);; Molecular Function: glucose transmembrane transporter activity (GO:0005355);; Cellular Component: integral component of plasma membrane (GO:0005887);; Biological Process: proton transport (GO:0015992);; Biological Process: glucose import (GO:0046323);; Biological Process: glucose transmembrane transport (GO:1904659);;	--	--	General function prediction only	Sugar (and other) transporter;; Major Facilitator Superfamily	Polyol transporter 5 OS=Arabidopsis thaliana OX=3702 GN=PLT5 PE=1 SV=2	Carbohydrate transport and metabolism	Os11g0637100, partial [Oryza sativa Japonica Group]
MSTRG.209390.4	Os11g0637166	cis	--	--	--	--	--	--	--	--	Os11g0637166 [Oryza sativa Japonica Group]
MSTRG.209390.4	Os11g0637200	cis	Carbohydrate transport and metabolism	Molecular Function: sugar:proton symporter activity (GO:0005351);; Molecular Function: glucose transmembrane transporter activity (GO:0005355);; Cellular Component: integral component of plasma membrane (GO:0005887);; Biological Process: proton transport (GO:0015992);; Biological Process: glucose import (GO:0046323);; Biological Process: glucose transmembrane transport (GO:1904659);;	--	--	General function prediction only	Sugar (and other) transporter;; Major Facilitator Superfamily	Polyol transporter 5 OS=Arabidopsis thaliana OX=3702 GN=PLT5 PE=1 SV=2	Carbohydrate transport and metabolism	PREDICTED: polyol transporter 5 [Oryza sativa Japonica Group]
MSTRG.209390.4	Os11g0637300	cis	--	--	--	--	General function prediction only	F-box-like	Putative F-box/LRR-repeat protein 21 OS=Arabidopsis thaliana OX=3702 GN=FBL21 PE=4 SV=1	Function unknown	Os11g0637300 [Oryza sativa Japonica Group]
MSTRG.209390.4	Os11g0637501	cis	--	Cellular Component: endoplasmic reticulum (GO:0005783);; Biological Process: protein glycosylation (GO:0006486);; Cellular Component: integral component of membrane (GO:0016021);; Biological Process: endoplasmic reticulum unfolded protein response (GO:0030968);;	--	--	Function unknown	Ribosome associated membrane protein RAMP4	--	Intracellular trafficking, secretion, and vesicular transport	PREDICTED: stress-associated endoplasmic reticulum protein 2 [Oryza sativa Japonica Group]
MSTRG.209390.4	Os11g0637600	cis	--	Cellular Component: endoplasmic reticulum (GO:0005783);; Cellular Component: plastid (GO:0009536);; Cellular Component: integral component of membrane (GO:0016021);;	--	--	--	PHD - plant homeodomain finger protein	OBERON-like protein OS=Nicotiana benthamiana OX=4100 GN=PVIP PE=1 SV=1	--	Os11g0637600, partial [Oryza sativa Japonica Group]
MSTRG.209390.4	Os11g0637700	cis	Translation, ribosomal structure and biogenesis	Molecular Function: nucleotide binding (GO:0000166);; Molecular Function: nucleic acid binding (GO:0003676);;	K14411|0|osa:4350986|K14411 RNA-binding protein Musashi | (RefSeq) heterogeneous nuclear ribonucleoprotein 1	mRNA surveillance pathway (ko03015)	RNA processing and modification	RNA recognition motif. (a.k.a. RRM, RBD, or RNP domain);; RNA recognition motif;; Nup53/35/40-type RNA recognition motif	Heterogeneous nuclear ribonucleoprotein 1 OS=Arabidopsis thaliana OX=3702 GN=RNP1 PE=1 SV=1	Function unknown	PREDICTED: heterogeneous nuclear ribonucleoprotein 1 [Oryza sativa Japonica Group]
MSTRG.209390.4	Os11g0637800	cis	Lipid transport and metabolism	Molecular Function: 1-acylglycerol-3-phosphate O-acyltransferase activity (GO:0003841);; Cellular Component: integral component of membrane (GO:0016021);; Biological Process: CDP-diacylglycerol biosynthetic process (GO:0016024);;	K13523|0|osa:4350987|K13523 lysophosphatidic acid acyltransferase / lysophosphatidylinositol acyltransferase [EC:2.3.1.51 2.3.1.-] | (RefSeq) 1-acyl-sn-glycerol-3-phosphate acyltransferase PLS1	Glycerolipid metabolism (ko00561);; Glycerophospholipid metabolism (ko00564)	Lipid transport and metabolism	Acyltransferase C-terminus;; Acyltransferase	1-acyl-sn-glycerol-3-phosphate acyltransferase PLS1 OS=Zea mays OX=4577 GN=PLS1 PE=2 SV=1	Lipid transport and metabolism	PREDICTED: 1-acyl-sn-glycerol-3-phosphate acyltransferase PLS1 [Oryza sativa Japonica Group]
MSTRG.209390.4	Os11g0637900	cis	--	--	--	--	--	--	1-acyl-sn-glycerol-3-phosphate acyltransferase PLS1 OS=Zea mays OX=4577 GN=PLS1 PE=2 SV=1	--	Os11g0637900 [Oryza sativa Japonica Group]
MSTRG.209390.4	Os11g0638000	cis	General function prediction only	Molecular Function: GTP binding (GO:0005525);; Cellular Component: chloroplast (GO:0009507);;	K03977|0|dosa:Os11t0638000-01|K03977 GTPase | (RAP-DB) Os11g0638000; Similar to GTP-binding protein engA.	--	Translation, ribosomal structure and biogenesis	KH-domain-like of EngA bacterial GTPase enzymes, C-terminal;; 50S ribosome-binding GTPase;; Ferrous iron transport protein B;; Dynamin family;; Elongation factor Tu GTP binding domain;; AIG1 family	Probable tRNA modification GTPase MnmE OS=Cyanidium caldarium OX=2771 GN=mnmE PE=3 SV=1	Function unknown	hypothetical protein OsJ_34551 [Oryza sativa Japonica Group]
MSTRG.209390.4	Os11g0638200	cis	--	Cellular Component: plastid (GO:0009536);;	--	--	--	--	--	--	CHP-rich zinc finger protein-like protein, partial [Oryza sativa Japonica Group]
MSTRG.209390.4	Os11g0638700	cis	--	Cellular Component: integral component of membrane (GO:0016021);;	--	--	--	Domain of unknown function (DUF4220);; Protein of unknown function, DUF594	--	Function unknown	PREDICTED: uncharacterized protein LOC9271272 isoform X1 [Oryza sativa Japonica Group]
MSTRG.209390.4	Os11g0638802	cis	--	Cellular Component: integral component of membrane (GO:0016021);;	--	--	--	Domain of unknown function (DUF4220)	--	--	Os11g0638801 [Oryza sativa Japonica Group]
MSTRG.183104.12	Os09g0563200	cis	Inorganic ion transport and metabolism	Molecular Function: potassium ion transmembrane transporter activity (GO:0015079);; Cellular Component: integral component of membrane (GO:0016021);; Biological Process: potassium ion transmembrane transport (GO:0071805);;	--	--	--	K+ potassium transporter	Potassium transporter 18 OS=Oryza sativa subsp. japonica OX=39947 GN=HAK18 PE=2 SV=1	Inorganic ion transport and metabolism	PREDICTED: potassium transporter 18 isoform X1 [Oryza sativa Japonica Group]
MSTRG.183104.12	Os09g0563225	cis	Inorganic ion transport and metabolism	Molecular Function: potassium ion transmembrane transporter activity (GO:0015079);; Cellular Component: integral component of membrane (GO:0016021);; Biological Process: potassium ion transmembrane transport (GO:0071805);;	--	--	--	K+ potassium transporter	Potassium transporter 18 OS=Oryza sativa subsp. japonica OX=39947 GN=HAK18 PE=2 SV=1	Inorganic ion transport and metabolism	PREDICTED: potassium transporter 18 isoform X1 [Oryza sativa Japonica Group]
MSTRG.183104.12	Os09g0563250	cis	--	Molecular Function: ATP binding (GO:0005524);; Cellular Component: cytoplasm (GO:0005737);; Molecular Function: zinc ion binding (GO:0008270);; Cellular Component: integral component of membrane (GO:0016021);; Molecular Function: protein-cysteine S-palmitoyltransferase activity (GO:0019706);; Biological Process: protein refolding (GO:0042026);;	K20027|0|osa:9266663|K20027 palmitoyltransferase ZDHHC1/11 [EC:2.3.1.225] | (RefSeq) probable protein S-acyltransferase 19	--	General function prediction only	DHHC palmitoyltransferase	Probable protein S-acyltransferase 19 OS=Arabidopsis thaliana OX=3702 GN=PAT19 PE=2 SV=1	Function unknown	hypothetical protein OsJ_30349 [Oryza sativa Japonica Group]
MSTRG.183104.12	Os09g0563275	cis	--	Molecular Function: ATP binding (GO:0005524);; Cellular Component: cytoplasm (GO:0005737);; Molecular Function: zinc ion binding (GO:0008270);; Cellular Component: integral component of membrane (GO:0016021);; Molecular Function: protein-cysteine S-palmitoyltransferase activity (GO:0019706);; Biological Process: protein refolding (GO:0042026);;	K20027|0|osa:9266663|K20027 palmitoyltransferase ZDHHC1/11 [EC:2.3.1.225] | (RefSeq) probable protein S-acyltransferase 19	--	General function prediction only	DHHC palmitoyltransferase	Probable protein S-acyltransferase 19 OS=Arabidopsis thaliana OX=3702 GN=PAT19 PE=2 SV=1	Function unknown	hypothetical protein OsJ_30349 [Oryza sativa Japonica Group]
MSTRG.183104.12	Os09g0563300	cis	Posttranslational modification, protein turnover, chaperones	Molecular Function: ATP binding (GO:0005524);; Molecular Function: zinc ion binding (GO:0008270);; Cellular Component: plastid (GO:0009536);; Cellular Component: integral component of membrane (GO:0016021);; Biological Process: protein refolding (GO:0042026);;	--	--	Posttranslational modification, protein turnover, chaperones	TCP-1/cpn60 chaperonin family;; TCP-1/cpn60 chaperonin family	RuBisCO large subunit-binding protein subunit alpha, chloroplastic (Fragment) OS=Brassica napus OX=3708 PE=2 SV=2	Posttranslational modification, protein turnover, chaperones	PREDICTED: ruBisCO large subunit-binding protein subunit alpha [Oryza sativa Japonica Group]
MSTRG.183104.12	Os09g0563700	cis	--	--	--	--	--	Development and cell death domain	B2 protein OS=Daucus carota OX=4039 PE=2 SV=1	Function unknown	PREDICTED: uncharacterized protein LOC4347864 [Oryza sativa Japonica Group]
MSTRG.183104.12	Os09g0563800	cis	--	Molecular Function: ATP binding (GO:0005524);; Cellular Component: mitochondrion (GO:0005739);;	--	--	--	ATPase family associated with various cellular activities (AAA)	--	Function unknown	PREDICTED: uncharacterized protein LOC4347865 isoform X2 [Oryza sativa Japonica Group]
MSTRG.183104.12	Os09g0563901	cis	--	Molecular Function: ATP binding (GO:0005524);;	--	--	--	--	--	Function unknown	Os09g0563901 [Oryza sativa Japonica Group]
MSTRG.183104.12	Os09g0563950	cis	--	Biological Process: double-strand break repair via homologous recombination (GO:0000724);; Molecular Function: DNA binding (GO:0003677);; Cellular Component: nucleus (GO:0005634);; Cellular Component: chromosome (GO:0005694);; Cellular Component: cytoplasm (GO:0005737);; Molecular Function: four-way junction helicase activity (GO:0009378);; Biological Process: DNA duplex unwinding (GO:0032508);; …	--	--	--	--	--	Function unknown	PREDICTED: uncharacterized protein LOC9271338 [Oryza sativa Japonica Group]
MSTRG.183104.12	Os09g0564000	cis	Posttranslational modification, protein turnover, chaperones	Molecular Function: cysteine-type endopeptidase activity (GO:0004197);; Cellular Component: extracellular space (GO:0005615);; Cellular Component: lysosome (GO:0005764);; Biological Process: proteolysis involved in cellular protein catabolic process (GO:0051603);;	--	--	Posttranslational modification, protein turnover, chaperones	Papain family cysteine protease;; Cathepsin propeptide inhibitor domain (I29)	Thiol protease SEN102 OS=Hemerocallis sp. OX=29711 GN=SEN102 PE=2 SV=1	Posttranslational modification, protein turnover, chaperones	putative cysteine protease [Oryza sativa Japonica Group]
MSTRG.183104.12	Os09g0564200	cis	Posttranslational modification, protein turnover, chaperones	Molecular Function: cysteine-type endopeptidase activity (GO:0004197);; Cellular Component: extracellular space (GO:0005615);; Cellular Component: lysosome (GO:0005764);; Biological Process: proteolysis involved in cellular protein catabolic process (GO:0051603);;	--	--	Posttranslational modification, protein turnover, chaperones	Papain family cysteine protease	Thiol protease SEN102 OS=Hemerocallis sp. OX=29711 GN=SEN102 PE=2 SV=1	Posttranslational modification, protein turnover, chaperones	Os09g0564200 [Oryza sativa Japonica Group]
MSTRG.183104.12	Os09g0564400	cis	Posttranslational modification, protein turnover, chaperones	Molecular Function: cysteine-type endopeptidase activity (GO:0004197);; Cellular Component: extracellular space (GO:0005615);; Cellular Component: lysosome (GO:0005764);; Biological Process: proteolysis involved in cellular protein catabolic process (GO:0051603);;	--	--	Posttranslational modification, protein turnover, chaperones	Papain family cysteine protease;; Cathepsin propeptide inhibitor domain (I29);; Peptidase C1-like family	Thiol protease SEN102 OS=Hemerocallis sp. OX=29711 GN=SEN102 PE=2 SV=1	Posttranslational modification, protein turnover, chaperones	PREDICTED: zingipain-2-like [Oryza sativa Japonica Group]
MSTRG.183104.12	Os09g0564450	cis	Posttranslational modification, protein turnover, chaperones	Molecular Function: cysteine-type endopeptidase activity (GO:0004197);; Cellular Component: extracellular space (GO:0005615);; Cellular Component: lysosome (GO:0005764);; Biological Process: proteolysis involved in cellular protein catabolic process (GO:0051603);;	--	--	Posttranslational modification, protein turnover, chaperones	Papain family cysteine protease;; Papain family cysteine protease;; Peptidase C1-like family	KDEL-tailed cysteine endopeptidase CEP1 OS=Arabidopsis thaliana OX=3702 GN=CEP1 PE=1 SV=1	Posttranslational modification, protein turnover, chaperones	putative cysteine proteinase [Oryza sativa Japonica Group]
MSTRG.183104.12	Os09g0564600	cis	Posttranslational modification, protein turnover, chaperones	Molecular Function: cysteine-type endopeptidase activity (GO:0004197);; Cellular Component: extracellular space (GO:0005615);; Cellular Component: lysosome (GO:0005764);; Biological Process: proteolysis involved in cellular protein catabolic process (GO:0051603);;	--	--	Posttranslational modification, protein turnover, chaperones	Papain family cysteine protease;; Cathepsin propeptide inhibitor domain (I29);; Peptidase C1-like family	Thiol protease SEN102 OS=Hemerocallis sp. OX=29711 GN=SEN102 PE=2 SV=1	Posttranslational modification, protein turnover, chaperones	PREDICTED: mexicain [Oryza sativa Japonica Group]
MSTRG.183104.12	Os09g0564700	cis	Posttranslational modification, protein turnover, chaperones	Molecular Function: cysteine-type endopeptidase activity (GO:0004197);; Cellular Component: extracellular space (GO:0005615);; Cellular Component: lysosome (GO:0005764);; Biological Process: proteolysis involved in cellular protein catabolic process (GO:0051603);;	--	--	Posttranslational modification, protein turnover, chaperones	Papain family cysteine protease;; Cathepsin propeptide inhibitor domain (I29)	Thiol protease SEN102 OS=Hemerocallis sp. OX=29711 GN=SEN102 PE=2 SV=1	Posttranslational modification, protein turnover, chaperones	PREDICTED: ervatamin-B-like [Oryza sativa Japonica Group]
MSTRG.183104.12	Os09g0565000	cis	Posttranslational modification, protein turnover, chaperones	Molecular Function: cysteine-type endopeptidase activity (GO:0004197);; Cellular Component: extracellular space (GO:0005615);; Cellular Component: lysosome (GO:0005764);; Biological Process: proteolysis involved in cellular protein catabolic process (GO:0051603);;	--	--	Posttranslational modification, protein turnover, chaperones	Papain family cysteine protease;; Cathepsin propeptide inhibitor domain (I29)	Thiol protease SEN102 OS=Hemerocallis sp. OX=29711 GN=SEN102 PE=2 SV=1	Posttranslational modification, protein turnover, chaperones	Os09g0565000 [Oryza sativa Japonica Group]
MSTRG.183104.12	Os09g0565200	cis	Translation, ribosomal structure and biogenesis	Molecular Function: nucleotide binding (GO:0000166);; Molecular Function: nucleic acid binding (GO:0003676);; Cellular Component: plastid (GO:0009536);; Cellular Component: viral nucleocapsid (GO:0019013);; Cellular Component: intracellular ribonucleoprotein complex (GO:0030529);;	--	--	General function prediction only	RNA recognition motif. (a.k.a. RRM, RBD, or RNP domain);; RNA recognition motif	31 kDa ribonucleoprotein, chloroplastic OS=Nicotiana sylvestris OX=4096 PE=1 SV=1	Function unknown	PREDICTED: 28 kDa ribonucleoprotein, chloroplastic [Oryza sativa Japonica Group]
MSTRG.183104.12	Os09g0565250	cis	Translation, ribosomal structure and biogenesis	Molecular Function: nucleotide binding (GO:0000166);; Molecular Function: nucleic acid binding (GO:0003676);; Cellular Component: chloroplast (GO:0009507);; Cellular Component: viral nucleocapsid (GO:0019013);; Cellular Component: intracellular ribonucleoprotein complex (GO:0030529);;	--	--	General function prediction only	RNA recognition motif. (a.k.a. RRM, RBD, or RNP domain);; RNA recognition motif. (a.k.a. RRM, RBD, or RNP domain)	31 kDa ribonucleoprotein, chloroplastic OS=Arabidopsis thaliana OX=3702 GN=CP31A PE=1 SV=1	Function unknown	PREDICTED: 28 kDa ribonucleoprotein, chloroplastic [Oryza sativa Japonica Group]
MSTRG.183104.12	Os09g0565300	cis	--	Molecular Function: organic cyclic compound binding (GO:0097159);; Molecular Function: heterocyclic compound binding (GO:1901363);;	--	--	Signal transduction mechanisms	Copine	E3 ubiquitin-protein ligase RGLG1 OS=Arabidopsis thaliana OX=3702 GN=RGLG1 PE=1 SV=1	Function unknown	hypothetical protein OsI_32420 [Oryza sativa Indica Group]
MSTRG.183104.12	Os09g0565350	cis	--	Molecular Function: nucleotide binding (GO:0000166);; Molecular Function: nucleic acid binding (GO:0003676);;	--	--	--	Protein of unknown function (DUF295)	--	Function unknown	hypothetical protein OsJ_30368 [Oryza sativa Japonica Group]
MSTRG.183104.12	Os09g0565400	cis	--	--	--	--	--	--	Uncharacterized protein At3g49055 OS=Arabidopsis thaliana OX=3702 GN=At3g49055 PE=2 SV=1	Function unknown	PREDICTED: uncharacterized protein At3g49055 [Oryza sativa Japonica Group]
MSTRG.183104.12	Os09g0565450	cis	--	Cellular Component: nuclear pore (GO:0005643);; Cellular Component: integral component of membrane (GO:0016021);;	K14314|0|osa:4347873|K14314 nuclear pore complex protein Nup210 | (RefSeq) nuclear pore complex protein GP210	--	Nuclear structure;; Intracellular trafficking, secretion, and vesicular transport	--	Nuclear pore complex protein GP210 OS=Arabidopsis thaliana OX=3702 GN=GB210 PE=1 SV=1	Intracellular trafficking, secretion, and vesicular transport	PREDICTED: nuclear pore complex protein GP210 isoform X3 [Oryza sativa Japonica Group]
MSTRG.183104.12	Os09g0565500	cis	--	Cellular Component: nuclear pore (GO:0005643);; Cellular Component: integral component of membrane (GO:0016021);;	K14314|0|dosa:Os09t0565500-01|K14314 nuclear pore complex protein Nup210 | (RAP-DB) Os09g0565500; Conserved hypothetical protein.	--	Nuclear structure;; Intracellular trafficking, secretion, and vesicular transport	--	Nuclear pore complex protein GP210 OS=Arabidopsis thaliana OX=3702 GN=GB210 PE=1 SV=1	Intracellular trafficking, secretion, and vesicular transport	PREDICTED: nuclear pore complex protein GP210 isoform X2 [Oryza sativa Japonica Group]
MSTRG.183104.12	Os09g0565600	cis	Posttranslational modification, protein turnover, chaperones	Biological Process: sterol biosynthetic process (GO:0016126);; Cellular Component: integral component of endoplasmic reticulum membrane (GO:0030176);; Molecular Function: delta14-sterol reductase activity (GO:0050613);; Biological Process: oxidation-reduction process (GO:0055114);;	K00222|0|osa:9268311|K00222 Delta14-sterol reductase [EC:1.3.1.70] | (RefSeq) delta(14)-sterol reductase	--	Lipid transport and metabolism;; Signal transduction mechanisms	Ergosterol biosynthesis ERG4/ERG24 family;; Protein of unknown function (DUF1295)	Delta(14)-sterol reductase OS=Arabidopsis thaliana OX=3702 GN=FK PE=1 SV=2	Lipid transport and metabolism	PREDICTED: delta(14)-sterol reductase [Oryza sativa Japonica Group]
MSTRG.183104.12	Os09g0565700	cis	Amino acid transport and metabolism	Molecular Function: chorismate mutase activity (GO:0004106);; Molecular Function: prephenate dehydratase activity (GO:0004664);; Biological Process: L-phenylalanine biosynthetic process (GO:0009094);; Cellular Component: chloroplast stroma (GO:0009570);; Molecular Function: amino acid binding (GO:0016597);; Molecular Function: arogenate dehydratase activity (GO:0047769);;	K05359|0|osa:4347875|K05359 arogenate/prephenate dehydratase [EC:4.2.1.91 4.2.1.51] | (RefSeq) OJ1155_H10.1; arogenate dehydratase/prephenate dehydratase 6, chloroplastic	Phenylalanine, tyrosine and tryptophan biosynthesis (ko00400);; Biosynthesis of amino acids (ko01230)	Amino acid transport and metabolism	Prephenate dehydratase	Arogenate dehydratase/prephenate dehydratase 6, chloroplastic OS=Arabidopsis thaliana OX=3702 GN=ADT6 PE=1 SV=1	Amino acid transport and metabolism	PREDICTED: arogenate dehydratase/prephenate dehydratase 6, chloroplastic [Oryza sativa Japonica Group]
MSTRG.183104.12	Os09g0565900	cis	--	Cellular Component: mitochondrion (GO:0005739);; Cellular Component: plastid (GO:0009536);; Cellular Component: integral component of membrane (GO:0016021);;	--	--	--	--	--	Function unknown	PREDICTED: uncharacterized protein LOC4347876 [Oryza sativa Japonica Group]
MSTRG.48865.2	Os02g0756200	cis	--	--	--	--	--	Phosphate-induced protein 1 conserved region	Protein EXORDIUM OS=Arabidopsis thaliana OX=3702 GN=EXO PE=2 SV=1	Function unknown	PREDICTED: protein EXORDIUM [Oryza sativa Japonica Group]
MSTRG.48865.2	Os02g0756600	cis	--	--	--	--	--	Phosphate-induced protein 1 conserved region	Protein EXORDIUM OS=Arabidopsis thaliana OX=3702 GN=EXO PE=2 SV=1	Function unknown	PREDICTED: protein EXORDIUM [Oryza sativa Japonica Group]
MSTRG.48865.2	Os02g0756800	cis	--	--	--	--	--	Phosphate-induced protein 1 conserved region	Protein EXORDIUM OS=Arabidopsis thaliana OX=3702 GN=EXO PE=2 SV=1	Function unknown	PREDICTED: protein EXORDIUM [Oryza sativa Japonica Group]
MSTRG.48865.2	Os02g0756850	cis	--	--	--	--	--	Phosphate-induced protein 1 conserved region	Protein EXORDIUM OS=Arabidopsis thaliana OX=3702 GN=EXO PE=2 SV=1	Function unknown	PREDICTED: protein EXORDIUM [Oryza sativa Japonica Group]
MSTRG.48865.2	Os02g0757100	cis	--	--	--	--	--	Phosphate-induced protein 1 conserved region	Protein EXORDIUM OS=Arabidopsis thaliana OX=3702 GN=EXO PE=2 SV=1	Function unknown	PREDICTED: protein EXORDIUM [Oryza sativa Japonica Group]
MSTRG.48865.2	Os02g0757250	cis	--	--	--	--	--	--	--	--	--
MSTRG.48865.2	Os02g0757400	cis	--	Molecular Function: transporter activity (GO:0005215);; Cellular Component: mitochondrion (GO:0005739);; Biological Process: transport (GO:0006810);; Cellular Component: plastid (GO:0009536);; Cellular Component: integral component of membrane (GO:0016021);;	--	--	Amino acid transport and metabolism	POT family	Protein NRT1/ PTR FAMILY 5.10 OS=Arabidopsis thaliana OX=3702 GN=NPF5.10 PE=2 SV=1	Amino acid transport and metabolism	Os02g0757400 [Oryza sativa Japonica Group]
MSTRG.48865.2	Os02g0757700	cis	--	Biological Process: response to abscisic acid (GO:0009737);; Biological Process: posttranscriptional regulation of gene expression (GO:0010608);; Biological Process: negative regulation of gene expression (GO:0010629);; Molecular Function: ligase activity (GO:0016874);;	--	--	General function prediction only	--	F-box protein FBW2 OS=Arabidopsis thaliana OX=3702 GN=FBW2 PE=1 SV=1	Posttranslational modification, protein turnover, chaperones	PREDICTED: F-box protein FBW2 [Oryza sativa Japonica Group]
MSTRG.48865.2	Os02g0757800	cis	--	Biological Process: response to abscisic acid (GO:0009737);; Biological Process: posttranscriptional regulation of gene expression (GO:0010608);; Biological Process: negative regulation of gene expression (GO:0010629);; Molecular Function: ligase activity (GO:0016874);;	--	--	General function prediction only	--	F-box protein FBW2 OS=Arabidopsis thaliana OX=3702 GN=FBW2 PE=1 SV=1	Posttranslational modification, protein turnover, chaperones	Os02g0757700, partial [Oryza sativa Japonica Group]
MSTRG.48865.2	Os02g0757900	cis	Translation, ribosomal structure and biogenesis	Molecular Function: nucleotide binding (GO:0000166);; Molecular Function: nucleic acid binding (GO:0003676);;	K14396|2.15252e-112|dosa:Os02t0757900-01|K14396 polyadenylate-binding protein 2 | (RAP-DB) Os02g0757900; Similar to Poly(A)-binding protein II-like.	mRNA surveillance pathway (ko03015)	RNA processing and modification	RNA recognition motif. (a.k.a. RRM, RBD, or RNP domain)	Polyadenylate-binding protein 3 OS=Arabidopsis thaliana OX=3702 GN=PABN3 PE=1 SV=1	Function unknown	PREDICTED: polyadenylate-binding protein 2 isoform X2 [Oryza sativa Japonica Group]
MSTRG.48865.2	Os02g0758000	cis	--	Cellular Component: mitochondrion (GO:0005739);; Biological Process: response to osmotic stress (GO:0006970);; Biological Process: response to heat (GO:0009408);;	K13993|3.73656e-90|osa:4330786|K13993 HSP20 family protein | (RefSeq) HSP24.1, OsHsp24.1, OsJ_08454; 24.1 kDa heat shock protein, mitochondrial	Protein processing in endoplasmic reticulum (ko04141)	Posttranslational modification, protein turnover, chaperones	Hsp20/alpha crystallin family	24.1 kDa heat shock protein, mitochondrial OS=Oryza sativa subsp. japonica OX=39947 GN=HSP24.1 PE=2 SV=1	Posttranslational modification, protein turnover, chaperones	PREDICTED: 24.1 kDa heat shock protein, mitochondrial [Oryza sativa Japonica Group]
MSTRG.48865.2	Os02g0758100	cis	--	Cellular Component: integral component of membrane (GO:0016021);;	--	--	General function prediction only	LMBR1-like membrane protein	--	Function unknown	Os02g0758100, partial [Oryza sativa Japonica Group]
MSTRG.48865.2	Os02g0758200	cis	--	--	--	--	--	--	--	Function unknown	PREDICTED: uncharacterized protein LOC4330788 [Oryza sativa Japonica Group]
MSTRG.48865.2	Os02g0758800	cis	--	Molecular Function: electron carrier activity (GO:0009055);; Cellular Component: integral component of membrane (GO:0016021);; Cellular Component: anchored component of plasma membrane (GO:0046658);;	--	--	--	Plastocyanin-like domain	Blue copper protein OS=Pisum sativum OX=3888 PE=2 SV=1	Function unknown	PREDICTED: blue copper protein [Oryza sativa Japonica Group]
MSTRG.48865.2	Os02g0759000	cis	--	Molecular Function: DNA binding (GO:0003677);; Cellular Component: nucleus (GO:0005634);; Cellular Component: mitochondrion (GO:0005739);; Biological Process: metabolic process (GO:0008152);; Molecular Function: amino acid binding (GO:0016597);; Molecular Function: protein dimerization activity (GO:0046983);;	--	--	--	--	Transcription factor bHLH96 OS=Arabidopsis thaliana OX=3702 GN=BHLH96 PE=1 SV=1	Function unknown	Os02g0759000, partial [Oryza sativa Japonica Group]
MSTRG.48865.2	Os02g0759200	cis	--	Cellular Component: nucleus (GO:0005634);; Cellular Component: mitochondrion (GO:0005739);; Molecular Function: protein dimerization activity (GO:0046983);;	--	--	--	--	Transcription factor bHLH96 OS=Arabidopsis thaliana OX=3702 GN=BHLH96 PE=1 SV=1	Function unknown	Os02g0759000, partial [Oryza sativa Japonica Group]
MSTRG.48865.2	Os02g0759400	cis	--	Molecular Function: zinc ion binding (GO:0008270);; Cellular Component: integral component of membrane (GO:0016021);;	--	--	Posttranslational modification, protein turnover, chaperones	Ring finger domain;; RING-like zinc finger;; Zinc finger, C3HC4 type (RING finger);; RING-H2 zinc finger domain;; Zinc finger, C3HC4 type (RING finger);; RING-type zinc-finger;; Anaphase-promoting complex subunit 11 RING-H2 finger	E3 ubiquitin-protein ligase ATL31 OS=Arabidopsis thaliana OX=3702 GN=ATL31 PE=1 SV=2	Posttranslational modification, protein turnover, chaperones	PREDICTED: RING-H2 finger protein ATL29 isoform X2 [Oryza sativa Japonica Group]
MSTRG.48865.2	Os02g0759500	cis	--	--	--	--	General function prediction only	PPR repeat family;; PPR repeat;; PPR repeat;; Pentatricopeptide repeat domain;; Pentacotripeptide-repeat region of PRORP	Pentatricopeptide repeat-containing protein At1g73400, mitochondrial OS=Arabidopsis thaliana OX=3702 GN=At1g73400 PE=2 SV=2	Function unknown	PREDICTED: pentatricopeptide repeat-containing protein At1g73400, mitochondrial [Oryza sativa Japonica Group]
MSTRG.48865.2	Os02g0759600	cis	--	--	--	--	General function prediction only	--	F-box protein FBX14 OS=Arabidopsis thaliana OX=3702 GN=FBX14 PE=2 SV=1	Function unknown	PREDICTED: transport inhibitor response 1-like protein isoform X1 [Oryza sativa Japonica Group]
MSTRG.48865.2	Os02g0759700	cis	--	--	--	--	General function prediction only	--	F-box protein FBX14 OS=Arabidopsis thaliana OX=3702 GN=FBX14 PE=2 SV=1	Function unknown	PREDICTED: transport inhibitor response 1-like protein isoform X1 [Oryza sativa Japonica Group]
MSTRG.48865.2	Os02g0759800	cis	--	Biological Process: mRNA splicing, via spliceosome (GO:0000398);; Cellular Component: spliceosomal complex (GO:0005681);; Cellular Component: nucleolus (GO:0005730);; Biological Process: vegetative to reproductive phase transition of meristem (GO:0010228);; Biological Process: regulation of circadian rhythm (GO:0042752);; Biological Process: positive regulation of transcription, DNA-templated (GO…	K06063|0|osa:4330796|K06063 SNW domain-containing protein 1 | (RefSeq) OJ1175_B01.11; SNW/SKI-interacting protein	Spliceosome (ko03040)	RNA processing and modification;; Chromatin structure and dynamics	SKIP/SNW domain	SNW/SKI-interacting protein A OS=Oryza sativa subsp. japonica OX=39947 GN=SKIPA PE=1 SV=1	RNA processing and modification	PREDICTED: SNW/SKI-interacting protein [Oryza sativa Japonica Group]
MSTRG.48865.2	Os02g0759900	cis	Translation, ribosomal structure and biogenesis	Cellular Component: plastid (GO:0009536);; Cellular Component: thylakoid (GO:0009579);; Cellular Component: integral component of membrane (GO:0016021);;	--	--	--	CAAD domains of cyanobacterial aminoacyl-tRNA synthetase	Protein CURVATURE THYLAKOID 1D, chloroplastic OS=Arabidopsis thaliana OX=3702 GN=CURT1D PE=1 SV=1	Function unknown	PREDICTED: protein CURVATURE THYLAKOID 1D, chloroplastic [Oryza sativa Japonica Group]
MSTRG.48865.2	Os02g0760000	cis	Posttranslational modification, protein turnover, chaperones	--	--	--	Posttranslational modification, protein turnover, chaperones	DnaJ domain	DnaJ protein ERDJ3B OS=Arabidopsis thaliana OX=3702 GN=ERDJ3B PE=1 SV=1	Posttranslational modification, protein turnover, chaperones	Os02g0760000 [Oryza sativa Japonica Group]
MSTRG.6497.2	Os01g0253100	cis	Signal transduction mechanisms	Molecular Function: protein serine/threonine kinase activity (GO:0004674);; Molecular Function: ATP binding (GO:0005524);; Cellular Component: mitochondrion (GO:0005739);; Cellular Component: plasma membrane (GO:0005886);; Biological Process: protein phosphorylation (GO:0006468);; Cellular Component: integral component of membrane (GO:0016021);;	--	--	Signal transduction mechanisms	Protein tyrosine kinase;; Protein kinase domain	Receptor-like serine/threonine-protein kinase ALE2 OS=Arabidopsis thaliana OX=3702 GN=ALE2 PE=1 SV=1	Signal transduction mechanisms	putative protein kinase [Oryza sativa Japonica Group]
MSTRG.6497.2	Os01g0253200	cis	--	Molecular Function: pectinesterase activity (GO:0030599);; Biological Process: negative regulation of catalytic activity (GO:0043086);; Molecular Function: pectinesterase inhibitor activity (GO:0046910);; Cellular Component: cell periphery (GO:0071944);;	--	--	--	Plant invertase/pectin methylesterase inhibitor	--	Function unknown	PREDICTED: pectinesterase inhibitor [Oryza sativa Japonica Group]
MSTRG.6497.2	Os01g0253300	cis	--	Cellular Component: nuclear pore (GO:0005643);; Cellular Component: nucleoplasm (GO:0005654);; Cellular Component: cytosol (GO:0005829);; Biological Process: NLS-bearing protein import into nucleus (GO:0006607);; Molecular Function: nuclear localization sequence binding (GO:0008139);; Molecular Function: protein transporter activity (GO:0008565);; Biological Process: viral process (GO:0016032);; …	--	--	Intracellular trafficking, secretion, and vesicular transport	Armadillo/beta-catenin-like repeat;; Importin beta binding domain;; HEAT-like repeat;; Atypical Arm repeat;; HEAT repeats;; HEAT repeat;; Armadillo-like	Importin subunit alpha-1a OS=Oryza sativa subsp. japonica OX=39947 GN=Os01g0253300 PE=1 SV=2	Intracellular trafficking, secretion, and vesicular transport	PREDICTED: importin subunit alpha-1a [Oryza sativa Japonica Group]
MSTRG.6497.2	Os01g0253400	cis	--	Cellular Component: integral component of membrane (GO:0016021);;	--	--	--	Protein of unknown function (DUF1218)	--	Function unknown	PREDICTED: uncharacterized protein LOC4327705 [Oryza sativa Japonica Group]
MSTRG.6497.2	Os01g0253500	cis	--	--	--	--	--	Protein of unknown function (DUF1645)	--	Function unknown	PREDICTED: putative protein TPRXL [Oryza sativa Japonica Group]
MSTRG.6497.2	Os01g0253600	cis	--	Molecular Function: DNA binding (GO:0003677);; Molecular Function: protein binding (GO:0005515);; Cellular Component: nucleus (GO:0005634);; Biological Process: DNA replication (GO:0006260);; Biological Process: DNA repair (GO:0006281);; Biological Process: DNA recombination (GO:0006310);;	K10740|1.88029e-71|osa:4327706|K10740 replication factor A3 | (RefSeq) OsJ_01130, OsRPA14, P0705D01.4, RPA14, RPA3; replication protein A 14 kDa subunit	DNA replication (ko03030);; Nucleotide excision repair (ko03420);; Mismatch repair (ko03430);; Homologous recombination (ko03440)	--	Replication factor A protein 3	Replication protein A 14 kDa subunit OS=Oryza sativa subsp. japonica OX=39947 GN=RPA3 PE=1 SV=1	Function unknown	hypothetical protein OsI_01213 [Oryza sativa Indica Group]
MSTRG.6497.2	Os01g0253800	cis	--	Molecular Function: DNA binding (GO:0003677);; Cellular Component: nucleus (GO:0005634);; Biological Process: DNA replication (GO:0006260);; Biological Process: DNA repair (GO:0006281);; Biological Process: DNA recombination (GO:0006310);;	--	--	--	--	--	Function unknown	hypothetical protein OsI_01213 [Oryza sativa Indica Group]
MSTRG.6497.2	Os01g0253900	cis	--	Biological Process: lipid metabolic process (GO:0006629);; Cellular Component: integral component of membrane (GO:0016021);; Molecular Function: hydrolase activity (GO:0016787);;	--	--	--	Lipase (class 3)	--	Function unknown	PREDICTED: uncharacterized protein LOC4327707 [Oryza sativa Japonica Group]
MSTRG.6497.2	Os01g0254000	cis	General function prediction only	Molecular Function: transporter activity (GO:0005215);; Molecular Function: GTP binding (GO:0005525);; Cellular Component: endoplasmic reticulum (GO:0005783);; Cellular Component: Golgi apparatus (GO:0005794);; Biological Process: intracellular protein transport (GO:0006886);; Biological Process: ER to Golgi vesicle-mediated transport (GO:0006888);; Biological Process: small GTPase mediated signa…	K07953|7.41957e-112|osa:4327708|K07953 GTP-binding protein SAR1 [EC:3.6.5.-] | (RefSeq) GBP, P0705D01.9; GTP-binding protein SAR1A	Protein processing in endoplasmic reticulum (ko04141)	Intracellular trafficking, secretion, and vesicular transport	ADP-ribosylation factor family;; Ras of Complex, Roc, domain of DAPkinase;; Signal recognition particle receptor beta subunit;; 50S ribosome-binding GTPase;; Ras family	GTP-binding protein SAR1A OS=Arabidopsis thaliana OX=3702 GN=SAR1A PE=2 SV=1	Intracellular trafficking, secretion, and vesicular transport	PREDICTED: GTP-binding protein SAR1A [Oryza sativa Japonica Group]
MSTRG.6497.2	Os01g0254100	cis	General function prediction only	Biological Process: regulation of transcription, DNA-templated (GO:0006355);;	--	--	General function prediction only	WD domain, G-beta repeat;; Anaphase-promoting complex subunit 4 WD40 domain;; Eukaryotic translation initiation factor eIF2A	Protein TPR1 OS=Oryza sativa subsp. japonica OX=39947 GN=TPR1 PE=1 SV=1	Function unknown	PREDICTED: topless-related protein 2 isoform X1 [Oryza sativa Japonica Group]
MSTRG.6497.2	Os01g0254200	cis	--	Cellular Component: integral component of membrane (GO:0016021);;	--	--	--	--	--	Function unknown	unknown protein [Oryza sativa Japonica Group]
MSTRG.6497.2	Os01g0254300	cis	Carbohydrate transport and metabolism;; Lipid transport and metabolism	Cellular Component: cell wall (GO:0005618);; Molecular Function: pectinesterase activity (GO:0030599);; Biological Process: cell wall modification (GO:0042545);; Biological Process: negative regulation of catalytic activity (GO:0043086);; Molecular Function: aspartyl esterase activity (GO:0045330);; Biological Process: pectin catabolic process (GO:0045490);; Molecular Function: pectinesterase inh…	K01051|0|osa:4327711|K01051 pectinesterase [EC:3.1.1.11] | (RefSeq) P0711E10.4; putative pectinesterase/pectinesterase inhibitor 22	--	--	Pectinesterase;; Plant invertase/pectin methylesterase inhibitor	Putative pectinesterase/pectinesterase inhibitor 22 OS=Arabidopsis thaliana OX=3702 GN=PME22 PE=3 SV=1	Carbohydrate transport and metabolism	PREDICTED: putative pectinesterase/pectinesterase inhibitor 22 [Oryza sativa Japonica Group]
MSTRG.6497.2	Os01g0254350	cis	Carbohydrate transport and metabolism;; Lipid transport and metabolism	Cellular Component: cell wall (GO:0005618);; Molecular Function: pectinesterase activity (GO:0030599);; Biological Process: cell wall modification (GO:0042545);; Biological Process: negative regulation of catalytic activity (GO:0043086);; Molecular Function: aspartyl esterase activity (GO:0045330);; Biological Process: pectin catabolic process (GO:0045490);; Molecular Function: pectinesterase inh…	K01051|0|osa:4327711|K01051 pectinesterase [EC:3.1.1.11] | (RefSeq) P0711E10.4; putative pectinesterase/pectinesterase inhibitor 22	--	--	Pectinesterase;; Plant invertase/pectin methylesterase inhibitor	Putative pectinesterase/pectinesterase inhibitor 22 OS=Arabidopsis thaliana OX=3702 GN=PME22 PE=3 SV=1	Carbohydrate transport and metabolism	PREDICTED: putative pectinesterase/pectinesterase inhibitor 22 [Oryza sativa Japonica Group]
MSTRG.6497.2	Os01g0254400	cis	--	Biological Process: signal transduction (GO:0007165);; Cellular Component: integral component of membrane (GO:0016021);;	--	--	--	Domain of unknown function	--	Function unknown	PREDICTED: uncharacterized protein LOC107277409 [Oryza sativa Japonica Group]
MSTRG.6497.2	Os01g0254850	cis	--	Biological Process: signal transduction (GO:0007165);; Cellular Component: integral component of membrane (GO:0016021);;	--	--	--	--	--	Function unknown	Os01g0254850, partial [Oryza sativa Japonica Group]
MSTRG.6497.2	Os01g0254900	cis	--	Molecular Function: SNARE binding (GO:0000149);; Molecular Function: SNAP receptor activity (GO:0005484);; Biological Process: intracellular protein transport (GO:0006886);; Biological Process: vesicle fusion (GO:0006906);; Cellular Component: endomembrane system (GO:0012505);; Cellular Component: integral component of membrane (GO:0016021);; Cellular Component: SNARE complex (GO:0031201);; Biolo…	--	--	Intracellular trafficking, secretion, and vesicular transport	Syntaxin-like protein;; SNARE domain;; Syntaxin	Syntaxin-22 OS=Arabidopsis thaliana OX=3702 GN=SYP22 PE=1 SV=1	Intracellular trafficking, secretion, and vesicular transport	PREDICTED: syntaxin-22 [Oryza sativa Japonica Group]
MSTRG.6497.2	Os01g0254950	cis	--	Molecular Function: SNARE binding (GO:0000149);; Molecular Function: SNAP receptor activity (GO:0005484);; Biological Process: intracellular protein transport (GO:0006886);; Biological Process: vesicle fusion (GO:0006906);; Cellular Component: endomembrane system (GO:0012505);; Cellular Component: integral component of membrane (GO:0016021);; Cellular Component: SNARE complex (GO:0031201);; Biolo…	--	--	Intracellular trafficking, secretion, and vesicular transport	Syntaxin-like protein	Syntaxin-22 OS=Arabidopsis thaliana OX=3702 GN=SYP22 PE=1 SV=1	Intracellular trafficking, secretion, and vesicular transport	Os01g0254950, partial [Oryza sativa Japonica Group]
MSTRG.6497.2	Os01g0255000	cis	Coenzyme transport and metabolism;; General function prediction only	Molecular Function: hydrolase activity (GO:0016787);;	--	--	Lipid transport and metabolism	Alpha/beta hydrolase family;; alpha/beta hydrolase fold;; Serine aminopeptidase, S33	--	Function unknown	PREDICTED: bifunctional epoxide hydrolase 2 [Oryza sativa Japonica Group]
MSTRG.6497.2	Os01g0255100	cis	Coenzyme transport and metabolism;; General function prediction only	Molecular Function: hydrolase activity (GO:0016787);;	--	--	Lipid transport and metabolism	Alpha/beta hydrolase family;; alpha/beta hydrolase fold;; Serine aminopeptidase, S33	--	Function unknown	PREDICTED: bifunctional epoxide hydrolase 2 [Oryza sativa Japonica Group]
MSTRG.6497.2	Os01g0255700	cis	--	Cellular Component: plastid (GO:0009536);; Cellular Component: integral component of membrane (GO:0016021);;	--	--	--	--	--	--	PREDICTED: uncharacterized protein LOC107278123 [Oryza sativa Japonica Group]
MSTRG.6497.2	Os01g0256300	cis	--	Cellular Component: mitochondrion (GO:0005739);; Cellular Component: integral component of membrane (GO:0016021);;	--	--	--	--	--	Function unknown	Os01g0256300, partial [Oryza sativa Japonica Group]
MSTRG.6497.2	Os01g0256400	cis	--	Biological Process: microtubule-based process (GO:0007017);; Cellular Component: dynein complex (GO:0030286);; Cellular Component: motile cilium (GO:0031514);;	K10418|8.02493e-61|osa:4327718|K10418 dynein light chain LC8-type | (RefSeq) dynein light chain 1, cytoplasmic	--	Cytoskeleton	Dynein light chain type 1	Dynein 8 kDa light chain, flagellar outer arm OS=Chlamydomonas reinhardtii OX=3055 PE=1 SV=1	Function unknown	PREDICTED: dynein light chain 1, cytoplasmic [Oryza sativa Japonica Group]
MSTRG.6497.2	Os01g0256500	cis	--	Cellular Component: mitochondrion (GO:0005739);; Biological Process: response to stress (GO:0006950);; Cellular Component: plastid (GO:0009536);; Cellular Component: integral component of membrane (GO:0016021);;	--	--	--	Late embryogenesis abundant protein	--	--	Zn-induced protein [Oryza sativa]
MSTRG.6497.2	Os01g0256600	cis	Translation, ribosomal structure and biogenesis	Molecular Function: structural constituent of ribosome (GO:0003735);; Cellular Component: mitochondrion (GO:0005739);; Cellular Component: ribosome (GO:0005840);; Biological Process: translation (GO:0006412);; Molecular Function: 5S rRNA binding (GO:0008097);;	--	--	Posttranslational modification, protein turnover, chaperones	Ribosomal L18 of archaea, bacteria, mitoch. and chloroplast	50S ribosomal protein L18, chloroplastic OS=Gracilaria tenuistipitata var. liui OX=285951 GN=rpl18 PE=3 SV=1	Translation, ribosomal structure and biogenesis	hypothetical protein OsJ_01153 [Oryza sativa Japonica Group]
MSTRG.6497.2	Os01g0256800	cis	Translation, ribosomal structure and biogenesis	Molecular Function: DNA binding (GO:0003677);; Molecular Function: ATP-dependent RNA helicase activity (GO:0004004);; Molecular Function: ATP binding (GO:0005524);; Cellular Component: nucleus (GO:0005634);; Cellular Component: cytoplasm (GO:0005737);; Biological Process: RNA processing (GO:0006396);; Molecular Function: RNA binding (GO:0044822);; Molecular Function: metal ion binding (GO:0046872…	--	--	RNA processing and modification	Helicase conserved C-terminal domain;; Zinc finger C-x8-C-x5-C-x3-H type (and similar);; DEAD/DEAH box helicase	Zinc finger CCCH domain-containing protein 4 OS=Oryza sativa subsp. japonica OX=39947 GN=Os01g0256800 PE=2 SV=1	Replication, recombination and repair	PREDICTED: zinc finger CCCH domain-containing protein 4 [Oryza sativa Japonica Group]
MSTRG.194334.6	Os11g0129200	cis	Defense mechanisms	Biological Process: drug transmembrane transport (GO:0006855);; Molecular Function: drug transmembrane transporter activity (GO:0015238);; Molecular Function: antiporter activity (GO:0015297);; Cellular Component: integral component of membrane (GO:0016021);;	K03327|0|osa:4351384|K03327 multidrug resistance protein, MATE family | (RefSeq) protein DETOXIFICATION 21	--	General function prediction only	MatE;; MatE	Protein DETOXIFICATION 21 OS=Arabidopsis thaliana OX=3702 GN=DTX21 PE=1 SV=1	Defense mechanisms	MATE efflux family protein, expressed [Oryza sativa Japonica Group]
MSTRG.194334.6	Os11g0129301	cis	--	Biological Process: drug transmembrane transport (GO:0006855);; Molecular Function: drug transmembrane transporter activity (GO:0015238);; Molecular Function: antiporter activity (GO:0015297);; Cellular Component: integral component of membrane (GO:0016021);;	K03327|9.56087e-166|osa:4351384|K03327 multidrug resistance protein, MATE family | (RefSeq) protein DETOXIFICATION 21	--	General function prediction only	MatE;; MatE	Protein DETOXIFICATION 21 OS=Arabidopsis thaliana OX=3702 GN=DTX21 PE=1 SV=1	Defense mechanisms	hypothetical protein OsI_37326 [Oryza sativa Indica Group]
MSTRG.194334.6	Os11g0129500	cis	Lipid transport and metabolism;; General function prediction only	Molecular Function: hydrolase activity, acting on ester bonds (GO:0016788);;	--	--	--	--	GDSL esterase/lipase At1g71250 OS=Arabidopsis thaliana OX=3702 GN=At1g71250 PE=2 SV=1	Function unknown	PREDICTED: GDSL esterase/lipase At1g71250 isoform X1 [Oryza sativa Japonica Group]
MSTRG.194334.6	Os11g0129600	cis	--	--	--	--	Function unknown	ELMO/CED-12 family;; ELMO/CED-12 family	--	Function unknown	PREDICTED: ELMO domain-containing protein C [Oryza sativa Japonica Group]
MSTRG.194334.6	Os11g0129700	cis	--	Molecular Function: DNA binding (GO:0003677);; Molecular Function: transcription factor activity, sequence-specific DNA binding (GO:0003700);; Cellular Component: nucleus (GO:0005634);; Biological Process: regulation of transcription, DNA-templated (GO:0006355);; Biological Process: multicellular organism development (GO:0007275);; Cellular Component: plastid (GO:0009536);;	--	--	--	AP2 domain	Ethylene-responsive transcription factor WRI1 OS=Arabidopsis thaliana OX=3702 GN=WRI1 PE=2 SV=1	Transcription	PREDICTED: AP2-like ethylene-responsive transcription factor At1g16060 [Oryza sativa Japonica Group]
MSTRG.194334.6	Os11g0129800	cis	--	Cellular Component: plastid (GO:0009536);;	--	--	--	--	--	Function unknown	PREDICTED: uncharacterized protein LOC4349668 [Oryza sativa Japonica Group]
MSTRG.194334.6	Os11g0130100	cis	--	Cellular Component: plastid (GO:0009536);;	K15559|0|osa:4349670|K15559 regulator of Ty1 transposition protein 103 | (RefSeq) regulation of nuclear pre-mRNA domain-containing protein 2	--	RNA processing and modification	--	--	Function unknown	Os11g0130100, partial [Oryza sativa Japonica Group]
MSTRG.194334.6	Os11g0130200	cis	Function unknown	Cellular Component: mitochondrion (GO:0005739);; Cellular Component: plastid (GO:0009536);;	--	--	--	Domain of unknown function (DUF309)	--	Function unknown	PREDICTED: uncharacterized protein LOC4349671 [Oryza sativa Japonica Group]
MSTRG.194334.6	Os11g0130300	cis	--	Biological Process: double-strand break repair via homologous recombination (GO:0000724);; Molecular Function: ubiquitin-protein transferase activity (GO:0004842);; Cellular Component: nucleus (GO:0005634);; Biological Process: postreplication repair (GO:0006301);; Biological Process: protein ubiquitination (GO:0016567);; Cellular Component: Smc5-Smc6 complex (GO:0030915);;	--	--	Chromatin structure and dynamics	Nse1 non-SMC component of SMC5-6 complex;; RING-like domain	--	Function unknown	PREDICTED: non-structural maintenance of chromosomes element 1 homolog [Oryza sativa Japonica Group]
MSTRG.194334.6	Os11g0130400	cis	--	Cellular Component: integral component of membrane (GO:0016021);;	--	--	--	Late embryogenesis abundant protein	NDR1/HIN1-like protein 13 OS=Arabidopsis thaliana OX=3702 GN=NHL13 PE=2 SV=1	Function unknown	PREDICTED: uncharacterized protein LOC4349673 [Oryza sativa Japonica Group]
MSTRG.194334.6	Os11g0130500	cis	--	--	--	--	--	F-box domain	F-box/FBD/LRR-repeat protein At3g52680 OS=Arabidopsis thaliana OX=3702 GN=At3g52680 PE=2 SV=2	Function unknown	PREDICTED: uncharacterized protein LOC9269474 isoform X1 [Oryza sativa Japonica Group]
MSTRG.194334.6	Os11g0130600	cis	--	--	--	--	--	--	--	--	expressed protein [Oryza sativa Japonica Group]
MSTRG.194334.6	Os11g0130700	cis	--	--	--	--	--	--	--	Function unknown	hypothetical protein OsJ_32815 [Oryza sativa Japonica Group]
MSTRG.194334.6	Os11g0130800	cis	--	Biological Process: proteolysis (GO:0006508);; Molecular Function: cysteine-type peptidase activity (GO:0008234);; Cellular Component: integral component of membrane (GO:0016021);;	--	--	--	--	--	Posttranslational modification, protein turnover, chaperones	Os11g0130800 [Oryza sativa Japonica Group]
MSTRG.194334.6	Os11g0130900	cis	Transcription	Molecular Function: ADP binding (GO:0043531);;	--	--	Signal transduction mechanisms	NB-ARC domain	Putative disease resistance protein At1g50180 OS=Arabidopsis thaliana OX=3702 GN=At1g50180 PE=3 SV=2	Function unknown	Os11g0130900, partial [Oryza sativa Japonica Group]
MSTRG.194334.6	Os11g0131100	cis	--	Cellular Component: plastid (GO:0009536);;	--	--	--	VQ motif	Calmodulin-binding protein 25 OS=Arabidopsis thaliana OX=3702 GN=CAMBP25 PE=1 SV=1	Function unknown	PREDICTED: calmodulin-binding protein 25 [Oryza sativa Japonica Group]
MSTRG.194334.6	Os11g0131200	cis	--	Cellular Component: chloroplast envelope (GO:0009941);; Cellular Component: integral component of membrane (GO:0016021);;	--	--	General function prediction only	Mpv17 / PMP22 family	Peroxisomal membrane protein PMP22 OS=Arabidopsis thaliana OX=3702 GN=PMP22 PE=1 SV=1	Function unknown	PREDICTED: protein SYM1 [Oryza sativa Japonica Group]
MSTRG.194334.6	Os11g0131300	cis	--	Molecular Function: ubiquitin-protein transferase activity (GO:0004842);; Molecular Function: zinc ion binding (GO:0008270);; Biological Process: protein ubiquitination (GO:0016567);; Cellular Component: SCF ubiquitin ligase complex (GO:0019005);; Biological Process: SCF-dependent proteasomal ubiquitin-dependent protein catabolic process (GO:0031146);;	--	--	--	F-box-like;; F-box domain;; F-box associated domain	Putative F-box only protein 9 OS=Arabidopsis thaliana OX=3702 GN=FBX9 PE=4 SV=1	Function unknown	Os11g0131300 [Oryza sativa Japonica Group]
MSTRG.194334.6	Os11g0131400	cis	--	Molecular Function: zinc ion binding (GO:0008270);; Cellular Component: integral component of membrane (GO:0016021);;	--	--	General function prediction only	DYW family of nucleic acid deaminases;; PPR repeat;; PPR repeat family;; PPR repeat;; Pentatricopeptide repeat domain	Pentatricopeptide repeat-containing protein At4g21065 OS=Arabidopsis thaliana OX=3702 GN=PCMP-H28 PE=2 SV=2	Function unknown	Os11g0131400, partial [Oryza sativa Japonica Group]
MSTRG.194334.6	Os11g0131500	cis	--	Molecular Function: zinc ion binding (GO:0008270);; Cellular Component: integral component of membrane (GO:0016021);;	--	--	General function prediction only	DYW family of nucleic acid deaminases;; PPR repeat;; PPR repeat family;; PPR repeat;; Pentatricopeptide repeat domain	Pentatricopeptide repeat-containing protein At4g21065 OS=Arabidopsis thaliana OX=3702 GN=PCMP-H28 PE=2 SV=2	Function unknown	pentatricopeptide, putative, expressed [Oryza sativa Japonica Group]
MSTRG.194334.6	Os11g0131600	cis	Defense mechanisms	Cellular Component: nucleus (GO:0005634);; Cellular Component: chromosome (GO:0005694);; Molecular Function: zinc ion binding (GO:0008270);; Molecular Function: histone-lysine N-methyltransferase activity (GO:0018024);; Biological Process: histone lysine methylation (GO:0034968);; Molecular Function: histone binding (GO:0042393);;	K11420|0|osa:107277010|K11420 euchromatic histone-lysine N-methyltransferase [EC:2.1.1.43] | (RefSeq) histone-lysine N-methyltransferase, H3 lysine-9 specific SUVH1-like	--	Chromatin structure and dynamics;; Transcription	SAD/SRA domain;; SET domain;; Pre-SET motif	Histone-lysine N-methyltransferase, H3 lysine-9 specific SUVH3 OS=Arabidopsis thaliana OX=3702 GN=SUVH3 PE=2 SV=2	Function unknown	PREDICTED: histone-lysine N-methyltransferase, H3 lysine-9 specific SUVH1-like [Oryza sativa Japonica Group]
MSTRG.194334.6	Os11g0131700	cis	--	Cellular Component: mitochondrion (GO:0005739);; Biological Process: protein transport (GO:0015031);; Molecular Function: metal ion binding (GO:0046872);;	--	--	Intracellular trafficking, secretion, and vesicular transport	Tim10/DDP family zinc finger	Mitochondrial import inner membrane translocase subunit TIM8 OS=Arabidopsis thaliana OX=3702 GN=TIM8 PE=1 SV=1	Posttranslational modification, protein turnover, chaperones	PREDICTED: mitochondrial import inner membrane translocase subunit TIM8 [Oryza sativa Japonica Group]
MSTRG.194334.6	Os11g0131900	cis	Carbohydrate transport and metabolism	Biological Process: L-arabinose metabolic process (GO:0046373);; Molecular Function: alpha-L-arabinofuranosidase activity (GO:0046556);;	K01209|0|dosa:Os11t0131900-01|K01209 alpha-N-arabinofuranosidase [EC:3.2.1.55] | (RAP-DB) Os11g0131900; Similar to Arabinoxylan arabinofuranohydrolase isoenzyme AXAH-II.	Amino sugar and nucleotide sugar metabolism (ko00520)	--	Alpha-L-arabinofuranosidase C-terminal domain	Alpha-L-arabinofuranosidase 1 OS=Arabidopsis thaliana OX=3702 GN=ASD1 PE=1 SV=1	Carbohydrate transport and metabolism	PREDICTED: alpha-L-arabinofuranosidase 1 isoform X2 [Oryza sativa Japonica Group]
MSTRG.194334.6	Os11g0132000	cis	Carbohydrate transport and metabolism	Biological Process: L-arabinose metabolic process (GO:0046373);; Molecular Function: alpha-L-arabinofuranosidase activity (GO:0046556);;	--	--	--	Alpha-L-arabinofuranosidase C-terminal domain	Alpha-L-arabinofuranosidase 2 OS=Arabidopsis thaliana OX=3702 GN=ASD2 PE=2 SV=1	Carbohydrate transport and metabolism	hypothetical protein OsJ_32827 [Oryza sativa Japonica Group]
MSTRG.194334.6	Os11g0132100	cis	--	Molecular Function: enzyme inhibitor activity (GO:0004857);; Biological Process: negative regulation of catalytic activity (GO:0043086);;	--	--	--	Plant invertase/pectin methylesterase inhibitor	--	--	pectinesterase inhibitor domain containing protein, expressed [Oryza sativa Japonica Group]
MSTRG.194334.6	Os11g0132400	cis	--	Cellular Component: integral component of membrane (GO:0016021);;	--	--	Function unknown	Eukaryotic protein of unknown function (DUF872)	--	--	PREDICTED: transmembrane protein 230 isoform X1 [Oryza sativa Japonica Group]
MSTRG.194334.6	Os11g0132501	cis	--	Cellular Component: plastid (GO:0009536);;	--	--	--	--	--	--	Os11g0132501 [Oryza sativa Japonica Group]
MSTRG.194334.6	Os11g0132600	cis	Carbohydrate transport and metabolism	Biological Process: L-arabinose metabolic process (GO:0046373);; Molecular Function: alpha-L-arabinofuranosidase activity (GO:0046556);;	--	--	--	Alpha-L-arabinofuranosidase C-terminal domain	Alpha-L-arabinofuranosidase 1 OS=Arabidopsis thaliana OX=3702 GN=ASD1 PE=1 SV=1	Carbohydrate transport and metabolism	PREDICTED: alpha-L-arabinofuranosidase 1 [Oryza sativa Japonica Group]
MSTRG.194334.6	Os11g0132700	cis	General function prediction only	Cellular Component: nuclear pore (GO:0005643);; Cellular Component: endoplasmic reticulum (GO:0005783);; Biological Process: nucleocytoplasmic transport (GO:0006913);; Cellular Component: integral component of membrane (GO:0016021);;	K14320|0|osa:4349688|K14320 aladin | (RefSeq) aladin	RNA transport (ko03013)	General function prediction only	Anaphase-promoting complex subunit 4 WD40 domain;; WD domain, G-beta repeat;; Eukaryotic translation initiation factor eIF2A	Aladin OS=Arabidopsis thaliana OX=3702 GN=AAAS PE=1 SV=1	Function unknown	PREDICTED: aladin [Oryza sativa Japonica Group]
MSTRG.194334.6	Os11g0133001	cis	Signal transduction mechanisms	Molecular Function: protein serine/threonine kinase activity (GO:0004674);; Molecular Function: ATP binding (GO:0005524);; Cellular Component: mitochondrion (GO:0005739);; Cellular Component: plasma membrane (GO:0005886);; Biological Process: protein phosphorylation (GO:0006468);; Cellular Component: integral component of membrane (GO:0016021);; Molecular Function: carbohydrate binding (GO:003024…	--	--	--	Protein kinase domain;; Protein tyrosine kinase;; D-mannose binding lectin;; S-locus glycoprotein domain;; PAN-like domain	Putative receptor protein kinase ZmPK1 OS=Zea mays OX=4577 GN=PK1 PE=2 SV=2	Signal transduction mechanisms	D-mannose binding lectin family protein, expressed [Oryza sativa Japonica Group]
MSTRG.194334.6	Os11g0133100	cis		Molecular Function: protein serine/threonine kinase activity (GO:0004674);; Molecular Function: ATP binding (GO:0005524);; Cellular Component: plasma membrane (GO:0005886);; Biological Process: protein phosphorylation (GO:0006468);; Cellular Component: integral component of membrane (GO:0016021);; Molecular Function: carbohydrate binding (GO:0030246);; Biological Process: recognition of pollen (G…	--	--	--	Protein kinase domain;; Protein tyrosine kinase;; S-locus glycoprotein domain;; PAN domain	Putative receptor protein kinase ZmPK1 OS=Zea mays OX=4577 GN=PK1 PE=2 SV=2	Signal transduction mechanisms	PREDICTED: putative receptor protein kinase ZmPK1 [Oryza sativa Japonica Group]
MSTRG.194334.6	Os11g0133200	cis	--	Molecular Function: helicase activity (GO:0004386);; Cellular Component: chloroplast (GO:0009507);; Biological Process: embryo development ending in seed dormancy (GO:0009793);;	--	--	General function prediction only	PPR repeat family;; PPR repeat;; PPR repeat;; Pentatricopeptide repeat domain;; Pentacotripeptide-repeat region of PRORP	Pentatricopeptide repeat-containing protein At3g53700, chloroplastic OS=Arabidopsis thaliana OX=3702 GN=MEE40 PE=2 SV=1	Function unknown	pentatricopeptide, putative [Oryza sativa Japonica Group]
MSTRG.194334.6	Os11g0133300	cis	Cell wall/membrane/envelope biogenesis	Molecular Function: protein serine/threonine kinase activity (GO:0004674);; Molecular Function: ATP binding (GO:0005524);; Cellular Component: plasma membrane (GO:0005886);; Biological Process: protein phosphorylation (GO:0006468);; Cellular Component: integral component of membrane (GO:0016021);; Molecular Function: carbohydrate binding (GO:0030246);; Biological Process: recognition of pollen (G…	--	--	--	D-mannose binding lectin;; S-locus glycoprotein domain;; PAN domain;; Protein kinase domain;; Protein tyrosine kinase	Putative receptor protein kinase ZmPK1 OS=Zea mays OX=4577 GN=PK1 PE=2 SV=2	--	hypothetical_protein [Oryza glaberrima]
MSTRG.194334.6	Os11g0133500	cis		Molecular Function: protein serine/threonine kinase activity (GO:0004674);; Molecular Function: ATP binding (GO:0005524);; Cellular Component: plasma membrane (GO:0005886);; Biological Process: protein phosphorylation (GO:0006468);; Cellular Component: integral component of membrane (GO:0016021);; Molecular Function: carbohydrate binding (GO:0030246);; Biological Process: recognition of pollen (G…	--	--	--	Protein kinase domain;; Protein tyrosine kinase;; D-mannose binding lectin;; S-locus glycoprotein domain	Putative receptor protein kinase ZmPK1 OS=Zea mays OX=4577 GN=PK1 PE=2 SV=2	Signal transduction mechanisms	PREDICTED: putative receptor protein kinase ZmPK1 [Oryza sativa Japonica Group]
MSTRG.182510.2	Os09g0544900	cis	Lipid transport and metabolism	Molecular Function: ornithine decarboxylase activity (GO:0004586);; Cellular Component: cytoplasm (GO:0005737);; Biological Process: putrescine biosynthetic process from ornithine (GO:0033387);;	K19658|0|osa:4347752|K19658 peroxisomal enoyl-CoA hydratase 2 [EC:4.2.1.119] | (RefSeq) enoyl-CoA hydratase 2, peroxisomal	--	Lipid transport and metabolism	MaoC like domain;; N-terminal half of MaoC dehydratase	Enoyl-CoA hydratase 2, peroxisomal OS=Arabidopsis thaliana OX=3702 GN=ECH2 PE=1 SV=1	Lipid transport and metabolism	PREDICTED: enoyl-CoA hydratase 2, peroxisomal isoform X1 [Oryza sativa Japonica Group]
MSTRG.182510.2	Os09g0545000	cis	Signal transduction mechanisms	Molecular Function: monovalent cation:proton antiporter activity (GO:0005451);; Biological Process: regulation of pH (GO:0006885);; Cellular Component: endomembrane system (GO:0012505);; Cellular Component: integral component of membrane (GO:0016021);; Biological Process: hydrogen ion transmembrane transport (GO:1902600);;	--	--	Inorganic ion transport and metabolism	Sodium/hydrogen exchanger family	Cation/H(+) antiporter 2 OS=Arabidopsis thaliana OX=3702 GN=CHX2 PE=2 SV=1	Inorganic ion transport and metabolism	PREDICTED: cation/H(+) antiporter 2 [Oryza sativa Japonica Group]
MSTRG.182510.2	Os09g0545051	cis	--	--	--	--	--	--	--	--	Os08g0305100, partial [Oryza sativa Japonica Group]
MSTRG.182510.2	Os09g0545100	cis	--	Molecular Function: nucleotide binding (GO:0000166);; Molecular Function: nucleic acid binding (GO:0003676);; Molecular Function: catalytic activity (GO:0003824);; Cellular Component: plastid (GO:0009536);; Cellular Component: integral component of membrane (GO:0016021);;	--	--	--	--	--	Function unknown	Os09g0545100 [Oryza sativa Japonica Group]
MSTRG.182510.2	Os09g0545250	cis	--	Molecular Function: RNA binding (GO:0003723);; Molecular Function: RNA-directed DNA polymerase activity (GO:0003964);; Molecular Function: RNA-DNA hybrid ribonuclease activity (GO:0004523);; Biological Process: RNA-dependent DNA biosynthetic process (GO:0006278);; Cellular Component: plastid (GO:0009536);; Biological Process: RNA phosphodiester bond hydrolysis, endonucleolytic (GO:0090502);;	--	--	General function prediction only	--	Uncharacterized mitochondrial protein AtMg00310 OS=Arabidopsis thaliana OX=3702 GN=AtMg00310 PE=4 SV=1	Function unknown	Os09g0545250, partial [Oryza sativa Japonica Group]
MSTRG.182510.2	Os09g0545300	cis	--	Cellular Component: mitochondrion (GO:0005739);; Biological Process: multicellular organism development (GO:0007275);; Biological Process: auxin-activated signaling pathway (GO:0009734);; Biological Process: negative regulation of organ growth (GO:0046621);; Biological Process: regulation of auxin polar transport (GO:2000012);;	--	--	--	Auxin responsive protein	Auxin-responsive protein SAUR36 OS=Oryza sativa subsp. japonica OX=39947 GN=SAUR39 PE=2 SV=1	Function unknown	PREDICTED: auxin-responsive protein SAUR36 [Oryza sativa Japonica Group]
MSTRG.182510.2	Os09g0545320	cis	--	Cellular Component: mitochondrion (GO:0005739);; Biological Process: response to auxin (GO:0009733);; Biological Process: auxin polar transport (GO:0009926);; Biological Process: regulation of organ growth (GO:0046620);;	--	--	--	--	--	--	Os09g0545320, partial [Oryza sativa Japonica Group]
MSTRG.182510.2	Os09g0545400	cis	--	Molecular Function: calmodulin binding (GO:0005516);; Cellular Component: mitochondrion (GO:0005739);; Biological Process: auxin-activated signaling pathway (GO:0009734);; Biological Process: auxin polar transport (GO:0009926);; Biological Process: regulation of organ growth (GO:0046620);;	--	--	--	Auxin responsive protein	Auxin-responsive protein SAUR36 OS=Oryza sativa subsp. japonica OX=39947 GN=SAUR39 PE=2 SV=1	Function unknown	PREDICTED: auxin-responsive protein SAUR36-like [Oryza sativa Japonica Group]
MSTRG.182510.2	Os09g0545500	cis	--	Molecular Function: calmodulin binding (GO:0005516);; Cellular Component: mitochondrion (GO:0005739);; Biological Process: auxin-activated signaling pathway (GO:0009734);; Biological Process: auxin polar transport (GO:0009926);; Biological Process: regulation of organ growth (GO:0046620);;	--	--	--	Auxin responsive protein	Auxin-responsive protein SAUR36 OS=Oryza sativa subsp. japonica OX=39947 GN=SAUR39 PE=2 SV=1	Function unknown	PREDICTED: auxin-responsive protein SAUR36-like [Oryza sativa Japonica Group]
MSTRG.182510.2	Os09g0545550	cis	Carbohydrate transport and metabolism;; Lipid transport and metabolism	Molecular Function: hydrolase activity, acting on ester bonds (GO:0016788);; Biological Process: cell wall organization (GO:0071555);; Cellular Component: cell periphery (GO:0071944);;	K01051|4.38708e-109|obr:102719516|K01051 pectinesterase [EC:3.1.1.11] | (RefSeq) probable pectinesterase/pectinesterase inhibitor 32	Pentose and glucuronate interconversions (ko00040);; Starch and sucrose metabolism (ko00500)	--	Pectinesterase;; Pectinesterase	Pectinesterase/pectinesterase inhibitor PPE8B OS=Prunus persica OX=3760 PE=2 SV=1	Function unknown	hypothetical protein OsI_32252 [Oryza sativa Indica Group]
MSTRG.182510.2	Os09g0545650	cis	--	Molecular Function: calmodulin binding (GO:0005516);; Cellular Component: mitochondrion (GO:0005739);; Biological Process: auxin-activated signaling pathway (GO:0009734);; Biological Process: auxin polar transport (GO:0009926);; Biological Process: regulation of organ growth (GO:0046620);;	--	--	--	Auxin responsive protein	Auxin-responsive protein SAUR36 OS=Oryza sativa subsp. japonica OX=39947 GN=SAUR39 PE=2 SV=1	--	PREDICTED: auxin-responsive protein SAUR36-like [Oryza sativa Japonica Group]
MSTRG.182510.2	Os09g0545700	cis	--	Molecular Function: calmodulin binding (GO:0005516);; Cellular Component: mitochondrion (GO:0005739);; Biological Process: auxin-activated signaling pathway (GO:0009734);; Biological Process: auxin polar transport (GO:0009926);; Biological Process: regulation of organ growth (GO:0046620);;	--	--	--	Auxin responsive protein	Auxin-responsive protein SAUR36 OS=Oryza sativa subsp. japonica OX=39947 GN=SAUR39 PE=2 SV=1	--	PREDICTED: auxin-responsive protein SAUR36-like [Oryza sativa Japonica Group]
MSTRG.182510.2	Os09g0545801	cis	--	--	--	--	--	--	--	--	--
MSTRG.182510.2	Os09g0545901	cis	--	Molecular Function: calmodulin binding (GO:0005516);; Cellular Component: mitochondrion (GO:0005739);; Biological Process: auxin-activated signaling pathway (GO:0009734);; Biological Process: auxin polar transport (GO:0009926);; Biological Process: regulation of organ growth (GO:0046620);;	--	--	--	Auxin responsive protein	Auxin-responsive protein SAUR36 OS=Oryza sativa subsp. japonica OX=39947 GN=SAUR39 PE=2 SV=1	--	putative auxin induced protein [Oryza sativa Japonica Group]
MSTRG.182510.2	Os09g0545999	cis	--	Molecular Function: calmodulin binding (GO:0005516);; Cellular Component: mitochondrion (GO:0005739);; Biological Process: auxin-activated signaling pathway (GO:0009734);; Biological Process: auxin polar transport (GO:0009926);; Biological Process: regulation of organ growth (GO:0046620);;	--	--	--	Auxin responsive protein	Auxin-responsive protein SAUR36 OS=Oryza sativa subsp. japonica OX=39947 GN=SAUR39 PE=2 SV=1	Function unknown	PREDICTED: auxin-responsive protein SAUR36-like [Oryza brachyantha]
MSTRG.182510.2	Os09g0546100	cis	--	Molecular Function: calmodulin binding (GO:0005516);; Cellular Component: mitochondrion (GO:0005739);; Biological Process: auxin-activated signaling pathway (GO:0009734);; Biological Process: auxin polar transport (GO:0009926);; Biological Process: regulation of organ growth (GO:0046620);;	--	--	--	Auxin responsive protein	Auxin-responsive protein SAUR36 OS=Oryza sativa subsp. japonica OX=39947 GN=SAUR39 PE=2 SV=1	Function unknown	PREDICTED: auxin-responsive protein SAUR36-like [Oryza sativa Japonica Group]
MSTRG.182510.2	Os09g0546200	cis	--	Molecular Function: calmodulin binding (GO:0005516);; Cellular Component: mitochondrion (GO:0005739);; Biological Process: auxin-activated signaling pathway (GO:0009734);; Biological Process: auxin polar transport (GO:0009926);; Biological Process: regulation of organ growth (GO:0046620);;	--	--	--	Auxin responsive protein	Auxin-responsive protein SAUR36 OS=Oryza sativa subsp. japonica OX=39947 GN=SAUR39 PE=2 SV=1	--	PREDICTED: auxin-responsive protein SAUR36-like [Oryza sativa Japonica Group]
MSTRG.182510.2	Os09g0546400	cis	--	Molecular Function: calmodulin binding (GO:0005516);; Cellular Component: mitochondrion (GO:0005739);; Biological Process: auxin-activated signaling pathway (GO:0009734);; Biological Process: auxin polar transport (GO:0009926);; Biological Process: regulation of organ growth (GO:0046620);;	--	--	--	Auxin responsive protein	Auxin-responsive protein SAUR36 OS=Oryza sativa subsp. japonica OX=39947 GN=SAUR39 PE=2 SV=1	Function unknown	PREDICTED: auxin-responsive protein SAUR36-like [Oryza sativa Japonica Group]
MSTRG.182510.2	Os09g0546700	cis	--	Molecular Function: calmodulin binding (GO:0005516);; Cellular Component: mitochondrion (GO:0005739);; Biological Process: auxin-activated signaling pathway (GO:0009734);; Biological Process: auxin polar transport (GO:0009926);; Biological Process: regulation of organ growth (GO:0046620);;	--	--	--	Auxin responsive protein	Auxin-responsive protein SAUR36 OS=Oryza sativa subsp. japonica OX=39947 GN=SAUR39 PE=2 SV=1	Function unknown	PREDICTED: auxin-responsive protein SAUR36-like [Oryza sativa Japonica Group]
MSTRG.182510.2	Os09g0546900	cis	--	Molecular Function: calmodulin binding (GO:0005516);; Cellular Component: mitochondrion (GO:0005739);; Biological Process: auxin-activated signaling pathway (GO:0009734);; Biological Process: auxin polar transport (GO:0009926);; Biological Process: regulation of organ growth (GO:0046620);;	--	--	--	Auxin responsive protein	Auxin-responsive protein SAUR36 OS=Oryza sativa subsp. japonica OX=39947 GN=SAUR39 PE=2 SV=1	Function unknown	PREDICTED: auxin-responsive protein SAUR36-like [Oryza sativa Japonica Group]
MSTRG.182510.2	Os09g0546950	cis	--	Molecular Function: calmodulin binding (GO:0005516);; Cellular Component: mitochondrion (GO:0005739);; Biological Process: auxin-activated signaling pathway (GO:0009734);; Biological Process: auxin polar transport (GO:0009926);; Biological Process: regulation of organ growth (GO:0046620);;	--	--	--	Auxin responsive protein	Auxin-responsive protein SAUR36 OS=Oryza sativa subsp. japonica OX=39947 GN=SAUR39 PE=2 SV=1	Function unknown	hypothetical protein OsJ_30220 [Oryza sativa Japonica Group]
MSTRG.182510.2	Os09g0547000	cis	--	Molecular Function: calmodulin binding (GO:0005516);; Cellular Component: mitochondrion (GO:0005739);; Biological Process: auxin-activated signaling pathway (GO:0009734);; Biological Process: auxin polar transport (GO:0009926);; Biological Process: regulation of organ growth (GO:0046620);;	--	--	--	Auxin responsive protein	Auxin-responsive protein SAUR36 OS=Oryza sativa subsp. japonica OX=39947 GN=SAUR39 PE=2 SV=1	Function unknown	hypothetical protein OsJ_30220 [Oryza sativa Japonica Group]
MSTRG.182510.2	Os09g0547033	cis	--	Molecular Function: calmodulin binding (GO:0005516);; Cellular Component: mitochondrion (GO:0005739);; Biological Process: auxin-activated signaling pathway (GO:0009734);; Biological Process: auxin polar transport (GO:0009926);; Biological Process: regulation of organ growth (GO:0046620);;	--	--	--	Auxin responsive protein	Auxin-responsive protein SAUR36 OS=Oryza sativa subsp. japonica OX=39947 GN=SAUR39 PE=2 SV=1	Function unknown	PREDICTED: auxin-responsive protein SAUR36-like [Oryza sativa Japonica Group]
MSTRG.182510.2	Os09g0547067	cis	--	Molecular Function: calmodulin binding (GO:0005516);; Cellular Component: mitochondrion (GO:0005739);; Biological Process: auxin-activated signaling pathway (GO:0009734);; Biological Process: auxin polar transport (GO:0009926);; Biological Process: regulation of organ growth (GO:0046620);;	--	--	--	Auxin responsive protein	Auxin-responsive protein SAUR36 OS=Oryza sativa subsp. japonica OX=39947 GN=SAUR39 PE=2 SV=1	Function unknown	PREDICTED: auxin-responsive protein SAUR36-like [Oryza sativa Japonica Group]
MSTRG.182510.2	Os09g0547100	cis	--	Molecular Function: calmodulin binding (GO:0005516);; Cellular Component: mitochondrion (GO:0005739);; Biological Process: auxin-activated signaling pathway (GO:0009734);; Biological Process: auxin polar transport (GO:0009926);; Biological Process: regulation of organ growth (GO:0046620);;	--	--	--	Auxin responsive protein	Auxin-responsive protein SAUR36 OS=Oryza sativa subsp. japonica OX=39947 GN=SAUR39 PE=2 SV=1	Function unknown	PREDICTED: auxin-responsive protein SAUR36-like [Oryza sativa Japonica Group]
MSTRG.182510.2	Os09g0547200	cis	--	Cellular Component: mitochondrion (GO:0005739);; Biological Process: protein transport (GO:0015031);;	K19476|0|osa:4347767|K19476 vacuolar protein sorting-associated protein IST1 | (RefSeq) uncharacterized LOC4347767	Endocytosis (ko04144)	Cytoskeleton	Regulator of Vps4 activity in the MVB pathway	--	Function unknown	PREDICTED: uncharacterized protein LOC4347767 [Oryza sativa Japonica Group]
MSTRG.182510.2	Os09g0547300	cis	--	--	--	--	--	Protein of unknown function (DUF632);; Protein of unknown function (DUF630)	--	Function unknown	Os09g0547300 [Oryza sativa Japonica Group]
MSTRG.182510.2	Os09g0547500	cis	General function prediction only	Cellular Component: nucleus (GO:0005634);; Cellular Component: cytosol (GO:0005829);; Biological Process: cytokinin biosynthetic process (GO:0009691);; Molecular Function: hydrolase activity, hydrolyzing N-glycosyl compounds (GO:0016799);;	--	--	--	Possible lysine decarboxylase	Probable cytokinin riboside 5&apos;-monophosphate phosphoribohydrolase LOGL9 OS=Oryza sativa subsp. japonica OX=39947 GN=LOGL9 PE=2 SV=1	Function unknown	PREDICTED: probable cytokinin riboside 5&apos;-monophosphate phosphoribohydrolase LOGL9 [Oryza sativa Japonica Group]
MSTRG.182510.2	Os09g0547800	cis	--	--	--	--	--	F-box domain	Putative F-box protein At3g58860 OS=Arabidopsis thaliana OX=3702 GN=At3g58860 PE=4 SV=1	Function unknown	PREDICTED: F-box/FBD/LRR-repeat protein At5g22660 isoform X1 [Oryza sativa Japonica Group]
MSTRG.182510.2	Os09g0547900	cis	--	Cellular Component: mitochondrion (GO:0005739);;	--	--	--	Protein of unknown function (DUF629);; STAG domain	--	Posttranslational modification, protein turnover, chaperones	Os09g0547900 [Oryza sativa Japonica Group]
MSTRG.182510.2	Os09g0548066	cis	--	--	--	--	--	--	--	Function unknown	Os09g0548066 [Oryza sativa Japonica Group]
MSTRG.182510.2	Os09g0548083	cis	--	Molecular Function: catalytic activity (GO:0003824);; Biological Process: carbohydrate metabolic process (GO:0005975);; Cellular Component: integral component of membrane (GO:0016021);; Molecular Function: carbohydrate binding (GO:0030246);;	--	--	--	GDP-fucose protein O-fucosyltransferase;; GDP-fucose protein O-fucosyltransferase	O-fucosyltransferase 29 OS=Arabidopsis thaliana OX=3702 GN=OFUT29 PE=2 SV=1	Function unknown	hypothetical protein OsI_30207 [Oryza sativa Indica Group]
MSTRG.182510.2	Os09g0548100	cis	--	Cellular Component: mitochondrion (GO:0005739);; Cellular Component: integral component of membrane (GO:0016021);;	--	--	--	--	--	Function unknown	Os09g0548100, partial [Oryza sativa Japonica Group]
MSTRG.182510.2	Os09g0548200	cis	Function unknown	Biological Process: drug transmembrane transport (GO:0006855);; Biological Process: response to auxin (GO:0009733);; Biological Process: auxin polar transport (GO:0009926);; Molecular Function: drug transmembrane transporter activity (GO:0015238);; Molecular Function: antiporter activity (GO:0015297);; Cellular Component: integral component of membrane (GO:0016021);; Biological Process: regulatio…	--	--	--	LysM domain	Chitin elicitor-binding protein OS=Oryza sativa subsp. japonica OX=39947 GN=CEBIP PE=1 SV=1	Function unknown	PREDICTED: chitin elicitor-binding protein-like [Oryza sativa Japonica Group]
MSTRG.182510.2	Os09g0548300	cis	Defense mechanisms	Biological Process: drug transmembrane transport (GO:0006855);; Molecular Function: drug transmembrane transporter activity (GO:0015238);; Molecular Function: antiporter activity (GO:0015297);; Cellular Component: integral component of membrane (GO:0016021);;	--	--	General function prediction only	MatE	Protein DETOXIFICATION 45, chloroplastic OS=Arabidopsis thaliana OX=3702 GN=DTX45 PE=2 SV=2	Defense mechanisms	PREDICTED: protein DETOXIFICATION 45, chloroplastic isoform X1 [Oryza sativa Japonica Group]
MSTRG.182510.2	Os09g0548400	cis	Inorganic ion transport and metabolism	Molecular Function: N,N-dimethylaniline monooxygenase activity (GO:0004499);; Molecular Function: flavin adenine dinucleotide binding (GO:0050660);; Molecular Function: NADP binding (GO:0050661);; Biological Process: oxidation-reduction process (GO:0055114);;	K00485|0|osa:4347775|K00485 dimethylaniline monooxygenase (N-oxide forming) [EC:1.14.13.8] | (RefSeq) OJ1210_A07.1; probable flavin-containing monooxygenase 1	--	Secondary metabolites biosynthesis, transport and catabolism	Flavin-binding monooxygenase-like;; Pyridine nucleotide-disulphide oxidoreductase;; L-lysine 6-monooxygenase (NADPH-requiring);; Pyridine nucleotide-disulphide oxidoreductase;; NAD(P)-binding Rossmann-like domain	Probable flavin-containing monooxygenase 1 OS=Arabidopsis thaliana OX=3702 GN=FMO1 PE=2 SV=1	Inorganic ion transport and metabolism	PREDICTED: probable flavin-containing monooxygenase 1 [Oryza sativa Japonica Group]
MSTRG.182510.2	Os09g0548600	cis	--	Molecular Function: transporter activity (GO:0005215);; Biological Process: transport (GO:0006810);; Cellular Component: integral component of membrane (GO:0016021);;	--	--	--	Purine nucleobase transmembrane transport	Purine permease 21 OS=Arabidopsis thaliana OX=3702 GN=PUP21 PE=2 SV=2	--	PREDICTED: probable purine permease 11 [Oryza sativa Japonica Group]
MSTRG.182510.2	Os09g0548700	cis	Inorganic ion transport and metabolism	Molecular Function: N,N-dimethylaniline monooxygenase activity (GO:0004499);; Molecular Function: flavin adenine dinucleotide binding (GO:0050660);; Molecular Function: NADP binding (GO:0050661);; Biological Process: oxidation-reduction process (GO:0055114);;	--	--	Secondary metabolites biosynthesis, transport and catabolism	Flavin-binding monooxygenase-like;; Pyridine nucleotide-disulphide oxidoreductase;; Pyridine nucleotide-disulphide oxidoreductase;; L-lysine 6-monooxygenase (NADPH-requiring);; Purine nucleobase transmembrane transport	Probable flavin-containing monooxygenase 1 OS=Arabidopsis thaliana OX=3702 GN=FMO1 PE=2 SV=1	Inorganic ion transport and metabolism	PREDICTED: probable flavin-containing monooxygenase 1 [Oryza sativa Japonica Group]
MSTRG.182510.2	Os09g0549300	cis	Inorganic ion transport and metabolism	Molecular Function: N,N-dimethylaniline monooxygenase activity (GO:0004499);; Molecular Function: flavin adenine dinucleotide binding (GO:0050660);; Molecular Function: NADP binding (GO:0050661);; Biological Process: oxidation-reduction process (GO:0055114);;	--	--	Secondary metabolites biosynthesis, transport and catabolism	Flavin-binding monooxygenase-like;; Pyridine nucleotide-disulphide oxidoreductase;; L-lysine 6-monooxygenase (NADPH-requiring);; Pyridine nucleotide-disulphide oxidoreductase;; NAD(P)-binding Rossmann-like domain;; FAD-NAD(P)-binding	Probable flavin-containing monooxygenase 1 OS=Arabidopsis thaliana OX=3702 GN=FMO1 PE=2 SV=1	Inorganic ion transport and metabolism	PREDICTED: probable flavin-containing monooxygenase 1 [Oryza sativa Japonica Group]
MSTRG.185892.24	Os10g0158000	cis	--	Cellular Component: integral component of membrane (GO:0016021);;	--	--	--	--	--	--	Os10g0157750 [Oryza sativa Japonica Group]
MSTRG.185892.24	Os10g0158400	cis	Secondary metabolites biosynthesis, transport and catabolism	Biological Process: biosynthetic process (GO:0009058);; Cellular Component: integral component of membrane (GO:0016021);; Molecular Function: transferase activity, transferring acyl groups other than amino-acyl groups (GO:0016747);;	--	--	--	Chalcone and stilbene synthases, N-terminal domain;; Chalcone and stilbene synthases, C-terminal domain;; 3-Oxoacyl-[acyl-carrier-protein (ACP)] synthase III;; 3-Oxoacyl-[acyl-carrier-protein (ACP)] synthase III C terminal;; FAE1/Type III polyketide synthase-like protein	Chalcone synthase 8 OS=Bromheadia finlaysoniana OX=41205 GN=CHS8 PE=2 SV=1	Secondary metabolites biosynthesis, transport and catabolism	PREDICTED: bisdemethoxycurcumin synthase-like [Oryza sativa Japonica Group]
MSTRG.185892.24	Os10g0158475	cis	Secondary metabolites biosynthesis, transport and catabolism	Biological Process: biosynthetic process (GO:0009058);; Cellular Component: integral component of membrane (GO:0016021);; Molecular Function: transferase activity, transferring acyl groups other than amino-acyl groups (GO:0016747);;	--	--	--	Chalcone and stilbene synthases, C-terminal domain;; 3-Oxoacyl-[acyl-carrier-protein (ACP)] synthase III C terminal	Chalcone synthase 8 OS=Bromheadia finlaysoniana OX=41205 GN=CHS8 PE=2 SV=1	Secondary metabolites biosynthesis, transport and catabolism	PREDICTED: bisdemethoxycurcumin synthase-like [Oryza sativa Japonica Group]
MSTRG.185892.24	Os10g0158550	cis	--	--	--	--	--	--	--	--	--
MSTRG.185892.24	Os10g0158625	cis	--	Molecular Function: DNA binding (GO:0003677);; Cellular Component: nucleus (GO:0005634);; Biological Process: regulation of transcription, DNA-templated (GO:0006355);;	--	--	--	B3 DNA binding domain	Putative B3 domain-containing protein Os10g0158600 OS=Oryza sativa subsp. japonica OX=39947 GN=Os10g0158625 PE=3 SV=1	--	RecName: Full=Putative B3 domain-containing protein Os10g0158600
MSTRG.185892.24	Os10g0158700	cis	--	Molecular Function: ubiquitin-protein transferase activity (GO:0004842);; Cellular Component: mitochondrion (GO:0005739);; Biological Process: protein ubiquitination (GO:0016567);; Cellular Component: SCF ubiquitin ligase complex (GO:0019005);; Biological Process: SCF-dependent proteasomal ubiquitin-dependent protein catabolic process (GO:0031146);;	--	--	--	--	--	--	PREDICTED: uncharacterized protein LOC4348147 [Oryza sativa Japonica Group]
MSTRG.185892.24	Os10g0159167	cis	--	--	--	--	--	--	--	--	Os10g0159167 [Oryza sativa Japonica Group]
MSTRG.185892.24	Os10g0159300	cis	--	--	--	--	--	--	--	--	hypothetical protein [Oryza sativa Japonica Group]
MSTRG.185892.24	Os10g0159600	cis	--	Cellular Component: mitochondrion (GO:0005739);; Cellular Component: plastid (GO:0009536);;	--	--	--	Hsp20/alpha crystallin family	--	Function unknown	PREDICTED: fibrous sheath CABYR-binding protein [Oryza sativa Japonica Group]
MSTRG.185892.24	Os10g0159700	cis	--	Cellular Component: plastid (GO:0009536);;	--	--	--	Hsp20/alpha crystallin family	Small heat shock protein, chloroplastic OS=Pisum sativum OX=3888 GN=HSP21 PE=2 SV=1	Posttranslational modification, protein turnover, chaperones	PREDICTED: small heat shock protein, chloroplastic [Oryza sativa Japonica Group]
MSTRG.185892.24	Os10g0159800	cis	General function prediction only	Molecular Function: zinc ion binding (GO:0008270);; Molecular Function: oxidoreductase activity (GO:0016491);; Biological Process: oxidation-reduction process (GO:0055114);;	K00001|0|osa:4348152|K00001 alcohol dehydrogenase [EC:1.1.1.1] | (RefSeq) alcohol dehydrogenase-like 4	Glycolysis / Gluconeogenesis (ko00010);; Fatty acid degradation (ko00071);; Tyrosine metabolism (ko00350)	Secondary metabolites biosynthesis, transport and catabolism	Alcohol dehydrogenase GroES-like domain;; Zinc-binding dehydrogenase	Alcohol dehydrogenase-like 4 OS=Arabidopsis thaliana OX=3702 GN=At1g64710 PE=2 SV=1	Energy production and conversion	PREDICTED: alcohol dehydrogenase-like 4 [Oryza sativa Japonica Group]
MSTRG.185892.24	Os10g0160000	cis	Posttranslational modification, protein turnover, chaperones	Molecular Function: thiol-dependent ubiquitin-specific protease activity (GO:0004843);; Biological Process: ubiquitin-dependent protein catabolic process (GO:0006511);; Biological Process: protein deubiquitination (GO:0016579);;	K11835|0|osa:4348153|K11835 ubiquitin carboxyl-terminal hydrolase 4/11/15 [EC:3.4.19.12] | (RefSeq) ubiquitin carboxyl-terminal hydrolase 9	--	Posttranslational modification, protein turnover, chaperones	Ubiquitin carboxyl-terminal hydrolase;; DUSP domain;; Ubiquitin carboxyl-terminal hydrolase	Ubiquitin carboxyl-terminal hydrolase 10 OS=Arabidopsis thaliana OX=3702 GN=UBP10 PE=2 SV=2	Posttranslational modification, protein turnover, chaperones	PREDICTED: ubiquitin carboxyl-terminal hydrolase 9 [Oryza sativa Japonica Group]
MSTRG.165131.2	Os08g0486266	cis	--	--	--	--	--	--	--	--	hypothetical protein [Oryza sativa Japonica Group]
MSTRG.165131.2	Os08g0486300	cis	--	Molecular Function: DNA binding (GO:0003677);;	K09422|0|dosa:Os08t0486300-00|K09422 myb proto-oncogene protein, plant | (RAP-DB) Os08g0486300; Similar to P-type R2R3 Myb protein (Fragment).	--	Transcription	Myb-like DNA-binding domain;; Myb-like DNA-binding domain	Transcription factor MYB93 OS=Arabidopsis thaliana OX=3702 GN=MYB93 PE=1 SV=1	Transcription	Os08g0486300 [Oryza sativa Japonica Group]
MSTRG.165131.2	Os08g0486400	cis	--	Molecular Function: DNA binding (GO:0003677);;	K09422|1.12341e-37|dosa:Os08t0486300-00|K09422 myb proto-oncogene protein, plant | (RAP-DB) Os08g0486300; Similar to P-type R2R3 Myb protein (Fragment).	--	Transcription	Myb-like DNA-binding domain	Transcription factor MYB93 OS=Arabidopsis thaliana OX=3702 GN=MYB93 PE=1 SV=1	Transcription	putative transcription factor Myb protein [Oryza sativa Japonica Group]
MSTRG.165131.2	Os08g0486500	cis	--	Cellular Component: mitochondrion (GO:0005739);;	--	--	--	--	--	--	hypothetical protein OsI_29671 [Oryza sativa Indica Group]
MSTRG.165131.2	Os08g0486700	cis	--	Biological Process: cytokinin metabolic process (GO:0009690);;	--	--	--	--	--	Function unknown	PREDICTED: putative carbonic anhydrase 2 [Oryza sativa Japonica Group]
MSTRG.165131.2	Os08g0486750	cis	--	Biological Process: cytokinin metabolic process (GO:0009690);;	--	--	--	--	--	Function unknown	PREDICTED: putative carbonic anhydrase 2 [Oryza sativa Japonica Group]
MSTRG.165131.2	Os08g0486801	cis	--	--	--	--	--	--	--	--	--
MSTRG.165131.2	Os08g0486867	cis	--	--	--	--	--	--	--	--	Os08g0486867, partial [Oryza sativa Japonica Group]
MSTRG.165131.2	Os08g0486933	cis	--	--	--	--	--	--	--	Amino acid transport and metabolism	Os08g0486933 [Oryza sativa Japonica Group]
MSTRG.165131.2	Os08g0487000	cis	--	Cellular Component: plastid (GO:0009536);; Cellular Component: integral component of membrane (GO:0016021);;	--	--	--	--	--	Function unknown	Os08g0487000 [Oryza sativa Japonica Group]
MSTRG.165131.2	Os08g0487050	cis	--	--	--	--	--	--	--	--	Os08g0487050, partial [Oryza sativa Japonica Group]
MSTRG.165131.2	Os08g0487100	cis	--	Molecular Function: transcription factor activity, sequence-specific DNA binding (GO:0003700);; Cellular Component: mitochondrion (GO:0005739);; Biological Process: regulation of transcription, DNA-templated (GO:0006355);; Molecular Function: sequence-specific DNA binding (GO:0043565);;	--	--	--	bZIP transcription factor;; Basic region leucine zipper	Basic leucine zipper 43 OS=Arabidopsis thaliana OX=3702 GN=BZIP43 PE=1 SV=1	Function unknown	PREDICTED: transcription factor Maf [Oryza sativa Japonica Group]
MSTRG.165131.2	Os08g0487400	cis	--	--	--	--	--	--	--	Posttranslational modification, protein turnover, chaperones	Os08g0487400 [Oryza sativa Japonica Group]
MSTRG.165131.2	Os08g0487500	cis	--	Biological Process: protein polyubiquitination (GO:0000209);; Molecular Function: zinc ion binding (GO:0008270);; Molecular Function: ligase activity (GO:0016874);; Biological Process: protein ubiquitination involved in ubiquitin-dependent protein catabolic process (GO:0042787);; Biological Process: proteasome-mediated ubiquitin-dependent protein catabolic process (GO:0043161);; Molecular Functio…	--	--	Posttranslational modification, protein turnover, chaperones	Ring finger domain;; Zinc finger, C3HC4 type (RING finger);; RING-like zinc finger;; RING-H2 zinc finger domain;; Zinc finger, C3HC4 type (RING finger)	E3 ubiquitin-protein ligase CIP8 OS=Arabidopsis thaliana OX=3702 GN=CIP8 PE=1 SV=1	Posttranslational modification, protein turnover, chaperones	PREDICTED: E3 ubiquitin-protein ligase CIP8 [Oryza sativa Japonica Group]
MSTRG.165131.2	Os08g0487700	cis	--	Cellular Component: nucleus (GO:0005634);; Cellular Component: plastid (GO:0009536);; Molecular Function: protein dimerization activity (GO:0046983);;	--	--	--	--	Transcription factor bHLH76 OS=Arabidopsis thaliana OX=3702 GN=BHLH76 PE=1 SV=1	Function unknown	Os08g0487700 [Oryza sativa Japonica Group]
MSTRG.165131.2	Os08g0487800	cis	Posttranslational modification, protein turnover, chaperones	Molecular Function: ATP binding (GO:0005524);; Biological Process: protein folding (GO:0006457);; Biological Process: response to stress (GO:0006950);; Cellular Component: plastid (GO:0009536);; Molecular Function: unfolded protein binding (GO:0051082);;	K09487|0|osa:4345893|K09487 heat shock protein 90kDa beta | (RefSeq) heat shock protein 90-5, chloroplastic	Protein processing in endoplasmic reticulum (ko04141);; Plant-pathogen interaction (ko04626)	Posttranslational modification, protein turnover, chaperones	Hsp90 protein;; Histidine kinase-, DNA gyrase B-, and HSP90-like ATPase;; Histidine kinase-, DNA gyrase B-, and HSP90-like ATPase	Heat shock protein 90-5, chloroplastic OS=Arabidopsis thaliana OX=3702 GN=HSP90-5 PE=1 SV=1	Posttranslational modification, protein turnover, chaperones	PREDICTED: heat shock protein 90-5, chloroplastic [Oryza sativa Japonica Group]
MSTRG.165131.2	Os08g0487850	cis	Posttranslational modification, protein turnover, chaperones	Cellular Component: plastid (GO:0009536);;	K09487|2.21017e-53|osa:4345893|K09487 heat shock protein 90kDa beta | (RefSeq) heat shock protein 90-5, chloroplastic	Protein processing in endoplasmic reticulum (ko04141);; Plant-pathogen interaction (ko04626)	Posttranslational modification, protein turnover, chaperones	Hsp90 protein;; Hsp90 protein	Heat shock protein 90-5, chloroplastic OS=Arabidopsis thaliana OX=3702 GN=HSP90-5 PE=1 SV=1	Posttranslational modification, protein turnover, chaperones	PREDICTED: heat shock protein 90-5, chloroplastic [Oryza sativa Japonica Group]
MSTRG.165131.2	Os08g0487900	cis	Signal transduction mechanisms	--	--	--	General function prediction only	Serine aminopeptidase, S33;; alpha/beta hydrolase fold;; Prolyl oligopeptidase family;; Serine hydrolase (FSH1)	--	Function unknown	PREDICTED: alpha/beta hydrolase domain-containing protein 17B isoform X1 [Oryza sativa Japonica Group]
MSTRG.165131.2	Os08g0488100	cis	--	Biological Process: proteolysis (GO:0006508);; Biological Process: lipid transport (GO:0006869);; Molecular Function: peptidase activity (GO:0008233);; Molecular Function: lipid binding (GO:0008289);; Molecular Function: hydrolase activity, acting on ester bonds (GO:0016788);;	--	--	--	--	GDSL esterase/lipase At5g37690 OS=Arabidopsis thaliana OX=3702 GN=At5g37690 PE=2 SV=1	--	Os08g0488000 [Oryza sativa Japonica Group]
MSTRG.165131.2	Os08g0488700	cis	--	Molecular Function: nucleotide binding (GO:0000166);; Molecular Function: DNA binding (GO:0003677);; Cellular Component: integral component of membrane (GO:0016021);; Molecular Function: metal ion binding (GO:0046872);;	--	--	--	--	Putative zinc finger CCCH domain-containing protein 57 OS=Oryza sativa subsp. japonica OX=39947 GN=Os08g0491700 PE=4 SV=1	--	Os08g0488700 [Oryza sativa Japonica Group]
MSTRG.165131.2	Os08g0488800	cis	Carbohydrate transport and metabolism	Biological Process: flavonoid biosynthetic process (GO:0009813);; Cellular Component: intracellular membrane-bounded organelle (GO:0043231);; Biological Process: flavonoid glucuronidation (GO:0052696);; Molecular Function: quercetin 3-O-glucosyltransferase activity (GO:0080043);; Molecular Function: quercetin 7-O-glucosyltransferase activity (GO:0080044);;	--	--	Carbohydrate transport and metabolism;; Energy production and conversion	UDP-glucoronosyl and UDP-glucosyl transferase	UDP-glycosyltransferase 89B1 OS=Arabidopsis thaliana OX=3702 GN=UGT89B1 PE=2 SV=2	Function unknown	hypothetical protein OsJ_27744 [Oryza sativa Japonica Group]
MSTRG.165131.2	Os08g0489100	cis	Carbohydrate transport and metabolism	Biological Process: flavonoid biosynthetic process (GO:0009813);; Cellular Component: intracellular membrane-bounded organelle (GO:0043231);; Biological Process: flavonoid glucuronidation (GO:0052696);; Molecular Function: quercetin 3-O-glucosyltransferase activity (GO:0080043);; Molecular Function: quercetin 7-O-glucosyltransferase activity (GO:0080044);;	--	--	Carbohydrate transport and metabolism;; Energy production and conversion	UDP-glucoronosyl and UDP-glucosyl transferase	UDP-glycosyltransferase 89B1 OS=Arabidopsis thaliana OX=3702 GN=UGT89B1 PE=2 SV=2	Function unknown	PREDICTED: UDP-glycosyltransferase 89B1-like [Oryza sativa Japonica Group]
MSTRG.165131.2	Os08g0489300	cis	Replication, recombination and repair	Biological Process: base-excision repair (GO:0006284);; Molecular Function: DNA-3-methyladenine glycosylase activity (GO:0008725);; Cellular Component: integral component of membrane (GO:0016021);;	K01246|4.30864e-72|osa:9272626|K01246 DNA-3-methyladenine glycosylase I [EC:3.2.2.20] | (RefSeq) DNA-3-methyladenine glycosylase	Base excision repair (ko03410)	--	Methyladenine glycosylase	--	Replication, recombination and repair	unnamed protein product [Oryza sativa Japonica Group]
MSTRG.165131.2	Os08g0489800	cis	--	Molecular Function: kinase activity (GO:0016301);; Biological Process: phosphorylation (GO:0016310);;	--	--	Signal transduction mechanisms	Phosphatidylinositol 3- and 4-kinase	Phosphatidylinositol 4-kinase gamma 6 OS=Arabidopsis thaliana OX=3702 GN=PI4KG6 PE=2 SV=1	Function unknown	PREDICTED: phosphatidylinositol 4-kinase gamma 6 [Oryza sativa Japonica Group]
MSTRG.165131.2	Os08g0490000	cis	--	Cellular Component: nucleus (GO:0005634);; Molecular Function: protein dimerization activity (GO:0046983);;	--	--	--	Helix-loop-helix DNA-binding domain	Transcription factor BIM2 OS=Arabidopsis thaliana OX=3702 GN=BIM2 PE=1 SV=1	Transcription	PREDICTED: transcription factor BIM2 isoform X2 [Oryza sativa Japonica Group]
MSTRG.165131.2	Os08g0490100	cis	--	Molecular Function: DNA binding (GO:0003677);; Biological Process: regulation of transcription, DNA-templated (GO:0006355);;	--	--	--	Dof domain, zinc finger	Dof zinc finger protein MNB1A OS=Zea mays OX=4577 GN=MNB1A PE=1 SV=2	Function unknown	PREDICTED: dof zinc finger protein MNB1A [Oryza sativa Japonica Group]
MSTRG.165131.2	Os08g0490300	cis	Translation, ribosomal structure and biogenesis	Molecular Function: nucleotide binding (GO:0000166);; Molecular Function: nucleic acid binding (GO:0003676);;	K14398|4.25548e-52|osa:4345901|K14398 cleavage and polyadenylation specificity factor subunit 6/7 | (RefSeq) cleavage and polyadenylation specificity factor subunit 6	mRNA surveillance pathway (ko03015)	General function prediction only	RNA recognition motif. (a.k.a. RRM, RBD, or RNP domain)	Glycine-rich RNA-binding protein 2, mitochondrial OS=Arabidopsis thaliana OX=3702 GN=RBG2 PE=1 SV=1	Function unknown	PREDICTED: cleavage and polyadenylation specificity factor subunit 6 [Oryza sativa Japonica Group]
MSTRG.165131.2	Os08g0490400	cis	--	--	--	--	--	--	--	--	--
MSTRG.108835.7	Os05g0436400	cis	--	Cellular Component: lysosomal membrane (GO:0005765);; Biological Process: signal peptide processing (GO:0006465);; Biological Process: pollen development (GO:0009555);; Biological Process: pollen germination (GO:0009846);; Cellular Component: Golgi-associated vesicle membrane (GO:0030660);; Biological Process: membrane protein proteolysis (GO:0033619);; Molecular Function: aspartic endopeptidase …	K09595|3.00206e-131|dosa:Os05t0436400-01|K09595 minor histocompatibility antigen H13 [EC:3.4.23.-] | (RAP-DB) Os05g0436400; Similar to signal peptide peptidase family protein.	--	Function unknown	Signal peptide peptidase;; Signal peptide peptidase	Signal peptide peptidase 2 OS=Oryza sativa subsp. japonica OX=39947 GN=SPP2 PE=2 SV=1	Intracellular trafficking, secretion, and vesicular transport	Os05g0436400 [Oryza sativa Japonica Group]
MSTRG.108835.7	Os05g0436700	cis	--	Molecular Function: zinc ion binding (GO:0008270);; Cellular Component: plastid (GO:0009536);; Cellular Component: integral component of membrane (GO:0016021);; Molecular Function: protein-cysteine S-palmitoyltransferase activity (GO:0019706);;	--	--	--	--	--	--	Os05g0436700, partial [Oryza sativa Japonica Group]
MSTRG.108835.7	Os05g0436900	cis	--	Molecular Function: zinc ion binding (GO:0008270);; Cellular Component: integral component of membrane (GO:0016021);; Molecular Function: protein-cysteine S-palmitoyltransferase activity (GO:0019706);;	K16675|0|osa:4338902|K16675 palmitoyltransferase ZDHHC9/14/18 [EC:2.3.1.225] | (RefSeq) protein S-acyltransferase 8	--	General function prediction only	DHHC palmitoyltransferase	Protein S-acyltransferase 8 OS=Arabidopsis thaliana OX=3702 GN=PAT08 PE=1 SV=2	Function unknown	PREDICTED: protein S-acyltransferase 8 [Oryza sativa Japonica Group]
MSTRG.108835.7	Os05g0436950	cis	--	Molecular Function: zinc ion binding (GO:0008270);; Cellular Component: integral component of membrane (GO:0016021);; Molecular Function: protein-cysteine S-palmitoyltransferase activity (GO:0019706);;	K16675|0|osa:4338902|K16675 palmitoyltransferase ZDHHC9/14/18 [EC:2.3.1.225] | (RefSeq) protein S-acyltransferase 8	--	General function prediction only	DHHC palmitoyltransferase	Protein S-acyltransferase 8 OS=Arabidopsis thaliana OX=3702 GN=PAT08 PE=1 SV=2	Function unknown	unknown protein contains, zinc finger DHHC domain [Oryza sativa Japonica Group]
MSTRG.108835.7	Os05g0437050	cis	--	Molecular Function: DNA binding (GO:0003677);; Molecular Function: transcription factor activity, sequence-specific DNA binding (GO:0003700);; Cellular Component: nucleus (GO:0005634);; Biological Process: regulation of transcription, DNA-templated (GO:0006355);;	--	--	--	--	--	Transcription	Os05g0437050 [Oryza sativa Japonica Group]
MSTRG.108835.7	Os05g0437100	cis	--	Molecular Function: DNA binding (GO:0003677);; Molecular Function: transcription factor activity, sequence-specific DNA binding (GO:0003700);; Cellular Component: nucleus (GO:0005634);; Biological Process: regulation of transcription, DNA-templated (GO:0006355);;	--	--	--	AP2 domain	Ethylene-responsive transcription factor ERF110 OS=Arabidopsis thaliana OX=3702 GN=ERF110 PE=2 SV=2	Transcription	PREDICTED: ethylene-responsive transcription factor ERF114 [Oryza sativa Japonica Group]
MSTRG.108835.7	Os05g0437200	cis	Function unknown	Cellular Component: integral component of membrane (GO:0016021);;	--	--	--	Protein of unknown function (DUF502)	Protein LIKE COV 2 OS=Arabidopsis thaliana OX=3702 GN=LCV2 PE=2 SV=1	Function unknown	PREDICTED: protein LIKE COV 2 [Oryza sativa Japonica Group]
MSTRG.108835.7	Os05g0437300	cis	--	Molecular Function: nucleotide binding (GO:0000166);; Cellular Component: P-body (GO:0000932);; Molecular Function: RNA binding (GO:0003723);; Cellular Component: nucleus (GO:0005634);; Biological Process: mRNA processing (GO:0006397);; Biological Process: regulation of RNA splicing (GO:0043484);; Biological Process: regulation of cell differentiation (GO:0045595);;	--	--	RNA processing and modification	RNA recognition motif. (a.k.a. RRM, RBD, or RNP domain);; RNA recognition motif. (a.k.a. RRM, RBD, or RNP domain);; Occluded RNA-recognition motif	Polypyrimidine tract-binding protein homolog 3 OS=Arabidopsis thaliana OX=3702 GN=At1g43190 PE=2 SV=1	Function unknown	PREDICTED: polypyrimidine tract-binding protein homolog 3 isoform X2 [Oryza sativa Japonica Group]
MSTRG.108835.7	Os05g0437401	cis	--	--	--	--	--	--	--	--	hypothetical protein OsI_20098 [Oryza sativa Indica Group]
MSTRG.108835.7	Os05g0437500	cis	--	Cellular Component: integral component of membrane (GO:0016021);;	--	--	Function unknown	Yip1 domain	--	Intracellular trafficking, secretion, and vesicular transport	PREDICTED: protein YIPF6 homolog [Oryza sativa Japonica Group]
MSTRG.108835.7	Os05g0437700	cis	--	Molecular Function: transcription factor activity, sequence-specific DNA binding (GO:0003700);; Biological Process: regulation of transcription, DNA-templated (GO:0006355);; Molecular Function: sequence-specific DNA binding (GO:0043565);;	K14432|7.89504e-59|dosa:Os05t0437700-01|K14432 ABA responsive element binding factor | (RAP-DB) Os05g0437700; Similar to G-box-binding factor 4.	Plant hormone signal transduction (ko04075)	--	bZIP transcription factor;; Basic region leucine zipper	bZIP transcription factor 12 OS=Oryza sativa subsp. japonica OX=39947 GN=BZIP12 PE=2 SV=1	Transcription	unknown protein [Oryza sativa Japonica Group]
MSTRG.108835.7	Os05g0437750	cis	--	Molecular Function: transcription factor activity, sequence-specific DNA binding (GO:0003700);; Biological Process: regulation of transcription, DNA-templated (GO:0006355);; Molecular Function: sequence-specific DNA binding (GO:0043565);;	K14432|1.09832e-53|dosa:Os05t0437700-01|K14432 ABA responsive element binding factor | (RAP-DB) Os05g0437700; Similar to G-box-binding factor 4.	Plant hormone signal transduction (ko04075)	--	--	bZIP transcription factor 12 OS=Oryza sativa subsp. japonica OX=39947 GN=BZIP12 PE=2 SV=1	Transcription	unknown protein [Oryza sativa Japonica Group]
MSTRG.108835.7	Os05g0437800	cis	--	--	--	--	--	--	--	--	Os05g0437800, partial [Oryza sativa Japonica Group]
MSTRG.108835.7	Os05g0437900	cis	--	Cellular Component: cilium (GO:0005929);; Molecular Function: phosphatidylinositol binding (GO:0035091);; Biological Process: protein localization to cilium (GO:0061512);;	--	--	General function prediction only	Tub family;; F-box domain;; F-box-like	Tubby-like F-box protein 8 OS=Oryza sativa subsp. japonica OX=39947 GN=TULP8 PE=2 SV=1	Function unknown	PREDICTED: tubby-like F-box protein 8 [Oryza sativa Japonica Group]
MSTRG.108835.7	Os05g0438201	cis	--	Cellular Component: plastid (GO:0009536);;	--	--	--	--	--	Function unknown	PREDICTED: uncharacterized protein LOC107277717 isoform X3 [Oryza sativa Japonica Group]
MSTRG.108835.7	Os05g0438500	cis	Energy production and conversion;; Inorganic ion transport and metabolism	Molecular Function: magnesium ion binding (GO:0000287);; Molecular Function: inorganic diphosphatase activity (GO:0004427);; Cellular Component: cytoplasm (GO:0005737);; Biological Process: phosphate-containing compound metabolic process (GO:0006796);; Cellular Component: membrane (GO:0016020);;	K01507|1.92575e-163|osa:4338911|K01507 inorganic pyrophosphatase [EC:3.6.1.1] | (RefSeq) soluble inorganic pyrophosphatase	Oxidative phosphorylation (ko00190)	Energy production and conversion	Inorganic pyrophosphatase	Soluble inorganic pyrophosphatase OS=Zea mays OX=4577 GN=IPP PE=2 SV=1	Energy production and conversion	PREDICTED: soluble inorganic pyrophosphatase [Oryza sativa Japonica Group]
MSTRG.108835.7	Os05g0438550	cis	Energy production and conversion;; Inorganic ion transport and metabolism	--	--	--	Energy production and conversion	Inorganic pyrophosphatase	Soluble inorganic pyrophosphatase OS=Zea mays OX=4577 GN=IPP PE=2 SV=1	Energy production and conversion	Soluble inorganic pyrophosphatase [Capsicum annuum]
MSTRG.108835.7	Os05g0438600	cis	Carbohydrate transport and metabolism	Biological Process: carbohydrate metabolic process (GO:0005975);; Biological Process: dephosphorylation (GO:0016311);; Molecular Function: fructose 1,6-bisphosphate 1-phosphatase activity (GO:0042132);;	K03841|2.68647e-76|dosa:Os05t0438600-01|K03841 fructose-1,6-bisphosphatase I [EC:3.1.3.11] | (RAP-DB) Os05g0438600; Fructose-1,6-bisphosphatase class 1/Sedoheputulose-1,7-bisphosphatase domain containing protein.	Glycolysis / Gluconeogenesis (ko00010);; Pentose phosphate pathway (ko00030);; Fructose and mannose metabolism (ko00051);; Carbon fixation in photosynthetic organisms (ko00710);; Carbon metabolism (ko01200)	Carbohydrate transport and metabolism	Fructose-1-6-bisphosphatase, N-terminal domain;; Fructose-1-6-bisphosphatase, N-terminal domain;; Fructose-1-6-bisphosphatase, N-terminal domain	Fructose-1,6-bisphosphatase, cytosolic OS=Saccharum hybrid OX=15819 GN=CFBP PE=2 SV=2	Carbohydrate transport and metabolism	hypothetical protein GOBAR_AA13094 [Gossypium barbadense]
MSTRG.108835.7	Os05g0438700	cis	--	Cellular Component: nucleosome (GO:0000786);; Cellular Component: nucleus (GO:0005634);; Biological Process: nucleosome assembly (GO:0006334);; Cellular Component: plastid (GO:0009536);; Molecular Function: nucleosomal DNA binding (GO:0031492);; Molecular Function: protein heterodimerization activity (GO:0046982);;	K11253|6.48714e-77|jcu:105641655|K11253 histone H3 | (RefSeq) histone H3.2-like	--	Chromatin structure and dynamics	Core histone H2A/H2B/H3/H4	Histone H3.2 OS=Triticum aestivum OX=4565 PE=1 SV=2	Chromatin structure and dynamics	PREDICTED: histone H3.2 [Musa acuminata subsp. malaccensis]
MSTRG.108835.7	Os05g0438800	cis	Cytoskeleton	Molecular Function: ATP binding (GO:0005524);; Cellular Component: cytoplasm (GO:0005737);; Cellular Component: cytoskeleton (GO:0005856);;	K10355|0|obr:102699308|K10355 actin, other eukaryote | (RefSeq) actin-1	--	Cytoskeleton	Actin	Actin-1 OS=Zea mays OX=4577 GN=ACT1 PE=3 SV=1	Cytoskeleton	PREDICTED: actin-1 [Oryza brachyantha]
MSTRG.108835.7	Os05g0439000	cis	--	Molecular Function: zinc ion binding (GO:0008270);; Cellular Component: integral component of membrane (GO:0016021);; Biological Process: protein ubiquitination (GO:0016567);; Biological Process: proteasome-mediated ubiquitin-dependent protein catabolic process (GO:0043161);; Molecular Function: ubiquitin protein ligase activity (GO:0061630);;	--	--	Posttranslational modification, protein turnover, chaperones	Ring finger domain;; RING-like zinc finger;; Zinc finger, C3HC4 type (RING finger);; RING-H2 zinc finger domain;; zinc-RING finger domain;; Zinc finger, C3HC4 type (RING finger);; Anaphase-promoting complex subunit 11 RING-H2 finger	RING-H2 finger protein ATL79 OS=Arabidopsis thaliana OX=3702 GN=ATL79 PE=2 SV=1	Posttranslational modification, protein turnover, chaperones	hypothetical protein OsJ_18685 [Oryza sativa Japonica Group]
MSTRG.108835.7	Os05g0439100	cis	--	Cellular Component: mitochondrion (GO:0005739);; Cellular Component: integral component of membrane (GO:0016021);;	--	--	--	--	--	--	PREDICTED: uncharacterized protein LOC9269954 [Oryza sativa Japonica Group]
MSTRG.108835.7	Os05g0439200	cis	--	Cellular Component: plastid (GO:0009536);; Cellular Component: integral component of membrane (GO:0016021);;	--	--	--	--	--	--	Os05g0439200, partial [Oryza sativa Japonica Group]
MSTRG.108835.7	Os05g0439300	cis	--	Cellular Component: mitochondrion (GO:0005739);; Biological Process: mitochondrial mRNA modification (GO:0080156);;	--	--	General function prediction only	PPR repeat;; PPR repeat family;; PPR repeat;; Pentatricopeptide repeat domain;; Tetratricopeptide repeat;; Pentacotripeptide-repeat region of PRORP	Pentatricopeptide repeat-containing protein At2g20540 OS=Arabidopsis thaliana OX=3702 GN=PCMP-E78 PE=2 SV=1	Function unknown	PREDICTED: pentatricopeptide repeat-containing protein At2g20540 [Oryza sativa Japonica Group]
MSTRG.108835.7	Os05g0439400	cis	Replication, recombination and repair	Molecular Function: ubiquitin-protein transferase activity (GO:0004842);; Biological Process: protein ubiquitination (GO:0016567);;	--	--	--	U-box domain	U-box domain-containing protein 29 OS=Arabidopsis thaliana OX=3702 GN=PUB29 PE=1 SV=1	Posttranslational modification, protein turnover, chaperones	PREDICTED: U-box domain-containing protein 29 [Oryza sativa Japonica Group]
MSTRG.108835.7	Os05g0439750	cis	--	--	--	--	--	--	--	--	Os05g0439750 [Oryza sativa Japonica Group]
MSTRG.160313.9	Os08g0345400	cis	--	Cellular Component: plastid (GO:0009536);; Cellular Component: integral component of membrane (GO:0016021);;	--	--	--	--	--	Function unknown	PREDICTED: uncharacterized protein LOC9269424 [Oryza sativa Japonica Group]
MSTRG.160313.9	Os08g0345500	cis	Signal transduction mechanisms	Cellular Component: Golgi membrane (GO:0000139);; Biological Process: pollen germination (GO:0009846);; Cellular Component: integral component of membrane (GO:0016021);; Molecular Function: cellulose synthase (UDP-forming) activity (GO:0016760);; Biological Process: cellulose biosynthetic process (GO:0030244);; Biological Process: cell wall organization (GO:0071555);;	K20924|0|dosa:Os08t0345500-00|K20924 cellulose synthase-like protein [EC:2.4.1.-] | (RAP-DB) Os08g0345500; Similar to Cellulose synthase-like protein D3.	--	--	Cellulose synthase;; RING/Ubox like zinc-binding domain;; Glycosyl transferase family group 2	Cellulose synthase-like protein D3 OS=Oryza sativa subsp. japonica OX=39947 GN=CSLD3 PE=2 SV=2	Cell wall/membrane/envelope biogenesis	Os08g0345500 [Oryza sativa Japonica Group]
MSTRG.160313.9	Os08g0345700	cis	Carbohydrate transport and metabolism	Molecular Function: 6-phosphofructokinase activity (GO:0003872);; Molecular Function: ATP binding (GO:0005524);; Cellular Component: cytoplasm (GO:0005737);; Biological Process: fructose 6-phosphate metabolic process (GO:0006002);; Biological Process: carbohydrate phosphorylation (GO:0046835);; Molecular Function: diphosphate-fructose-6-phosphate 1-phosphotransferase activity (GO:0047334);; Biolo…	K00895|0|osa:4345338|K00895 diphosphate-dependent phosphofructokinase [EC:2.7.1.90] | (RefSeq) pyrophosphate--fructose 6-phosphate 1-phosphotransferase subunit alpha	Glycolysis / Gluconeogenesis (ko00010);; Pentose phosphate pathway (ko00030);; Fructose and mannose metabolism (ko00051)	Carbohydrate transport and metabolism	Phosphofructokinase	Pyrophosphate--fructose 6-phosphate 1-phosphotransferase subunit alpha OS=Ricinus communis OX=3988 GN=PFP-ALPHA PE=3 SV=1	Carbohydrate transport and metabolism	PREDICTED: pyrophosphate--fructose 6-phosphate 1-phosphotransferase subunit alpha [Oryza sativa Japonica Group]
MSTRG.160313.9	Os08g0345800	cis	Carbohydrate transport and metabolism	Molecular Function: ATP binding (GO:0005524);; Cellular Component: cytosol (GO:0005829);; Biological Process: glycogen biosynthetic process (GO:0005978);; Molecular Function: glucose-1-phosphate adenylyltransferase activity (GO:0008878);; Cellular Component: amyloplast (GO:0009501);; Cellular Component: chloroplast (GO:0009507);; Biological Process: starch biosynthetic process (GO:0019252);;	K00975|0|osa:4345339|K00975 glucose-1-phosphate adenylyltransferase [EC:2.7.7.27] | (RefSeq) AGPase, agps; glucose-1-phosphate adenylyltransferase small subunit, chloroplastic/amyloplastic	Starch and sucrose metabolism (ko00500);; Amino sugar and nucleotide sugar metabolism (ko00520)	Cell wall/membrane/envelope biogenesis	Nucleotidyl transferase;; Bacterial transferase hexapeptide (six repeats)	Glucose-1-phosphate adenylyltransferase small subunit 2, chloroplastic/amyloplastic/cytosolic OS=Oryza sativa subsp. japonica OX=39947 GN=AGPS2 PE=1 SV=4	Carbohydrate transport and metabolism	PREDICTED: glucose-1-phosphate adenylyltransferase small subunit, chloroplastic/amyloplastic isoform X1 [Oryza sativa Japonica Group]
MSTRG.160313.9	Os08g0346001	cis	Carbohydrate transport and metabolism	Molecular Function: ATP binding (GO:0005524);; Cellular Component: cytosol (GO:0005829);; Biological Process: glycogen biosynthetic process (GO:0005978);; Molecular Function: glucose-1-phosphate adenylyltransferase activity (GO:0008878);; Cellular Component: amyloplast (GO:0009501);; Cellular Component: chloroplast (GO:0009507);; Biological Process: starch biosynthetic process (GO:0019252);;	K00975|1.67561e-94|ppp:PHYPADRAFT_54996|K00975 glucose-1-phosphate adenylyltransferase [EC:2.7.7.27] | (RefSeq) hypothetical protein	Starch and sucrose metabolism (ko00500);; Amino sugar and nucleotide sugar metabolism (ko00520)	Cell wall/membrane/envelope biogenesis	Nucleotidyl transferase	Glucose-1-phosphate adenylyltransferase small subunit, chloroplastic/amyloplastic (Fragment) OS=Beta vulgaris OX=161934 GN=AGPB1 PE=2 SV=1	Carbohydrate transport and metabolism	Glucose-1-phosphate adenylyltransferase [Zostera marina]
MSTRG.160313.9	Os08g0346400	cis	--	Molecular Function: DNA binding (GO:0003677);; Cellular Component: nucleus (GO:0005634);; Biological Process: regulation of transcription, DNA-templated (GO:0006355);;	--	--	--	MYB-CC type transfactor, LHEQLE motif;; Myb-like DNA-binding domain	Protein PHR1-LIKE 3 OS=Arabidopsis thaliana OX=3702 GN=PHL3 PE=1 SV=1	Transcription	PREDICTED: myb family transcription factor APL [Oryza sativa Japonica Group]
MSTRG.160313.9	Os08g0346500	cis	--	Molecular Function: DNA binding (GO:0003677);; Cellular Component: nucleus (GO:0005634);; Cellular Component: mitochondrion (GO:0005739);; Biological Process: regulation of transcription, DNA-templated (GO:0006355);; Cellular Component: plastid (GO:0009536);;	--	--	--	MYB-CC type transfactor, LHEQLE motif;; Myb-like DNA-binding domain	Myb family transcription factor PHL7 OS=Arabidopsis thaliana OX=3702 GN=PHL7 PE=2 SV=1	Function unknown	PREDICTED: protein PHR1-LIKE 1 [Oryza sativa Japonica Group]
MSTRG.160313.9	Os08g0346600	cis	--	Cellular Component: integral component of membrane (GO:0016021);;	--	--	--	--	--	Function unknown	hypothetical protein OsI_28910 [Oryza sativa Indica Group]
MSTRG.160313.9	Os08g0346900	cis	--	--	--	--	--	--	--	--	Os08g0346900 [Oryza sativa Japonica Group]
MSTRG.160313.9	Os08g0347000	cis	--	--	--	--	--	--	--	--	Os08g0347000, partial [Oryza sativa Japonica Group]
MSTRG.160313.9	Os08g0347200	cis	--	--	--	--	--	--	--	--	Os08g0347200 [Oryza sativa Japonica Group]
MSTRG.160313.9	Os08g0347500	cis	--	Molecular Function: calcium ion binding (GO:0005509);; Cellular Component: chloroplast (GO:0009507);; Cellular Component: photosystem II oxygen evolving complex (GO:0009654);; Biological Process: photosynthesis (GO:0015979);; Cellular Component: integral component of membrane (GO:0016021);; Cellular Component: extrinsic component of membrane (GO:0019898);; Cellular Component: thylakoid lumen (GO:…	K02717|0|dosa:Os08t0347500-00|K02717 photosystem II oxygen-evolving enhancer protein 2 | (RAP-DB) Os08g0347500; Similar to PsbP family protein, expressed.	Photosynthesis (ko00195)	--	PsbP	PsbP-like protein 1, chloroplastic OS=Arabidopsis thaliana OX=3702 GN=PPL1 PE=1 SV=1	Carbohydrate transport and metabolism	Os08g0347500 [Oryza sativa Japonica Group]
MSTRG.160313.9	Os08g0347550	cis	--	--	--	--	--	--	--	--	--
MSTRG.160313.9	Os08g0348300	cis	--	Cellular Component: plastid (GO:0009536);; Molecular Function: oxidoreductase activity, acting on CH-OH group of donors (GO:0016614);; Biological Process: oxidation-reduction process (GO:0055114);;	--	--	--	--	--	--	Os08g0348300 [Oryza sativa Japonica Group]
MSTRG.85096.22	Os04g0403600	cis	--	--	--	--	--	--	--	--	hypothetical protein OsI_15759 [Oryza sativa Indica Group]
MSTRG.85096.22	Os04g0403701	cis	--	Molecular Function: protein serine/threonine phosphatase activity (GO:0004722);; Biological Process: protein dephosphorylation (GO:0006470);; Molecular Function: metal ion binding (GO:0046872);;	--	--	Signal transduction mechanisms	Protein phosphatase 2C	Probable protein phosphatase 2C 39 OS=Oryza sativa subsp. japonica OX=39947 GN=Os04g0403701 PE=2 SV=2	Signal transduction mechanisms	PREDICTED: probable protein phosphatase 2C 39 [Oryza sativa Japonica Group]
MSTRG.85096.22	Os04g0403900	cis	--	--	--	--	--	--	--	--	hypothetical protein OsI_15761 [Oryza sativa Indica Group]
MSTRG.85096.22	Os04g0404000	cis	--	--	--	--	--	--	--	--	Os04g0404000, partial [Oryza sativa Japonica Group]
MSTRG.85096.22	Os04g0404100	cis	--	--	--	--	--	--	--	--	--
MSTRG.85096.22	Os04g0404400	cis	--	--	--	--	--	Ferritin-like domain	Desiccation-related protein PCC13-62 OS=Craterostigma plantagineum OX=4153 PE=2 SV=1	Function unknown	PREDICTED: desiccation-related protein PCC13-62 [Oryza sativa Japonica Group]
[truncated: 2,812 more rows]

## Sheet: Supplemental Table S3-2
Supplemental Table S3-2. Trans lncRNA-mRNA pairs in LT-Ⅰ/0h.
[truncated: 125,378 more rows]

[truncated: 6 more sheets: Supplemental Table S3-3, Supplemental Table 3-4, Supplemental Table S3-5, Supplemental Table S3-6, Supplemental Table S3-7, Supplemental Table S3-8]
