# Supplementary material for: A Long Noncoding RNA Derived from lncRNA–mRNA Networks Modulates Seed Vigor
Source: Int J Mol Sci. 2022 Aug 22;23(16):9472. doi: 10.3390/ijms23169472 (PMC9409430; doi:10.3390/ijms23169472)
Supplement: Supplementary file 1 [file ijms-23-09472-s001.zip › Supplemental Table S5.xlsx]

## Sheet: Supplemental Table S5
Supplemental Table S5. Primers of quantitative RT-PCR.
MSTRG.182510.5	F:CTGTGCGATGAGATCGCTTACA
MSTRG.182510.5	R:AGCCCATAACGTCATGCTTGC
MSTRG.182510.6	F:TGCTGCCAGCTCTCTGATGT
MSTRG.182510.6	R:GCACTCCTTGAGTCTCATCGC
MSTRG.182510.1	F:ACCTCGGCACCAAACCGTGA
MSTRG.182510.1	R:GGGGTGGTGGAGTGAGGTGT
MSTRG.182510.2	F:GCACACGCATCACACCTCAC
MSTRG.182510.2	R:TCGGTGGCGTGGAATTTTGGT
MSTRG.182510.4	F:TCTGTGCGATGAGACTCAAGGAG
MSTRG.182510.4	R:AGCCCATAACGTCATGCTTGC
MSTRG.182407.1	F:TCCCTGTCTGGTGACGGTTG
MSTRG.182407.1	R:CACCACTCACGAATCTGAAACCA
MSTRG.182408.1	F:CTGGCTGGTGACGGTTGGTT
MSTRG.182408.1	R:CCACTCACGAATCTGAAACCGC
Os09g0545400	F:ATCTTGATTTGTGTAGCATCGC
Os09g0545400	R:GACAACAACCTGACTAGACTGA
Os09g0545700	F:GATGGCATCAGCCGGTGGTA
Os09g0545700	R:TACGGCAATGGCACCTCGAA
Os09g0547033	F:TTGTGTCTGCTTAGGAGAGATG
Os09g0547033	R:TGTACAAACAGCAAGTTGATGG
Os09g0546900	F:GAGTATGTCCTGTGCTTGCTTA
Os09g0546900	R:CAAGATTTCACAATGGTGCTCA
Os09g0545300	F:CCATGATCAATCCTAAGAGGCT
Os09g0545300	R:TGATCTTTTCCTCACCTGTGAA
Os09g0547000	F:ACACAGAAGAACCATGATCAGT
Os09g0547000	R:TGTTGAGGTACATCAGTGGAAC
OsActin	F:GAATGCTAAGCCAAGAGGAG
OsActin	R:AATCACAAGTGAGAACCACAG
