# Supplementary material for: A Long Noncoding RNA Derived from lncRNA–mRNA Networks Modulates Seed Vigor
Source: Int J Mol Sci. 2022 Aug 22;23(16):9472. doi: 10.3390/ijms23169472 (PMC9409430; doi:10.3390/ijms23169472)
Supplement: Supplementary file 1 [file ijms-23-09472-s001.zip › Supplemental Table S6.xlsx]

## Sheet: Supplemental Table S6
Supplemental Table S6. Primers of RACE analysis.
3'GSP	AAGCACACGCATCACACCTCACAGAT
3'NGSP	ACCCCCAACACCTCACTCCACCACC
5'GSP	GGAGGAAATGGTAGTCTCATCGCACAGA
5'NGSP	ATGGACATCAGAGAGCTGGCAGCAG
5'-end primer	CTAATACGACTCACTATAGGGCAAGCAGTGGTATC
3'-end primer	gattacgccaagcttGGGGGTTTGTGATGTGTGTT
