# Supplementary material for: A Long Noncoding RNA Derived from lncRNA–mRNA Networks Modulates Seed Vigor
Source: Int J Mol Sci. 2022 Aug 22;23(16):9472. doi: 10.3390/ijms23169472 (PMC9409430; doi:10.3390/ijms23169472)
Supplement: Supplementary file 1 [file ijms-23-09472-s001.zip › Supplemental Table S7.xlsx]

## Sheet: Supplemental Table S7
Supplemental Table S7. Sequences of different transcripts of SVR.
Full1
ACATGGGGATATCCGCCTCTCTCGATAGAATTGAGATCCCCTTTCCATATCCTCCTCCCAATGTAGTGTTTGCGCTGCTGCCAGCTCTCTGATGTCCATGCCGAGATTGCCTCCTTCCTTCTACGCTCCCTTGTCTGTGCGATGAGACTACCATTTCCTCCTACATTCCCTCATCTGTGCGATGAGACTCAAGGAGTGCGAGGAAAGGTGCATACCCCTTTCCGTATTCGTAAATCTCGGTCGCTATTGATACGCAAGCATGACGTTATGGGCTCTAGTAAGGTATGTTTTTTTTACATGGAAAAAACTTGTTAATATTTGTGTTACTAATAATTTCTGACCGGTGTTCTATGCTTGTACATATTGATTTATTGTTATGCACAGAATCCGAAATGTTTA…
Full2
ACATGGGGATATCCGCCTCTCTCGATAGAATTGAGATCCCCTTTCCATATCCTCCTCCCAATGTAGTGTTTGCGCTGCTGCCAGCTCTCTGATGTCCATGCCGAGATTGCCTCCTTCCTTCTACGCTCCCTTGTCTGTGCGATGAGACTACCATTTCCTCCTACATTCCCTCATCTGTGCGATGAGGTTATCCCCTTCCTCCTACAATCCCTCATTTGCGACCATCGCTATAGTTATCAAGAGGATGTATTGACTTACTCTAGATCGCTTACATCAAGACTCAAGGAGTGCGAGGAAAGGTGCATACCCCTTTCCGTATTCGTAAATCTCGGTCGCTATTGATACGCAAGCATGACGTTATGGGCTCTAGTAAGAATCCGAAATGTTTATACTTTGTGG…
Full3
ACATGGGGATCCGCCTCTCTCGATAGAATTGAGATCCCCTTTCCATATCCTCCTCCCAATGTAGTGTTTGCGCTGCTGCCAGCTCTCTGATGTCCATGCCGAGATTGCCTCCTTCCTTCTACGCTCCCTTGTCTGTGCGATGAGACTACCATTTCCTCCTACATTCCCTCATCTGTGCGATGAGACTCAAGGAGTGCGAGGAAAGGTGCATACCCCTTTCCGTATTCGTAAATCTCGGTCGCTATTGATACGCAAGCATGACGTTATGGGCTCTAGTAAGAATCCGAAATGTTTATACTTTGTGGTTTAAATTTTTCACAAACCATAGCCATGAAATTCACAAGAGACTGTCCCATCGTATCTTTTCTTGTTTGCACTAATTCACAAGAGAAACACTTG…
Full4
ACATGGGGATATCCGCCTCTCTCGATAGAATTGAGATCCCCTTTCCATATCCTCCTCCCAATGTAGTGTTTGCGCTGCTGCCAGCTCTCTGATGTCCATGCCGAGATTGCCTCCTTCCTTCTACGCTCCCTTGTCTGTGCGATGAGACTACCATTTCCTCCTACATTCCCTCATCTGTGCGATGAGATCGCTTACATCAAGACTCAAGGAGTGCGAGGAAAGGTGCATACCCCTTTCCGTATTCGTAAATCTCGGTCGCTATTGATACGCAAGCATGACGTTATGGGCTCTAGTAAGGTATGTTTTTTTTACATGGAAAAAACTTGTTAATATTTGTGTTACTAATAATTTCTGACCGGTGTTCTATGCTTGTACATATTGATTTATTGTTATGCACAG…
Full5
ACATGGGGATATCCGCCTCTCTCGATAGAATTGAGATCCCCTTTCCATATCCTCCTCCCAATGTAGTGTTTGCGCTGCTGCCAGCTCTCTGATGTCCATGCCGAGATTGCCTCCTTCCTTCTACGCTCCCTTGTCTGTGCGATGAGACTACCATTTCCTCCTACATTCCCTCATCTGTGCGATGAGGTTATCCCCTTCCTCCTACAATCCCTCATTTGCGACCATCGCTATAGTTATCAAGAGGATGTATTGACTTACTCTAGATCGCTTACATCAAGACTCAAGGAGTGCGAGGAAAGGTGCATACCCCTTTCCGTATTCGTAAATCTCGGTCGCTATTGATACGCAAGCATGACGTTATGGGCTCTAGTAAGGAGAAACACTCGCAAACGTGGTTCT…
Full6
ACATGGGGGCCTCTCTCGATAGAATTGAGATCCCCTTTCCATATCCTCCTCCCAATGTAGTGTTTGCGCTGCTGCCAGCTCTCTGATGTCCATGCCGAGATTGCCTCCTTCCTTCTACGCTCCCTTGTCTGTGCGATGAGACTACCATTTCCTCCTACATTCCCTCATCTGTGCGATGAGATCGCTTACATCAAGACTCAAGGAGTGCGAGGAAAGGTGCATACCCCTTTCCGTATTCGTAAATCTCGGTCGCTATTGATACGCAAGCATGACGTTATGGGCTCTAGTAAGAATCCGAAATGTTTATACTTTGTGGTTTAAATTTTTCACAAACCATAGCCATGAAATTCACAAGAGACTGTCCCATCGTATCTTTTCTTGTTTGCACTAATTCACAAG…
Full7
ACATGGGGATATCCGCCTCTCTCGATAGAATTGAGATCCCCTTTCCATATCCTCCTCCCAATGTAGTGTTTGCGCTGCTGCCAGCTCTCTGATGTCCATGCCGAGATTGCCTCCTTCCTTCTACGCTCCCTTGTCTGTGCGATGAGACTACCATTTCCTCCTACATTCCCTCATCTGTGCGATGAGACTCAAGGAGTGCGAGGAAAGGTGCATACCCCTTTCCGTATTCGTAAATCTCGGTCGCTATTGATACGCAAGCATGACGTTATGGGCTCTAGTAAGGAGAAACACTCGCAAACGTGGTTCTCGTAGCATCTTCACATGAATCTCTATCCTTGAAGCATCAAAACGAAAACCCCCAAAACCAGATCACAACCTCGGCACCAAACCGTGAAAAAG…
Full8
ACATGGGCGCTTACATCAAGACTCAAGGAGTGCGAGGAAAGGTGCATACCCCTTTCCGTATTCGTAAATCTCGGTCGCTATTGATACGCAAGCATGACGTTATGGGCTCTAGTAAGAATCCGAAATGTTTATACTTTGTGGTTTAAATTTTTCACAAACCATAGCCATGAAATTCACAAGAGACTGTCCCATCGTATCTTTTCTTGTTTGCACTAATTCACAAGAGAAACACTTGCGAATTAACATGGTTCCCAAAATTCACAGGAGAAACACTCGCAAACGTGGTTCTCGTAGCATCTTCACATGAATCTCTATCCTTGAAGCATCAAAACGAAAACCCCCAAAACCAGATCACAACCTCGGCACCAAACCGTGAAAAAGCTTGAGAACAAAAGCACA…
